# Supplementary material for: Pressure-induced liquid-liquid transition in a family of ionic materials
Source: Nat Commun. 2022 Mar 15;13:1342. doi: 10.1038/s41467-022-29021-0 (PMC8924164; doi:10.1038/s41467-022-29021-0)
Supplement: Supplementary file 3 — Supplementary Data 1 [file 41467_2022_29021_MOESM3_ESM.zip]

Archive with 8 entries (8 files):
- BF4.sk2
- BH4.sk2
- BOB.sk2
- P66614.sk2
- SCN.sk2
- Tau.sk2
- TCM.sk2
- TFSI.sk2
