# Supplementary material for: Pressure-induced liquid-liquid transition in a family of ionic materials
Source: Nat Commun. 2022 Mar 15;13:1342. doi: 10.1038/s41467-022-29021-0 (PMC8924164; doi:10.1038/s41467-022-29021-0)
Supplement: Supplementary file 4 — Source Data [file 41467_2022_29021_MOESM4_ESM.zip]

Archive with 3 entries (3 files):
- Source Data.xlsx
- Source Data_NMR.xlsx
- Source Data_SI.xlsx
