# Supplementary material for: Pressure-induced liquid-liquid transition in a family of ionic materials
Source: Nat Commun. 2022 Mar 15;13:1342. doi: 10.1038/s41467-022-29021-0 (PMC8924164; doi:10.1038/s41467-022-29021-0)
Supplement: Supplementary file 4 — Source Data [file 41467_2022_29021_MOESM4_ESM.zip › Source Data.xlsx]

## Sheet: Figure 2a
[P666,14][SCN]				[P666,14][BH4]				[P666,14][TCM]				[P666,14][TFSI]				[P666,14][TAU]				[P666,14][BOB]				[P666,14][BF4]
cooling		heating		cooling		heating		cooling		heating		cooling		heating		cooling		heating		cooling		heating		cooling		heating
T (K)	Cp (J K-1 g-1)	T (K)	Cp (J K-1 g-1)	T (K)	Cp (J K-1 g-1)	T (K)	Cp (J K-1 g-1)	T (K)	Cp (J K-1 g-1)	T (K)	Cp (J K-1 g-1)	T (K)	Cp (J K-1 g-1)	T (K)	Cp (J K-1 g-1)	T (K)	Cp (J K-1 g-1)	T (K)	Cp (J K-1 g-1)	T (K)	Cp (J K-1 g-1)	T (K)	Cp (J K-1 g-1)	T (K)	Cp (J K-1 g-1)	T (K)	Cp (J K-1 g-1)
310.15	-1.99301	180.15	1.20333	310.15	-1.94454	180.983	1.28118	250.124	-1.89723	170.03	1.02178	250.978	-1.64504	170	0.93722	250.85	-1.9764	170.162	1.05862	250.974	-1.7841	170.161	1.04218	310.15	-2.04915	180.983	1.22764
309.983	-1.99254	180.317	1.20466	309.983	-1.96651	181.15	1.28401	249.957	-1.89664	170.196	1.02416	250.811	-1.64455	170.166	0.93864	250.683	-1.97615	170.328	1.06097	250.808	-1.78384	170.327	1.04305	309.983	-2.04875	181.15	1.22836
309.817	-1.99207	180.483	1.20605	309.817	-1.98704	181.317	1.28691	249.79	-1.8961	170.362	1.02633	250.645	-1.64409	170.332	0.94008	250.517	-1.97582	170.494	1.06335	250.641	-1.78358	170.494	1.04392	309.817	-2.04832	181.317	1.22909
309.65	-1.99163	180.65	1.20741	309.65	-2.00458	181.483	1.28979	249.623	-1.89555	170.528	1.02855	250.478	-1.64364	170.499	0.94152	250.35	-1.9755	170.66	1.06571	250.474	-1.78338	170.66	1.04478	309.65	-2.04784	181.483	1.22981
309.483	-1.99116	180.817	1.20876	309.483	-2.0207	181.65	1.29267	249.457	-1.895	170.695	1.03074	250.311	-1.64328	170.665	0.94295	250.183	-1.97517	170.826	1.06805	250.308	-1.78316	170.827	1.04561	309.483	-2.04734	181.65	1.23056
309.317	-1.99067	180.983	1.21012	309.317	-2.03526	181.817	1.29548	249.29	-1.89447	170.861	1.03291	250.144	-1.6429	170.831	0.94438	250.017	-1.97482	170.993	1.07028	250.141	-1.78293	170.993	1.04641	309.317	-2.04671	181.817	1.23133
309.15	-1.99016	181.15	1.21149	309.15	-2.04876	181.983	1.29831	249.123	-1.89399	171.027	1.03496	249.978	-1.64254	170.997	0.94581	249.85	-1.97447	171.159	1.07254	249.974	-1.78269	171.16	1.04716	309.15	-2.04612	181.983	1.23209
308.983	-1.9896	181.317	1.21288	308.983	-2.05989	182.15	1.30113	248.957	-1.89354	171.193	1.03706	249.811	-1.6422	171.164	0.94725	249.683	-1.97408	171.325	1.07478	249.808	-1.78244	171.326	1.04789	308.983	-2.04552	182.15	1.23288
308.817	-1.98906	181.483	1.21427	308.817	-2.07036	182.317	1.30393	248.79	-1.89312	171.359	1.03916	249.644	-1.64191	171.33	0.94867	249.517	-1.97373	171.491	1.07701	249.641	-1.78214	171.493	1.04848	308.817	-2.0449	182.317	1.23365
308.65	-1.9885	181.65	1.21567	308.65	-2.07993	182.483	1.3067	248.623	-1.89285	171.525	1.04124	249.478	-1.64161	171.496	0.95008	249.35	-1.9734	171.657	1.07916	249.475	-1.78182	171.66	1.04909	308.65	-2.04424	182.483	1.23443
308.483	-1.98793	181.817	1.21707	308.483	-2.08892	182.65	1.30947	248.457	-1.89257	171.692	1.0433	249.311	-1.64132	171.663	0.95148	249.183	-1.97309	171.823	1.08132	249.308	-1.78148	171.826	1.04971	308.483	-2.04362	182.65	1.23522
308.317	-1.98733	181.983	1.21852	308.317	-2.09667	182.817	1.31223	248.29	-1.89232	171.858	1.04537	249.144	-1.64104	171.829	0.95285	249.017	-1.97283	171.989	1.08347	249.141	-1.78106	171.993	1.05033	308.317	-2.043	182.817	1.236
308.15	-1.98675	182.15	1.21995	308.15	-2.10397	182.983	1.31498	248.123	-1.8921	172.024	1.04743	248.978	-1.64082	171.995	0.95421	248.85	-1.97257	172.155	1.0856	248.975	-1.78068	172.159	1.05091	308.15	-2.04239	182.983	1.23678
307.983	-1.98619	182.317	1.22138	307.983	-2.11068	183.15	1.31768	247.957	-1.89205	172.19	1.0495	248.811	-1.64059	172.162	0.95555	248.683	-1.97233	172.322	1.08765	248.808	-1.78032	172.326	1.05156	307.983	-2.04183	183.15	1.23756
307.817	-1.98564	182.483	1.22282	307.817	-2.11701	183.317	1.3204	247.79	-1.89196	172.356	1.05155	248.645	-1.64036	172.328	0.95688	248.517	-1.97209	172.488	1.08972	248.641	-1.77996	172.493	1.05224	307.817	-2.04129	183.317	1.23836
307.65	-1.98513	182.65	1.22427	307.65	-2.12252	183.483	1.32312	247.624	-1.89189	172.523	1.05359	248.478	-1.64013	172.494	0.95816	248.35	-1.97192	172.654	1.09178	248.474	-1.77963	172.659	1.05295	307.65	-2.04077	183.483	1.23915
307.483	-1.98464	182.817	1.22573	307.483	-2.12774	183.65	1.32583	247.457	-1.89182	172.689	1.05563	248.311	-1.63992	172.661	0.95949	248.184	-1.97173	172.82	1.09383	248.308	-1.77933	172.826	1.0538	307.483	-2.04027	183.65	1.23992
307.317	-1.98415	182.983	1.22721	307.317	-2.1325	183.817	1.32851	247.29	-1.89182	172.855	1.05767	248.145	-1.63968	172.827	0.96085	248.017	-1.97155	172.986	1.09583	248.141	-1.77904	172.992	1.05462	307.317	-2.03985	183.817	1.24069
307.15	-1.98368	183.15	1.22869	307.15	-2.1369	183.983	1.3312	247.124	-1.89175	173.021	1.0597	247.978	-1.63941	172.993	0.96223	247.85	-1.97137	173.152	1.09787	247.975	-1.77877	173.159	1.05547	307.15	-2.03939	183.983	1.24145
306.983	-1.98326	183.317	1.23022	306.983	-2.14095	184.15	1.33388	246.957	-1.89163	173.187	1.06174	247.811	-1.63912	173.159	0.96369	247.684	-1.97122	173.318	1.09992	247.808	-1.77858	173.325	1.05634	306.983	-2.03894	184.15	1.24216
306.817	-1.98282	183.483	1.23174	306.817	-2.14491	184.317	1.33656	246.791	-1.8915	173.354	1.06377	247.645	-1.63876	173.326	0.96514	247.517	-1.97107	173.485	1.10196	247.641	-1.77836	173.492	1.05734	306.817	-2.03852	184.317	1.24289
306.65	-1.98237	183.65	1.23326	306.65	-2.14849	184.483	1.33922	246.624	-1.89126	173.52	1.0658	247.478	-1.63839	173.492	0.9667	247.351	-1.97092	173.651	1.10401	247.475	-1.77814	173.658	1.05831	306.65	-2.03809	184.483	1.24362
306.483	-1.98192	183.817	1.23479	306.483	-2.15196	184.65	1.34188	246.457	-1.89103	173.686	1.06783	247.311	-1.63799	173.658	0.96835	247.184	-1.97077	173.817	1.10605	247.308	-1.7779	173.825	1.05927	306.483	-2.03769	184.65	1.24435
306.317	-1.98146	183.983	1.23636	306.317	-2.15509	184.817	1.34453	246.291	-1.89077	173.852	1.06987	247.145	-1.63756	173.824	0.97009	247.017	-1.97065	173.983	1.10808	247.141	-1.77766	173.991	1.06023	306.317	-2.03728	184.817	1.24505
306.15	-1.98099	184.15	1.23794	306.15	-2.15813	184.983	1.34718	246.124	-1.89047	174.018	1.0719	246.978	-1.63701	173.991	0.97178	246.851	-1.97051	174.149	1.11011	246.975	-1.77738	174.158	1.06122	306.15	-2.03686	184.983	1.24577
305.983	-1.98051	184.317	1.23953	305.983	-2.16095	185.15	1.34981	245.957	-1.89001	174.185	1.07393	246.811	-1.6365	174.157	0.97349	246.684	-1.97037	174.315	1.11213	246.808	-1.77708	174.324	1.06217	305.983	-2.03643	185.15	1.2465
305.817	-1.98002	184.483	1.24112	305.817	-2.16369	185.317	1.35244	245.791	-1.88957	174.351	1.07598	246.644	-1.63599	174.323	0.9752	246.518	-1.97023	174.482	1.11416	246.641	-1.77678	174.49	1.06309	305.817	-2.03596	185.317	1.24722
305.65	-1.97951	184.65	1.24278	305.65	-2.16632	185.483	1.35507	245.624	-1.8891	174.517	1.07804	246.478	-1.63547	174.489	0.97694	246.351	-1.97005	174.648	1.11618	246.475	-1.77646	174.657	1.064	305.65	-2.03547	185.483	1.24797
305.483	-1.979	184.817	1.24442	305.483	-2.16895	185.65	1.3577	245.457	-1.8886	174.683	1.08008	246.311	-1.63493	174.655	0.97865	246.184	-1.96984	174.814	1.11819	246.308	-1.77619	174.823	1.06485	305.483	-2.03496	185.65	1.24874
305.317	-1.9785	184.983	1.24608	305.317	-2.17153	185.817	1.3603	245.291	-1.88799	174.849	1.08213	246.144	-1.63442	174.822	0.98035	246.018	-1.9696	174.98	1.12018	246.141	-1.77597	174.99	1.06574	305.317	-2.03443	185.817	1.24955
305.15	-1.978	185.15	1.24775	305.15	-2.17407	185.983	1.36291	245.124	-1.88743	175.016	1.08419	245.977	-1.63394	174.988	0.98205	245.851	-1.96934	175.146	1.12218	245.975	-1.77576	175.156	1.06663	305.15	-2.0338	185.983	1.25037
304.983	-1.9775	185.317	1.24946	304.983	-2.1764	186.15	1.36552	244.957	-1.8869	175.182	1.08626	245.811	-1.63349	175.154	0.98372	245.684	-1.96898	175.312	1.12417	245.808	-1.77558	175.323	1.06753	304.983	-2.0332	186.15	1.25126
304.817	-1.97699	185.483	1.25115	304.817	-2.17878	186.317	1.36813	244.79	-1.88637	175.348	1.08831	245.644	-1.63311	175.32	0.98541	245.518	-1.96864	175.479	1.12616	245.642	-1.77548	175.489	1.06844	304.817	-2.03257	186.317	1.25212
304.65	-1.97647	185.65	1.25284	304.65	-2.18114	186.483	1.37072	244.624	-1.8859	175.514	1.09036	245.477	-1.63272	175.486	0.98711	245.351	-1.9683	175.645	1.12812	245.475	-1.77532	175.656	1.06935	304.65	-2.03191	186.483	1.25298
304.483	-1.97594	185.817	1.25454	304.483	-2.18341	186.65	1.37335	244.457	-1.88546	175.68	1.09243	245.311	-1.63235	175.653	0.98883	245.184	-1.96795	175.811	1.1301	245.308	-1.77513	175.822	1.07027	304.483	-2.03117	186.65	1.25383
304.317	-1.97539	185.983	1.25626	304.317	-2.18541	186.817	1.37601	244.29	-1.88507	175.846	1.0945	245.144	-1.632	175.819	0.99056	245.018	-1.96756	175.977	1.13209	245.142	-1.77493	175.989	1.07121	304.317	-2.03043	186.817	1.2547
304.15	-1.9748	186.15	1.25799	304.15	-2.18741	186.983	1.3787	244.124	-1.88471	176.013	1.09657	244.977	-1.63174	175.985	0.9923	244.851	-1.96721	176.143	1.13407	244.975	-1.77466	176.155	1.07219	304.15	-2.02966	186.983	1.25555
303.983	-1.97419	186.317	1.25973	303.983	-2.18933	187.15	1.38141	243.957	-1.8845	176.179	1.09865	244.811	-1.63146	176.151	0.99407	244.684	-1.96689	176.31	1.13606	244.808	-1.7744	176.322	1.07318	303.983	-2.02887	187.15	1.2564
303.817	-1.97356	186.483	1.26149	303.817	-2.19117	187.317	1.3842	243.79	-1.88428	176.345	1.10073	244.644	-1.63119	176.317	0.99585	244.518	-1.96658	176.476	1.13804	244.642	-1.77413	176.488	1.07418	303.817	-2.02799	187.317	1.25726
303.65	-1.97284	186.65	1.26328	303.65	-2.19276	187.483	1.38697	243.624	-1.88408	176.511	1.10282	244.477	-1.63094	176.483	0.9977	244.351	-1.96633	176.642	1.14002	244.475	-1.77384	176.655	1.0752	303.65	-2.02717	187.483	1.25805
303.483	-1.97216	186.817	1.26508	303.483	-2.19438	187.65	1.38977	243.457	-1.88392	176.677	1.10492	244.311	-1.63073	176.65	0.99953	244.184	-1.96608	176.808	1.14198	244.308	-1.77352	176.821	1.07625	303.483	-2.02636	187.65	1.25888
303.317	-1.97148	186.983	1.26689	303.317	-2.19577	187.817	1.39259	243.291	-1.8839	176.844	1.10704	244.144	-1.6305	176.816	1.00136	244.018	-1.96583	176.974	1.14395	244.142	-1.77323	176.988	1.07726	303.317	-2.02557	187.817	1.25971
303.15	-1.97079	187.15	1.26871	303.15	-2.19696	187.983	1.39548	243.124	-1.88384	177.01	1.10922	243.977	-1.63025	176.982	1.00319	243.851	-1.96558	177.14	1.14591	243.975	-1.77293	177.154	1.07826	303.15	-2.02481	187.983	1.26055
302.983	-1.97011	187.317	1.27059	302.983	-2.19795	188.15	1.39836	242.957	-1.88376	177.176	1.1114	243.811	-1.63	177.148	1.00504	243.685	-1.9654	177.307	1.14787	243.809	-1.77264	177.321	1.07927	302.983	-2.02408	188.15	1.26137
302.817	-1.96944	187.483	1.27248	302.817	-2.19892	188.317	1.40124	242.791	-1.88368	177.342	1.11358	243.644	-1.62973	177.314	1.00687	243.518	-1.9652	177.473	1.14983	243.642	-1.7729	177.487	1.08029	302.817	-2.02337	188.317	1.26219
302.65	-1.9688	187.65	1.27438	302.65	-2.19979	188.483	1.40413	242.624	-1.88361	177.508	1.11575	243.478	-1.62945	177.48	1.0087	243.351	-1.965	177.639	1.15178	243.476	-1.77326	177.654	1.08136	302.65	-2.02269	188.483	1.26301
302.483	-1.96816	187.817	1.27631	302.483	-2.20059	188.65	1.40707	242.458	-1.8835	177.674	1.118	243.311	-1.62915	177.647	1.01054	243.185	-1.9648	177.805	1.15374	243.309	-1.77353	177.82	1.08244	302.483	-2.0221	188.65	1.26384
302.317	-1.9676	187.983	1.27832	302.317	-2.2011	188.817	1.41	242.291	-1.88334	177.841	1.12021	243.144	-1.62883	177.813	1.0124	243.018	-1.96463	177.971	1.1557	243.142	-1.77351	177.986	1.08351	302.317	-2.02151	188.817	1.26466
302.15	-1.96702	188.15	1.28031	302.15	-2.2016	188.983	1.41293	242.124	-1.88316	178.007	1.12242	242.977	-1.62846	177.979	1.01427	242.852	-1.96446	178.138	1.15767	242.976	-1.7732	178.153	1.08483	302.15	-2.02094	188.983	1.26549
301.983	-1.96645	188.317	1.2823	301.983	-2.20201	189.15	1.41587	241.958	-1.88286	178.173	1.12465	242.811	-1.62809	178.145	1.01617	242.685	-1.96431	178.304	1.15965	242.809	-1.77298	178.319	1.08609	301.983	-2.0204	189.15	1.26633
301.817	-1.9659	188.483	1.28432	301.817	-2.20235	189.317	1.41884	241.791	-1.8826	178.339	1.12688	242.644	-1.6277	178.311	1.01806	242.518	-1.96417	178.47	1.16164	242.643	-1.77276	178.486	1.08736	301.817	-2.01996	189.317	1.26718
301.65	-1.96539	188.65	1.28639	301.65	-2.20239	189.483	1.42181	241.624	-1.88231	178.505	1.12914	242.477	-1.6273	178.477	1.02003	242.352	-1.96407	178.636	1.16362	242.476	-1.77251	178.652	1.08865	301.65	-2.0195	189.483	1.26806
301.483	-1.96485	188.817	1.28845	301.483	-2.20244	189.65	1.42481	241.458	-1.882	178.671	1.13141	242.311	-1.62682	178.643	1.02196	242.185	-1.96394	178.802	1.16561	242.309	-1.77216	178.818	1.08995	301.483	-2.01904	189.65	1.26896
301.317	-1.96431	188.983	1.29053	301.317	-2.20241	189.817	1.42781	241.291	-1.88158	178.837	1.13368	242.144	-1.62636	178.81	1.0239	242.019	-1.9638	178.969	1.1676	242.143	-1.77183	178.985	1.09129	301.317	-2.01859	189.817	1.26986
301.15	-1.96377	189.15	1.29263	301.15	-2.20231	189.983	1.43086	241.124	-1.88116	179.004	1.13601	241.977	-1.6259	178.976	1.02584	241.852	-1.96366	179.135	1.16956	241.976	-1.77152	179.151	1.09257	301.15	-2.01822	189.983	1.27077
300.983	-1.96322	189.317	1.29479	300.983	-2.20195	190.15	1.43392	240.958	-1.88071	179.17	1.13832	241.811	-1.62544	179.142	1.0278	241.685	-1.96347	179.301	1.1715	241.809	-1.77123	179.317	1.09382	300.983	-2.01783	190.15	1.27172
300.817	-1.96267	189.483	1.29695	300.817	-2.20157	190.317	1.43699	240.791	-1.88023	179.336	1.14064	241.644	-1.62494	179.308	1.02976	241.519	-1.96326	179.467	1.17343	241.643	-1.7709	179.484	1.09505	300.817	-2.01746	190.317	1.27262
300.65	-1.96213	189.65	1.29914	300.65	-2.2011	190.483	1.44009	240.624	-1.87964	179.502	1.14296	241.477	-1.62448	179.474	1.03173	241.352	-1.96302	179.633	1.17534	241.476	-1.77059	179.65	1.09615	300.65	-2.01708	190.483	1.27351
300.483	-1.96161	189.817	1.30134	300.483	-2.20063	190.65	1.44324	240.458	-1.87911	179.668	1.14531	241.31	-1.62403	179.64	1.0337	241.185	-1.96277	179.799	1.17729	241.309	-1.77048	179.817	1.09726	300.483	-2.01674	190.65	1.27439
300.317	-1.9611	189.983	1.30362	300.317	-2.19997	190.817	1.44639	240.291	-1.8786	179.834	1.14766	241.144	-1.62361	179.806	1.03573	241.019	-1.96243	179.966	1.17924	241.143	-1.77041	179.983	1.09834	300.317	-2.01637	190.817	1.27524
300.15	-1.9606	190.15	1.30589	300.15	-2.19936	190.983	1.44956	240.124	-1.87811	180	1.15001	240.977	-1.62319	179.972	1.03776	240.852	-1.96212	180.132	1.18119	240.976	-1.77034	180.15	1.09939	300.15	-2.01598	190.983	1.2761
299.983	-1.96012	190.317	1.30819	299.983	-2.19873	191.15	1.45274	239.958	-1.87765	180.166	1.15237	240.81	-1.62285	180.138	1.03981	240.686	-1.96181	180.298	1.18317	240.81	-1.77019	180.316	1.10032	299.983	-2.01557	191.15	1.27696
299.817	-1.95964	190.483	1.3105	299.817	-2.19807	191.317	1.45601	239.791	-1.87723	180.332	1.15477	240.644	-1.6225	180.305	1.04189	240.519	-1.9615	180.464	1.18514	240.643	-1.77002	180.483	1.1013	299.817	-2.01512	191.317	1.27783
299.65	-1.95921	190.65	1.3129	299.65	-2.1973	191.483	1.45927	239.624	-1.87684	180.499	1.15717	240.477	-1.62216	180.471	1.04407	240.352	-1.9612	180.63	1.18711	240.476	-1.76983	180.649	1.10227	299.65	-2.01462	191.483	1.2787
299.483	-1.95875	190.817	1.31529	299.483	-2.19657	191.65	1.46256	239.458	-1.87649	180.665	1.15958	240.31	-1.62184	180.637	1.04624	240.186	-1.96092	180.797	1.18908	240.31	-1.76953	180.815	1.10323	299.483	-2.01409	191.65	1.27959
299.317	-1.95827	190.983	1.3177	299.317	-2.19584	191.817	1.46587	239.291	-1.87631	180.831	1.16198	240.144	-1.62158	180.803	1.04845	240.019	-1.96066	180.963	1.19105	240.143	-1.76927	180.982	1.10414	299.317	-2.01353	191.817	1.2805
299.15	-1.95778	191.15	1.32012	299.15	-2.1951	191.983	1.46929	239.124	-1.87612	180.997	1.16439	239.977	-1.6213	180.969	1.05069	239.852	-1.96041	181.129	1.19303	239.976	-1.76902	181.148	1.10506	299.15	-2.01282	191.983	1.28143
298.983	-1.95725	191.317	1.32264	298.983	-2.19431	192.15	1.47271	238.958	-1.87595	181.163	1.16679	239.81	-1.62103	181.135	1.05307	239.686	-1.96023	181.295	1.19502	239.81	-1.76877	181.315	1.10599	298.983	-2.01214	192.15	1.28242
298.817	-1.95672	191.483	1.32514	298.817	-2.19354	192.317	1.47615	238.791	-1.87581	181.329	1.16918	239.644	-1.62076	181.301	1.05542	239.519	-1.96004	181.461	1.19702	239.643	-1.7685	181.481	1.1069	298.817	-2.01146	192.317	1.28339
298.65	-1.95618	191.65	1.32766	298.65	-2.19277	192.483	1.47962	238.624	-1.87581	181.495	1.17159	239.477	-1.62052	181.467	1.05778	239.353	-1.95986	181.628	1.19906	239.476	-1.76826	181.648	1.10781	298.65	-2.01077	192.483	1.28437
298.483	-1.95564	191.817	1.33021	298.483	-2.192	192.65	1.48319	238.458	-1.87574	181.661	1.174	239.31	-1.62025	181.633	1.06016	239.186	-1.9597	181.794	1.2011	239.31	-1.76805	181.814	1.10873	298.483	-2.01002	192.65	1.28537
298.317	-1.95505	191.983	1.33286	298.317	-2.19123	192.817	1.48675	238.291	-1.87564	181.827	1.17643	239.144	-1.61998	181.799	1.06263	239.019	-1.95958	181.96	1.20315	239.143	-1.76785	181.981	1.10966	298.317	-2.00932	192.817	1.2864
298.15	-1.95449	192.15	1.33551	298.15	-2.19047	192.983	1.49032	238.125	-1.87553	181.993	1.17886	238.977	-1.6197	181.965	1.06506	238.853	-1.95946	182.126	1.2052	238.977	-1.76773	182.147	1.11062	298.15	-2.00865	192.983	1.28738
297.983	-1.95395	192.317	1.33819	297.983	-2.18971	193.15	1.49392	237.958	-1.8754	182.16	1.18129	238.81	-1.61938	182.131	1.06749	238.686	-1.95934	182.292	1.2073	238.81	-1.76761	182.314	1.11163	297.983	-2.00798	193.15	1.28834
297.817	-1.95343	192.483	1.34088	297.817	-2.18895	193.317	1.49761	237.791	-1.87525	182.326	1.18377	238.644	-1.61906	182.297	1.06993	238.52	-1.95923	182.458	1.20939	238.643	-1.76751	182.48	1.11265	297.817	-2.00741	193.317	1.28931
297.65	-1.95294	192.65	1.34371	297.65	-2.18818	193.483	1.50129	237.625	-1.87508	182.492	1.18622	238.477	-1.61872	182.462	1.07238	238.353	-1.95916	182.624	1.21149	238.477	-1.76742	182.647	1.11367	297.65	-2.00683	193.483	1.29027
297.483	-1.95247	192.817	1.34652	297.483	-2.1874	193.65	1.50498	237.458	-1.87491	182.658	1.18866	238.31	-1.61836	182.628	1.07485	238.186	-1.95909	182.791	1.21359	238.31	-1.7674	182.813	1.1147	297.483	-2.00629	193.65	1.29123
297.317	-1.952	192.983	1.34936	297.317	-2.1866	193.817	1.50868	237.292	-1.87465	182.824	1.19111	238.144	-1.61793	182.794	1.07733	238.02	-1.95903	182.957	1.21571	238.144	-1.76734	182.98	1.1158	297.317	-2.00576	193.817	1.29218
297.15	-1.95155	193.15	1.35223	297.15	-2.1858	193.983	1.51246	237.125	-1.8744	182.99	1.19355	237.977	-1.6175	182.96	1.07982	237.853	-1.95898	183.123	1.21784	237.977	-1.76723	183.146	1.11687	297.15	-2.00537	193.983	1.29313
296.983	-1.95115	193.317	1.35524	296.983	-2.18496	194.15	1.51622	236.958	-1.87413	183.156	1.19602	237.81	-1.61706	183.126	1.08237	237.687	-1.95895	183.289	1.21998	237.81	-1.76709	183.313	1.11794	296.983	-2.00496	194.15	1.29408
296.817	-1.95075	193.483	1.35824	296.817	-2.18412	194.317	1.51999	236.792	-1.87384	183.322	1.1985	237.644	-1.61661	183.292	1.08493	237.52	-1.95889	183.455	1.22213	237.644	-1.76688	183.479	1.11902	296.817	-2.00456	194.317	1.29503
296.65	-1.95035	193.65	1.36127	296.65	-2.18328	194.483	1.52378	236.625	-1.87347	183.488	1.20099	237.477	-1.61609	183.458	1.08751	237.354	-1.95882	183.621	1.22433	237.477	-1.76667	183.645	1.12013	296.65	-2.00418	194.483	1.29599
296.483	-1.94995	193.817	1.36433	296.483	-2.18243	194.65	1.52762	236.458	-1.87311	183.654	1.20354	237.31	-1.61561	183.624	1.0901	237.187	-1.95873	183.787	1.22651	237.311	-1.76648	183.812	1.12125	296.483	-2.0039	194.65	1.29695
296.317	-1.94958	193.983	1.36754	296.317	-2.18158	194.817	1.53148	236.292	-1.87274	183.82	1.20608	237.144	-1.61513	183.79	1.09277	237.02	-1.95859	183.954	1.22872	237.144	-1.76629	183.978	1.12238	296.317	-2.00358	194.817	1.29793
296.15	-1.94919	194.15	1.37073	296.15	-2.1807	194.983	1.5354	236.125	-1.87236	183.986	1.20864	236.977	-1.61465	183.956	1.09542	236.854	-1.95843	184.12	1.23094	236.977	-1.76606	184.145	1.12352	296.15	-2.00325	194.983	1.29891
295.983	-1.9488	194.317	1.37394	295.983	-2.17981	195.15	1.53935	235.958	-1.87193	184.153	1.21122	236.81	-1.61417	184.122	1.09808	236.687	-1.95826	184.286	1.2332	236.811	-1.76593	184.311	1.12471	295.983	-2.00292	195.15	1.29992
295.817	-1.94841	194.483	1.37718	295.817	-2.17893	195.317	1.54344	235.792	-1.87156	184.319	1.21387	236.643	-1.61372	184.288	1.10077	236.521	-1.95808	184.452	1.23546	236.644	-1.76594	184.478	1.12589	295.817	-2.00258	195.317	1.30094
295.65	-1.94801	194.65	1.38058	295.65	-2.17803	195.483	1.5475	235.625	-1.87122	184.485	1.21651	236.477	-1.6133	184.453	1.10353	236.354	-1.95784	184.618	1.23771	236.478	-1.7659	184.644	1.12708	295.65	-2.00222	195.483	1.30202
295.483	-1.94761	194.817	1.38397	295.483	-2.17712	195.65	1.5517	235.458	-1.8709	184.651	1.21914	236.31	-1.61289	184.619	1.1063	236.187	-1.95761	184.784	1.23997	236.311	-1.76588	184.81	1.12828	295.483	-2.00187	195.65	1.30308
295.317	-1.94721	194.983	1.3874	295.317	-2.17624	195.817	1.55602	235.292	-1.87069	184.817	1.22179	236.143	-1.61255	184.785	1.10912	236.021	-1.9574	184.95	1.24227	236.144	-1.76579	184.977	1.1295	295.317	-2.00151	195.817	1.30413
295.15	-1.94681	195.15	1.39086	295.15	-2.17537	195.983	1.56047	235.125	-1.87049	184.983	1.22451	235.977	-1.61221	184.951	1.11198	235.854	-1.9572	185.116	1.24455	235.978	-1.76566	185.143	1.13071	295.15	-2.0011	195.983	1.30517
294.983	-1.9464	195.317	1.39451	294.983	-2.17452	196.15	1.56489	234.959	-1.87032	185.149	1.22722	235.81	-1.61188	185.117	1.11501	235.687	-1.95702	185.282	1.24685	235.811	-1.7655	185.31	1.13193	294.983	-2.0007	196.15	1.30623
294.817	-1.94598	195.483	1.39812	294.817	-2.17372	196.317	1.56935	234.792	-1.87018	185.315	1.22995	235.643	-1.61157	185.283	1.11802	235.521	-1.95687	185.449	1.24915	235.645	-1.7652	185.476	1.13316	294.817	-2.00027	196.317	1.30726
294.65	-1.94555	195.65	1.40176	294.65	-2.17294	196.483	1.57385	234.625	-1.87021	185.481	1.2327	235.477	-1.61134	185.448	1.12106	235.354	-1.95674	185.615	1.25149	235.478	-1.76495	185.642	1.13442	294.65	-1.99984	196.483	1.30829
294.483	-1.94511	195.817	1.40544	294.483	-2.1722	196.65	1.5785	234.459	-1.87021	185.647	1.23557	235.31	-1.61109	185.614	1.12416	235.188	-1.95663	185.781	1.25385	235.311	-1.7647	185.809	1.13568	294.483	-1.99935	196.65	1.30934
294.317	-1.94462	195.983	1.40929	294.317	-2.17148	196.817	1.58312	234.292	-1.87023	185.813	1.23844	235.143	-1.61085	185.78	1.1273	235.021	-1.95661	185.947	1.25622	235.145	-1.76444	185.975	1.13694	294.317	-1.99885	196.817	1.31035
294.15	-1.94412	196.15	1.41312	294.15	-2.17089	196.983	1.58778	234.126	-1.87027	185.979	1.24134	234.977	-1.61063	185.946	1.13064	234.855	-1.95657	186.113	1.25862	234.978	-1.76415	186.141	1.13821	294.15	-1.99829	196.983	1.3114
293.983	-1.94361	196.317	1.41699	293.983	-2.17028	197.15	1.59248	233.959	-1.87038	186.145	1.24427	234.81	-1.61045	186.111	1.13393	234.688	-1.95654	186.279	1.2611	234.811	-1.76391	186.308	1.13951	293.983	-1.9977	197.15	1.31246
293.817	-1.94309	196.483	1.4209	293.817	-2.1697	197.317	1.59733	233.793	-1.8704	186.311	1.24738	234.644	-1.61025	186.277	1.13727	234.521	-1.95652	186.445	1.26355	234.645	-1.76371	186.474	1.1408	293.817	-1.99696	197.317	1.31352
293.65	-1.94252	196.65	1.425	293.65	-2.16915	197.483	1.60218	233.626	-1.87038	186.477	1.25044	234.477	-1.61004	186.443	1.14065	234.355	-1.95657	186.611	1.26598	234.478	-1.76354	186.641	1.14209	293.65	-1.99626	197.483	1.31462
293.483	-1.94197	196.817	1.42908	293.483	-2.1687	197.65	1.60708	233.459	-1.87034	186.642	1.25352	234.31	-1.60983	186.608	1.14419	234.188	-1.95659	186.777	1.2684	234.312	-1.76348	186.807	1.14339	293.483	-1.99556	197.65	1.31571
293.317	-1.94141	196.983	1.43321	293.317	-2.16822	197.817	1.61202	233.293	-1.8702	186.808	1.25663	234.144	-1.60959	186.774	1.14768	234.022	-1.95663	186.943	1.27084	234.145	-1.76341	186.973	1.1447	293.317	-1.99485	197.817	1.3168
293.15	-1.94086	197.15	1.43738	293.15	-2.16775	197.983	1.61717	233.126	-1.87008	186.974	1.25987	233.977	-1.60932	186.939	1.15127	233.855	-1.95669	187.109	1.27326	233.978	-1.76336	187.14	1.14601	293.15	-1.99406	197.983	1.31789
292.983	-1.94034	197.317	1.44176	292.983	-2.16728	198.15	1.6223	232.96	-1.86996	187.14	1.26306	233.81	-1.60903	187.105	1.15497	233.689	-1.95678	187.275	1.27566	233.812	-1.76332	187.306	1.14734	292.983	-1.99333	198.15	1.31899
292.817	-1.93982	197.483	1.44612	292.817	-2.16684	198.317	1.62747	232.793	-1.86983	187.306	1.26629	233.644	-1.60873	187.271	1.15877	233.522	-1.95687	187.441	1.27805	233.645	-1.76334	187.472	1.14868	292.817	-1.99263	198.317	1.32009
292.65	-1.93932	197.65	1.45053	292.65	-2.16639	198.483	1.63269	232.626	-1.86962	187.472	1.26954	233.477	-1.60831	187.436	1.16256	233.356	-1.95695	187.607	1.28044	233.479	-1.7633	187.639	1.15007	292.65	-1.99196	198.483	1.32119
292.483	-1.93884	197.817	1.45497	292.483	-2.16592	198.65	1.63813	232.46	-1.8694	187.638	1.27293	233.31	-1.60791	187.602	1.16639	233.189	-1.95705	187.773	1.2828	233.312	-1.76324	187.805	1.15146	292.483	-1.99136	198.65	1.3223
292.317	-1.93837	197.983	1.45965	292.317	-2.16545	198.817	1.64352	232.293	-1.86914	187.804	1.27632	233.144	-1.6075	187.767	1.17026	233.023	-1.95715	187.94	1.2852	233.146	-1.76316	187.971	1.15286	292.317	-1.99076	198.817	1.32342
292.15	-1.93796	198.15	1.46427	292.15	-2.16496	198.983	1.64895	232.126	-1.86886	187.969	1.27975	232.977	-1.60707	187.933	1.17429	232.856	-1.95721	188.106	1.28763	232.979	-1.76305	188.138	1.15427	292.15	-1.99019	198.983	1.32456
291.983	-1.9375	198.317	1.46893	291.983	-2.16447	199.15	1.65456	231.96	-1.86847	188.135	1.28322	232.81	-1.60657	188.098	1.17826	232.689	-1.95724	188.272	1.29007	232.812	-1.763	188.304	1.15576	291.983	-1.98967	199.15	1.3257
291.817	-1.93703	198.483	1.47376	291.817	-2.16397	199.317	1.66031	231.793	-1.8681	188.301	1.28689	232.643	-1.6061	188.263	1.18232	232.523	-1.95725	188.438	1.29259	232.646	-1.76298	188.47	1.15723	291.817	-1.98918	199.317	1.32685
291.65	-1.93655	198.65	1.47875	291.65	-2.16348	199.483	1.66604	231.626	-1.86773	188.467	1.29052	232.477	-1.60563	188.429	1.18644	232.356	-1.95717	188.604	1.29511	232.479	-1.76297	188.637	1.1587	291.65	-1.9888	199.483	1.32803
291.483	-1.93605	198.817	1.48369	291.483	-2.16295	199.65	1.67182	231.46	-1.86736	188.633	1.29416	232.31	-1.60516	188.594	1.19078	232.19	-1.95711	188.77	1.29766	232.313	-1.76301	188.803	1.16017	291.483	-1.98841	199.65	1.32919
291.317	-1.93555	198.983	1.48867	291.317	-2.16243	199.817	1.67765	231.293	-1.86695	188.798	1.2979	232.143	-1.60469	188.76	1.19511	232.023	-1.95702	188.936	1.30022	232.146	-1.76301	188.969	1.16167	291.317	-1.98803	199.817	1.33035
291.15	-1.93508	199.15	1.49382	291.15	-2.1619	199.983	1.68371	231.127	-1.86662	188.964	1.30192	231.977	-1.60425	188.925	1.1995	231.857	-1.95692	189.102	1.30288	231.98	-1.76297	189.136	1.16316	291.15	-1.98768	199.983	1.33151
290.983	-1.93462	199.317	1.49905	290.983	-2.16136	200.15	1.68971	230.96	-1.86634	189.13	1.30594	231.81	-1.60383	189.09	1.20396	231.69	-1.95676	189.268	1.30553	231.813	-1.7629	189.302	1.16465	290.983	-1.98739	200.15	1.33267
290.817	-1.93417	199.483	1.50433	290.817	-2.1608	200.317	1.69572	230.793	-1.8661	189.295	1.31004	231.643	-1.60344	189.256	1.20863	231.523	-1.95665	189.434	1.30818	231.646	-1.76276	189.468	1.16615	290.817	-1.98708	200.317	1.33384
290.65	-1.93375	199.65	1.50974	290.65	-2.16023	200.483	1.70185	230.627	-1.86603	189.461	1.31422	231.477	-1.60311	189.421	1.21332	231.357	-1.95657	189.6	1.31084	231.48	-1.76259	189.635	1.16766	290.65	-1.98676	200.483	1.33503
290.483	-1.93335	199.817	1.51527	290.483	-2.15966	200.65	1.70825	230.46	-1.86596	189.627	1.31866	231.31	-1.60278	189.586	1.21809	231.19	-1.95649	189.766	1.3136	231.313	-1.7624	189.801	1.16919	290.483	-1.98643	200.65	1.33625
290.317	-1.93295	199.983	1.52092	290.317	-2.15908	200.817	1.71465	230.293	-1.86593	189.792	1.3231	231.143	-1.60248	189.751	1.22292	231.024	-1.95647	189.932	1.31634	231.146	-1.76218	189.967	1.17074	290.317	-1.9861	200.817	1.33749
290.15	-1.93263	200.15	1.52652	290.15	-2.15847	200.983	1.72114	230.127	-1.86592	189.958	1.32763	230.977	-1.6022	189.916	1.22798	230.857	-1.95645	190.098	1.31912	230.98	-1.76194	190.134	1.1723	290.15	-1.98576	200.983	1.33873
289.983	-1.93228	200.317	1.53224	289.983	-2.15787	201.15	1.7277	229.96	-1.86606	190.123	1.33223	230.81	-1.60201	190.081	1.23303	230.691	-1.95646	190.264	1.32192	230.813	-1.7616	190.3	1.17393	289.983	-1.98541	201.15	1.33996
289.817	-1.93192	200.483	1.53804	289.817	-2.15729	201.317	1.73455	229.794	-1.86609	190.289	1.3371	230.643	-1.6018	190.247	1.23818	230.524	-1.95648	190.429	1.32483	230.647	-1.76133	190.466	1.17555	289.817	-1.98504	201.317	1.34121
289.65	-1.93156	200.65	1.54412	289.65	-2.15671	201.483	1.7414	229.627	-1.86607	190.454	1.34197	230.477	-1.60159	190.412	1.24343	230.358	-1.95658	190.595	1.32773	230.48	-1.76108	190.632	1.17719	289.65	-1.98459	201.483	1.34246
289.483	-1.93116	200.817	1.5502	289.483	-2.15614	201.65	1.74834	229.461	-1.86604	190.62	1.34695	230.31	-1.60138	190.577	1.24873	230.191	-1.95665	190.761	1.33067	230.313	-1.76085	190.799	1.17885	289.483	-1.98412	201.65	1.34373
289.317	-1.93074	200.983	1.55638	289.317	-2.15558	201.817	1.75537	229.294	-1.86593	190.785	1.35201	230.143	-1.60123	190.742	1.2541	230.024	-1.95673	190.927	1.33363	230.147	-1.76069	190.965	1.18057	289.317	-1.98362	201.817	1.345
289.15	-1.93029	201.15	1.56264	289.15	-2.15505	201.983	1.7627	229.127	-1.86584	190.95	1.35736	229.977	-1.60106	190.907	1.25954	229.858	-1.95683	191.093	1.33672	229.98	-1.76054	191.131	1.18227	289.15	-1.98308	201.983	1.34627
288.983	-1.92984	201.317	1.56921	288.983	-2.15454	202.15	1.77002	228.961	-1.86576	191.116	1.36271	229.81	-1.60087	191.072	1.26505	229.691	-1.95699	191.259	1.33981	229.813	-1.76043	191.297	1.18399	288.983	-1.9824	202.15	1.34756
288.817	-1.9293	201.483	1.57578	288.817	-2.15409	202.317	1.77744	228.794	-1.86568	191.281	1.36828	229.644	-1.60068	191.237	1.27081	229.525	-1.95715	191.425	1.34293	229.647	-1.76034	191.464	1.18572	288.817	-1.98175	202.317	1.34887
288.65	-1.92879	201.65	1.58246	288.65	-2.15364	202.483	1.78495	228.628	-1.86553	191.446	1.37389	229.477	-1.60047	191.402	1.27656	229.358	-1.95733	191.591	1.34608	229.48	-1.76034	191.63	1.18751	288.65	-1.9811	202.483	1.35016
288.483	-1.9283	201.817	1.58921	288.483	-2.15321	202.65	1.79276	228.461	-1.86539	191.611	1.3798	229.31	-1.60022	191.566	1.28239	229.192	-1.95752	191.757	1.34938	229.314	-1.76028	191.796	1.18931	288.483	-1.98045	202.65	1.35145
288.317	-1.92781	201.983	1.59627	288.317	-2.15278	202.817	1.80052	228.295	-1.86522	191.776	1.38566	229.144	-1.59995	191.731	1.28831	229.025	-1.95778	191.922	1.35266	229.147	-1.7602	191.962	1.19112	288.317	-1.97972	202.817	1.35273
288.15	-1.92732	202.15	1.60328	288.15	-2.15242	202.983	1.8085	228.128	-1.86503	191.942	1.39173	228.977	-1.59967	191.896	1.29436	228.859	-1.95801	192.088	1.35595	228.981	-1.76011	192.129	1.19295	288.15	-1.97904	202.983	1.35405
287.983	-1.92687	202.317	1.61052	287.983	-2.15201	203.15	1.81662	227.961	-1.86477	192.107	1.39794	228.81	-1.5993	192.061	1.30039	228.692	-1.95821	192.254	1.35926	228.814	-1.76002	192.295	1.19485	287.983	-1.97839	203.15	1.35535
287.817	-1.92644	202.483	1.61792	287.817	-2.15161	203.317	1.82512	227.795	-1.86449	192.272	1.40451	228.644	-1.59894	192.226	1.30647	228.526	-1.95841	192.42	1.36268	228.647	-1.75996	192.461	1.19672	287.817	-1.97776	203.317	1.35666
287.65	-1.92603	202.65	1.6257	287.65	-2.1512	203.483	1.83373	227.628	-1.86419	192.437	1.41114	228.477	-1.59858	192.39	1.31258	228.359	-1.95857	192.586	1.36607	228.481	-1.75993	192.627	1.19861	287.65	-1.97721	203.483	1.35798
287.483	-1.9257	202.817	1.63358	287.483	-2.1508	203.65	1.84255	227.461	-1.86388	192.602	1.41799	228.31	-1.59821	192.555	1.3189	228.193	-1.95869	192.751	1.36947	228.314	-1.75988	192.793	1.20052	287.483	-1.97667	203.65	1.35931
287.317	-1.92535	202.983	1.64167	287.317	-2.15039	203.817	1.85153	227.295	-1.86349	192.766	1.42503	228.144	-1.59779	192.72	1.32518	228.026	-1.95878	192.917	1.3729	228.148	-1.75998	192.96	1.20247	287.317	-1.97617	203.817	1.36062
287.15	-1.92501	203.15	1.64992	287.15	-2.14998	203.983	1.86099	227.128	-1.86317	192.931	1.43204	227.977	-1.59739	192.885	1.33148	227.86	-1.95885	193.083	1.37639	227.981	-1.7601	193.126	1.20445	287.15	-1.97569	203.983	1.36194
286.983	-1.92467	203.317	1.65858	286.983	-2.14957	204.15	1.87055	226.961	-1.86289	193.096	1.43951	227.81	-1.597	193.049	1.3378	227.693	-1.95881	193.249	1.37989	227.815	-1.76033	193.292	1.20645	286.983	-1.97537	204.15	1.36327
286.817	-1.9243	203.483	1.66731	286.817	-2.14915	204.317	1.88035	226.795	-1.86264	193.261	1.44707	227.644	-1.59662	193.214	1.34427	227.527	-1.95881	193.414	1.38344	227.648	-1.76048	193.458	1.20847	286.817	-1.97501	204.317	1.36462
286.65	-1.92394	203.65	1.67642	286.65	-2.14872	204.483	1.89034	226.628	-1.86251	193.426	1.45484	227.477	-1.59625	193.379	1.35069	227.36	-1.95883	193.58	1.38703	227.482	-1.76064	193.624	1.21059	286.65	-1.97466	204.483	1.36599
286.483	-1.92356	203.817	1.68591	286.483	-2.14827	204.65	1.9007	226.462	-1.86237	193.59	1.46277	227.31	-1.5959	193.544	1.35711	227.194	-1.95885	193.746	1.39067	227.315	-1.76078	193.79	1.2127	286.483	-1.97434	204.65	1.36736
286.317	-1.92313	203.983	1.69567	286.317	-2.14781	204.817	1.91133	226.295	-1.86228	193.755	1.4711	227.144	-1.59557	193.708	1.36354	227.027	-1.9589	193.912	1.39434	227.149	-1.76079	193.957	1.21484	286.317	-1.9741	204.817	1.36876
286.15	-1.92202	204.15	1.70611	286.15	-2.14732	204.983	1.92235	226.128	-1.86233	193.919	1.47952	226.977	-1.59526	193.873	1.37001	226.861	-1.95898	194.077	1.39822	226.982	-1.76068	194.123	1.21701	286.15	-1.97384	204.983	1.3702
285.983	-1.92088	204.317	1.71685	285.983	-2.14683	205.15	1.93361	225.962	-1.86251	194.084	1.48816	226.81	-1.59502	194.038	1.37647	226.694	-1.95909	194.243	1.40228	226.815	-1.76049	194.289	1.21929	285.983	-1.97358	205.15	1.37161
285.817	-1.91989	204.483	1.72807	285.817	-2.14632	205.317	1.94555	225.795	-1.86263	194.248	1.49695	226.644	-1.59476	194.202	1.38293	226.528	-1.95923	194.408	1.40658	226.649	-1.76035	194.455	1.22157	285.817	-1.97333	205.317	1.37302
285.65	-1.91924	204.65	1.73966	285.65	-2.14579	205.483	1.9578	225.629	-1.86276	194.412	1.50615	226.477	-1.59452	194.367	1.3894	226.361	-1.95947	194.574	1.41076	226.482	-1.7602	194.621	1.22388	285.65	-1.97312	205.483	1.37445
285.483	-1.91939	204.817	1.75225	285.483	-2.14521	205.65	1.97052	225.462	-1.86288	194.577	1.51546	226.31	-1.59431	194.532	1.39593	226.195	-1.95971	194.739	1.41496	226.316	-1.76005	194.787	1.22622	285.483	-1.97289	205.65	1.37585
285.317	-1.91939	204.983	1.7653	285.317	-2.14462	205.817	1.98356	225.296	-1.86303	194.741	1.52519	226.144	-1.59411	194.696	1.40249	226.028	-1.95997	194.905	1.4192	226.149	-1.75988	194.953	1.22869	285.317	-1.97264	205.817	1.37725
285.15	-1.91922	205.15	1.77903	285.15	-2.14403	205.983	1.99751	225.129	-1.8631	194.905	1.53502	225.977	-1.59398	194.861	1.40906	225.862	-1.96025	195.07	1.42357	225.982	-1.75975	195.119	1.23114	285.15	-1.97238	205.983	1.37866
284.983	-1.91903	205.317	1.79324	284.983	-2.14343	206.15	2.01187	224.963	-1.86314	195.069	1.54529	225.811	-1.59384	195.026	1.41561	225.695	-1.96064	195.236	1.42791	225.816	-1.75965	195.285	1.23363	284.983	-1.9721	206.15	1.38008
284.817	-1.91882	205.483	1.80874	284.817	-2.14277	206.317	2.02683	224.796	-1.86318	195.233	1.55564	225.644	-1.59371	195.19	1.42242	225.529	-1.96102	195.401	1.43228	225.649	-1.75957	195.451	1.23616	284.817	-1.97177	206.317	1.3815
284.65	-1.91857	205.65	1.82491	284.65	-2.14216	206.483	2.04219	224.63	-1.86314	195.397	1.56621	225.477	-1.59358	195.355	1.42924	225.362	-1.96143	195.567	1.43668	225.483	-1.75956	195.617	1.23882	284.65	-1.9714	206.483	1.38295
284.483	-1.91826	205.817	1.84202	284.483	-2.14156	206.65	2.05867	224.463	-1.86315	195.561	1.57693	225.311	-1.59348	195.519	1.43616	225.196	-1.96186	195.732	1.4412	225.316	-1.75951	195.783	1.24144	284.483	-1.971	206.65	1.38441
284.317	-1.91793	205.983	1.85981	284.317	-2.14097	206.817	2.07568	224.296	-1.86316	195.725	1.58804	225.144	-1.59334	195.684	1.44315	225.029	-1.96242	195.898	1.44571	225.149	-1.75945	195.949	1.24418	284.317	-1.97044	206.817	1.38589
284.15	-1.91743	206.15	1.87903	284.15	-2.14043	206.983	2.09349	224.13	-1.86315	195.888	1.59922	224.978	-1.59317	195.848	1.45033	224.863	-1.96296	196.063	1.45026	224.983	-1.75937	196.115	1.24705	284.15	-1.96991	206.983	1.38743
283.983	-1.91697	206.317	1.8995	283.983	-2.13989	207.15	2.11185	223.963	-1.86313	196.052	1.61059	224.811	-1.59298	196.013	1.45762	224.697	-1.96351	196.229	1.45486	224.816	-1.75931	196.281	1.25003	283.983	-1.96935	207.15	1.38896
283.817	-1.9165	206.483	1.92127	283.817	-2.13938	207.317	2.13164	223.797	-1.86306	196.216	1.62215	224.644	-1.59272	196.177	1.46508	224.53	-1.96407	196.394	1.4596	224.65	-1.75928	196.447	1.25296	283.817	-1.96876	207.317	1.3905
283.65	-1.91602	206.65	1.94397	283.65	-2.13889	207.483	2.15211	223.63	-1.86297	196.379	1.63389	224.478	-1.59245	196.342	1.47269	224.364	-1.9647	196.56	1.4643	224.483	-1.75925	196.613	1.25598	283.65	-1.96801	207.483	1.39205
283.483	-1.91546	206.817	1.96909	283.483	-2.13851	207.65	2.17357	223.464	-1.86285	196.543	1.64564	224.311	-1.59216	196.506	1.48059	224.198	-1.96527	196.725	1.46911	224.317	-1.75911	196.778	1.25907	283.483	-1.96732	207.65	1.39364
283.317	-1.91494	206.983	1.99561	283.317	-2.13811	207.817	2.19572	223.297	-1.8626	196.707	1.6576	224.144	-1.59186	196.67	1.48875	224.031	-1.96583	196.89	1.47397	224.15	-1.75928	196.944	1.26241	283.317	-1.96665	207.817	1.39521
283.15	-1.91444	207.15	2.02381	283.15	-2.13771	207.983	2.21939	223.13	-1.86239	196.87	1.66958	223.978	-1.59145	196.834	1.49727	223.865	-1.96636	197.056	1.47907	223.984	-1.75956	197.11	1.26577	283.15	-1.96598	207.983	1.39678
282.983	-1.91395	207.317	2.05316	282.983	-2.13733	208.15	2.24422	222.964	-1.8622	197.034	1.68182	223.811	-1.59107	196.998	1.50604	223.698	-1.96689	197.221	1.48417	223.817	-1.75993	197.276	1.26922	282.983	-1.96528	208.15	1.39835
282.817	-1.9135	207.483	2.08575	282.817	-2.13699	208.317	2.27004	222.797	-1.86202	197.197	1.69395	223.644	-1.59069	197.162	1.5155	223.532	-1.96735	197.386	1.48934	223.651	-1.76026	197.441	1.27275	282.817	-1.96464	208.317	1.39993
282.65	-1.91305	207.65	2.12005	282.65	-2.13662	208.483	2.29697	222.63	-1.86184	197.361	1.70607	223.478	-1.59031	197.325	1.52529	223.365	-1.96783	197.552	1.49458	223.484	-1.76057	197.607	1.27647	282.65	-1.96403	208.483	1.40151
282.483	-1.91263	207.817	2.15643	282.483	-2.13624	208.65	2.32543	222.464	-1.86173	197.524	1.7182	223.311	-1.58991	197.489	1.53553	223.199	-1.96833	197.717	1.50007	223.318	-1.76086	197.773	1.2803	282.483	-1.96345	208.65	1.4031
282.317	-1.91222	207.983	2.1943	282.317	-2.13586	208.817	2.35523	222.297	-1.86167	197.688	1.73036	223.144	-1.58954	197.652	1.54608	223.033	-1.96884	197.882	1.50553	223.151	-1.76103	197.938	1.28433	282.317	-1.96296	208.817	1.40469
282.15	-1.9119	208.15	2.2361	282.15	-2.13545	208.983	2.38597	222.131	-1.86165	197.852	1.74248	222.978	-1.58919	197.815	1.55747	222.866	-1.9694	198.047	1.51109	222.985	-1.76114	198.104	1.28857	282.15	-1.96246	208.983	1.40631
281.983	-1.91155	208.317	2.28007	281.983	-2.13504	209.15	2.41768	221.964	-1.86183	198.015	1.75457	222.811	-1.58886	197.978	1.56928	222.7	-1.97	198.212	1.51689	222.818	-1.76092	198.269	1.29298	281.983	-1.96199	209.15	1.40794
281.817	-1.91122	208.483	2.32659	281.817	-2.13464	209.317	2.45174	221.798	-1.86197	198.179	1.76664	222.644	-1.5886	198.141	1.58169	222.534	-1.97062	198.377	1.52288	222.651	-1.76084	198.435	1.29738	281.817	-1.96153	209.317	1.40958
281.65	-1.91088	208.65	2.37492	281.65	-2.13423	209.483	2.4865	221.631	-1.86215	198.342	1.77865	222.478	-1.58834	198.304	1.59449	222.367	-1.97122	198.542	1.52883	222.485	-1.76078	198.6	1.30197	281.65	-1.9612	209.483	1.41124
281.483	-1.9106	208.817	2.42754	281.483	-2.1338	209.65	2.52224	221.465	-1.86233	198.506	1.79068	222.311	-1.5881	198.466	1.60826	222.201	-1.97213	198.707	1.53499	222.318	-1.7607	198.766	1.30663	281.483	-1.96085	209.65	1.41292
281.317	-1.91029	208.983	2.48251	281.317	-2.13337	209.817	2.55863	221.298	-1.86265	198.669	1.80271	222.144	-1.58789	198.628	1.62245	222.035	-1.97302	198.872	1.54136	222.152	-1.76058	198.931	1.31195	281.317	-1.96051	209.817	1.41457
281.15	-1.90996	209.15	2.54025	281.15	-2.13295	209.983	2.59643	221.132	-1.86291	198.833	1.81474	221.978	-1.58777	198.791	1.63724	221.868	-1.97399	199.037	1.54789	221.985	-1.7605	199.096	1.3175	281.15	-1.96017	209.983	1.41623
280.983	-1.90962	209.317	2.59986	280.983	-2.13251	210.15	2.63469	220.965	-1.86315	198.997	1.82674	221.811	-1.58762	198.952	1.65246	221.702	-1.97505	199.202	1.55441	221.819	-1.76043	199.261	1.3232	280.983	-1.95993	210.15	1.4179
280.817	-1.90923	209.483	2.6641	280.817	-2.13206	210.317	2.67346	220.799	-1.8634	199.16	1.83877	221.645	-1.58749	199.114	1.66881	221.536	-1.97634	199.367	1.56114	221.652	-1.76037	199.426	1.32906	280.817	-1.95965	210.317	1.41958
280.65	-1.90885	209.65	2.7306	280.65	-2.13159	210.483	2.71232	220.632	-1.86367	199.324	1.85084	221.478	-1.58736	199.275	1.68566	221.37	-1.97761	199.532	1.56801	221.485	-1.76035	199.591	1.3352	280.65	-1.95937	210.483	1.42129
280.483	-1.90847	209.817	2.7996	280.483	-2.1311	210.65	2.75127	220.466	-1.86396	199.487	1.86294	221.311	-1.58729	199.437	1.70322	221.204	-1.97907	199.696	1.57525	221.319	-1.7603	199.756	1.34165	280.483	-1.95909	210.65	1.42302
280.317	-1.90808	209.983	2.87028	280.317	-2.1306	210.817	2.79003	220.299	-1.86425	199.651	1.87512	221.145	-1.5872	199.598	1.72127	221.037	-1.98068	199.861	1.58256	221.152	-1.76025	199.921	1.34844	280.317	-1.95879	210.817	1.42476
280.15	-1.90766	210.15	2.94446	280.15	-2.13005	210.983	2.82826	220.133	-1.86454	199.814	1.8873	220.978	-1.58712	199.758	1.74047	220.871	-1.98265	200.026	1.59004	220.986	-1.7602	200.085	1.35527	280.15	-1.95848	210.983	1.42657
279.983	-1.90725	210.317	3.02018	279.983	-2.1295	211.15	2.86614	219.966	-1.86483	199.978	1.89962	220.812	-1.58703	199.919	1.76063	220.705	-1.98472	200.19	1.59768	220.819	-1.76019	200.25	1.36274	279.983	-1.95816	211.15	1.42835
279.817	-1.90683	210.483	3.0973	279.817	-2.12895	211.317	2.90153	219.8	-1.86506	200.141	1.91202	220.645	-1.58696	200.079	1.78151	220.54	-1.98703	200.355	1.60564	220.653	-1.76016	200.414	1.37045	279.817	-1.95781	211.317	1.43013
279.65	-1.90639	210.65	3.17497	279.65	-2.1284	211.483	2.93543	219.633	-1.86524	200.305	1.92465	220.479	-1.58685	200.239	1.80316	220.374	-1.98955	200.519	1.61368	220.486	-1.76019	200.579	1.37852	279.65	-1.95738	211.483	1.43192
279.483	-1.90594	210.817	3.25328	279.483	-2.12782	211.65	2.96723	219.467	-1.86539	200.468	1.9374	220.312	-1.58672	200.398	1.82527	220.208	-1.99226	200.684	1.62192	220.32	-1.76034	200.743	1.38696	279.483	-1.95693	211.65	1.43375
279.317	-1.90546	210.983	3.33133	279.317	-2.12727	211.817	2.99745	219.3	-1.86539	200.632	1.95032	220.145	-1.58658	200.557	1.84936	220.042	-1.99496	200.848	1.63031	220.153	-1.76085	200.907	1.39566	279.317	-1.95644	211.817	1.43559
279.15	-1.90497	211.15	3.40856	279.15	-2.12674	211.983	3.02312	219.134	-1.86541	200.795	1.96341	219.979	-1.58637	200.716	1.87433	219.876	-1.99773	201.012	1.63911	219.987	-1.76139	201.071	1.40494	279.15	-1.95591	211.983	1.43743
278.983	-1.90446	211.317	3.48463	278.983	-2.12622	212.15	3.04614	218.967	-1.86543	200.958	1.97685	219.812	-1.58617	200.875	1.90003	219.711	-2.00056	201.177	1.64801	219.82	-1.76185	201.235	1.41451	278.983	-1.95524	212.15	1.43928
278.817	-1.90386	211.483	3.55637	278.817	-2.12576	212.317	3.06589	218.8	-1.86543	201.121	1.9904	219.645	-1.58595	201.033	1.92649	219.545	-2.0036	201.341	1.65713	219.654	-1.76226	201.399	1.42449	278.817	-1.95461	212.317	1.44119
278.65	-1.90329	211.65	3.62475	278.65	-2.12531	212.483	3.08326	218.634	-1.86539	201.284	2.00431	219.479	-1.58571	201.191	1.95484	219.379	-2.00661	201.505	1.66642	219.487	-1.76267	201.563	1.43479	278.65	-1.95397	212.483	1.44309
278.483	-1.90273	211.817	3.68828	278.483	-2.12488	212.65	3.09436	218.467	-1.86542	201.448	2.01827	219.312	-1.58542	201.348	1.98407	219.214	-2.00981	201.669	1.67603	219.321	-1.76306	201.727	1.44581	278.483	-1.95332	212.65	1.445
278.317	-1.90217	211.983	3.748	278.317	-2.12446	212.817	3.10206	218.301	-1.86551	201.611	2.0329	219.146	-1.58515	201.505	2.01431	219.048	-2.01315	201.833	1.6859	219.155	-1.76332	201.89	1.45715	278.317	-1.95261	212.817	1.4469
278.15	-1.90159	212.15	3.79633	278.15	-2.12414	212.983	3.10573	218.134	-1.86563	201.773	2.04783	218.979	-1.58489	201.662	2.04527	218.883	-2.01685	201.997	1.69615	218.988	-1.76346	202.053	1.46896	278.15	-1.95195	212.983	1.44885
277.983	-1.90106	212.317	3.83729	277.983	-2.1238	213.15	3.10662	217.968	-1.86591	201.936	2.06315	218.812	-1.58463	201.819	2.07799	218.717	-2.02063	202.16	1.70668	218.821	-1.76354	202.217	1.48109	277.983	-1.95132	213.15	1.45079
277.817	-1.90056	212.483	3.86862	277.817	-2.12345	213.317	3.10105	217.801	-1.86616	202.099	2.07872	218.646	-1.58438	201.975	2.11151	218.552	-2.02462	202.324	1.71749	218.655	-1.76366	202.38	1.49402	277.817	-1.95069	213.317	1.45273
277.65	-1.90008	212.65	3.89288	277.65	-2.12311	213.483	3.09222	217.635	-1.86643	202.261	2.09504	218.479	-1.58417	202.131	2.14558	218.386	-2.02881	202.488	1.72836	218.488	-1.76379	202.542	1.5073	277.65	-1.95016	213.483	1.45466
277.483	-1.89962	212.817	3.89804	277.483	-2.12281	213.65	3.07979	217.468	-1.86673	202.424	2.11178	218.312	-1.58399	202.287	2.18004	218.221	-2.0332	202.651	1.73957	218.322	-1.7639	202.705	1.52105	277.483	-1.94964	213.65	1.45662
277.317	-1.89928	212.983	3.89215	277.317	-2.12249	213.817	3.06492	217.302	-1.86715	202.586	2.12915	218.146	-1.58382	202.442	2.21461	218.056	-2.03755	202.815	1.75099	218.155	-1.76399	202.868	1.53512	277.317	-1.94915	213.817	1.45859
277.15	-1.89892	213.15	3.87288	277.15	-2.12217	213.983	3.04495	217.135	-1.86753	202.748	2.14698	217.979	-1.58376	202.598	2.2491	217.89	-2.04212	202.978	1.76301	217.989	-1.76411	203.03	1.55	277.15	-1.9487	213.983	1.46057
276.983	-1.89856	213.317	3.84417	276.983	-2.12185	214.15	3.02273	216.969	-1.86793	202.91	2.16594	217.813	-1.58369	202.754	2.28314	217.725	-2.04686	203.142	1.77531	217.822	-1.76423	203.193	1.56522	276.983	-1.94828	214.15	1.46257
276.817	-1.89822	213.483	3.79258	276.817	-2.12153	214.317	2.99808	216.803	-1.86835	203.071	2.18593	217.646	-1.58364	202.91	2.31654	217.56	-2.05178	203.305	1.78796	217.656	-1.76436	203.355	1.58089	276.817	-1.94802	214.317	1.4646
276.65	-1.89794	213.65	3.72967	276.65	-2.1212	214.483	2.97195	216.636	-1.86885	203.232	2.20677	217.479	-1.58361	203.067	2.34729	217.395	-2.05671	203.468	1.80085	217.489	-1.76452	203.517	1.59686	276.65	-1.94772	214.483	1.46662
276.483	-1.89763	213.817	3.65428	276.483	-2.12087	214.65	2.94295	216.47	-1.86933	203.394	2.22855	217.313	-1.58368	203.225	2.37595	217.23	-2.06165	203.631	1.81432	217.323	-1.76469	203.679	1.61353	276.483	-1.94744	214.65	1.46866
276.317	-1.89729	213.983	3.57087	276.317	-2.12053	214.817	2.91285	216.303	-1.86981	203.554	2.25265	217.146	-1.58372	203.384	2.40153	217.065	-2.06674	203.794	1.82804	217.156	-1.76489	203.841	1.63055	276.317	-1.94717	214.817	1.47072
276.15	-1.89696	214.15	3.47164	276.15	-2.12016	214.983	2.88199	216.137	-1.87028	203.714	2.27813	216.98	-1.58376	203.543	2.42461	216.9	-2.07193	203.956	1.84212	216.99	-1.76506	204.002	1.64799	276.15	-1.94703	214.983	1.47281
275.983	-1.89659	214.317	3.36714	275.983	-2.11978	215.15	2.85058	215.97	-1.87077	203.874	2.30545	216.813	-1.58382	203.705	2.44031	216.734	-2.07706	204.119	1.85645	216.823	-1.76543	204.164	1.66553	275.983	-1.94685	215.15	1.47493
275.817	-1.89622	214.483	3.2586	275.817	-2.11938	215.317	2.81883	215.804	-1.87122	204.033	2.33418	216.647	-1.5839	203.869	2.45125	216.569	-2.08218	204.282	1.87145	216.657	-1.7658	204.326	1.68344	275.817	-1.94667	215.317	1.47707
275.65	-1.89583	214.65	3.14856	275.65	-2.11897	215.483	2.78723	215.638	-1.87164	204.191	2.3668	216.48	-1.58395	204.034	2.45602	216.404	-2.0873	204.444	1.88671	216.491	-1.76638	204.487	1.70118	275.65	-1.9465	215.483	1.47924
275.483	-1.89543	214.817	3.03895	275.483	-2.11848	215.65	2.75568	215.471	-1.87205	204.349	2.40163	216.314	-1.58398	204.201	2.45633	216.239	-2.0924	204.606	1.90233	216.324	-1.76712	204.649	1.71891	275.483	-1.94635	215.65	1.48147
275.317	-1.89498	214.983	2.93271	275.317	-2.118	215.817	2.72435	215.305	-1.87239	204.506	2.43924	216.147	-1.58401	204.371	2.44482	216.074	-2.09746	204.769	1.91816	216.158	-1.76778	204.81	1.73669	275.317	-1.94617	215.817	1.48371
275.15	-1.89453	215.15	2.83155	275.15	-2.1175	215.983	2.69398	215.138	-1.87279	204.662	2.47883	215.981	-1.58398	204.544	2.42714	215.909	-2.1025	204.931	1.93458	215.991	-1.76836	204.972	1.75416	275.15	-1.94597	215.983	1.48596
274.983	-1.89408	215.317	2.7344	274.983	-2.11699	216.15	2.66425	214.972	-1.87323	204.817	2.52358	215.814	-1.58395	204.718	2.40231	215.744	-2.10746	205.093	1.95127	215.825	-1.76891	205.134	1.77122	274.983	-1.94574	216.15	1.48825
274.817	-1.89362	215.483	2.64818	274.817	-2.11641	216.317	2.63545	214.805	-1.87371	204.971	2.57123	215.647	-1.58391	204.895	2.37266	215.579	-2.11212	205.255	1.96836	215.659	-1.76945	205.296	1.78761	274.817	-1.94544	216.317	1.49054
274.65	-1.89311	215.65	2.56778	274.65	-2.11586	216.483	2.60729	214.639	-1.87426	205.125	2.62235	215.481	-1.58385	205.074	2.33284	215.413	-2.11686	205.417	1.98575	215.492	-1.76982	205.458	1.80348	274.65	-1.94512	216.483	1.49292
274.483	-1.8926	215.817	2.49417	274.483	-2.11531	216.65	2.58059	214.472	-1.8748	205.277	2.67581	215.314	-1.58374	205.255	2.28899	215.248	-2.12157	205.578	2.00347	215.326	-1.77021	205.621	1.81806	274.483	-1.94474	216.65	1.49526
274.317	-1.89207	215.983	2.42507	274.317	-2.11477	216.817	2.5551	214.306	-1.87547	205.429	2.7349	215.148	-1.58367	205.437	2.24145	215.083	-2.12625	205.74	2.0213	215.159	-1.77059	205.784	1.83142	274.317	-1.94431	216.817	1.49761
274.15	-1.89153	216.15	2.36609	274.15	-2.1142	216.983	2.53055	214.14	-1.87626	205.579	2.79686	214.981	-1.58362	205.62	2.19194	214.918	-2.13075	205.902	2.03935	214.993	-1.77095	205.947	1.8434	274.15	-1.94371	216.983	1.49998
273.983	-1.89093	216.317	2.31177	273.983	-2.11366	217.15	2.50669	213.973	-1.87705	205.729	2.86195	214.815	-1.58358	205.803	2.14053	214.752	-2.13529	206.063	2.05762	214.826	-1.7712	206.111	1.85435	273.983	-1.94313	217.15	1.5024
273.817	-1.89034	216.483	2.26252	273.817	-2.11314	217.317	2.48438	213.807	-1.87802	205.878	2.92896	214.648	-1.58357	205.986	2.08957	214.587	-2.13981	206.225	2.07606	214.66	-1.77148	206.275	1.86274	273.817	-1.94253	217.317	1.50483
273.65	-1.88975	216.65	2.21654	273.65	-2.11263	217.483	2.46331	213.641	-1.87895	206.026	2.99964	214.482	-1.58358	206.168	2.04014	214.422	-2.14429	206.386	2.09441	214.493	-1.77178	206.44	1.8697	273.65	-1.9419	217.483	1.50728
273.483	-1.88916	216.817	2.17759	273.483	-2.11219	217.65	2.44318	213.474	-1.87993	206.174	3.07145	214.315	-1.58362	206.35	1.99212	214.257	-2.14864	206.548	2.11275	214.327	-1.77209	206.605	1.87506	273.483	-1.94116	217.65	1.50974
273.317	-1.88857	216.983	2.14177	273.317	-2.11175	217.817	2.42373	213.308	-1.88094	206.322	3.14359	214.148	-1.58368	206.531	1.94863	214.091	-2.15304	206.71	2.1312	214.161	-1.77242	206.77	1.87935	273.317	-1.94048	217.817	1.51231
273.15	-1.888	217.15	2.10936	273.15	-2.11134	217.983	2.40576	213.142	-1.88211	206.47	3.21587	213.982	-1.58384	206.711	1.90785	213.926	-2.15744	206.871	2.1494	213.994	-1.77278	206.937	1.88112	273.15	-1.93983	217.983	1.51484
272.983	-1.88746	217.317	2.07913	272.983	-2.11095	218.15	2.38883	212.976	-1.88327	206.618	3.28553	213.815	-1.58399	206.89	1.8702	213.761	-2.16184	207.033	2.16751	213.828	-1.77319	207.103	1.88173	272.983	-1.93918	218.15	1.51738
272.817	-1.88693	217.483	2.05356	272.817	-2.11065	218.317	2.37266	212.809	-1.88445	206.768	3.35217	213.649	-1.58418	207.068	1.83468	213.596	-2.16619	207.195	2.18524	213.661	-1.77363	207.27	1.88106	272.817	-1.93859	218.317	1.51995
272.65	-1.8865	217.65	2.03004	272.65	-2.11031	218.483	2.35732	212.643	-1.88566	206.918	3.4139	213.482	-1.58439	207.244	1.80405	213.43	-2.17057	207.356	2.2027	213.495	-1.77413	207.437	1.87982	272.65	-1.938	218.483	1.52259
272.483	-1.88607	217.817	2.00871	272.483	-2.10998	218.65	2.34255	212.477	-1.887	207.07	3.47151	213.316	-1.58472	207.42	1.77575	213.265	-2.17496	207.518	2.2194	213.328	-1.77466	207.605	1.87717	272.483	-1.93744	218.65	1.52523
272.317	-1.88566	217.983	1.98871	272.317	-2.10966	218.817	2.32918	212.311	-1.88827	207.225	3.51498	213.15	-1.58503	207.595	1.74995	213.1	-2.17935	207.681	2.23568	213.162	-1.77538	207.773	1.8741	272.317	-1.9369	218.817	1.52787
272.15	-1.88526	218.15	1.97177	272.15	-2.10935	218.983	2.31634	212.145	-1.88955	207.383	3.54876	212.983	-1.58535	207.769	1.72581	212.934	-2.18373	207.843	2.25136	212.996	-1.77626	207.941	1.87045	272.15	-1.93646	218.983	1.5305
271.983	-1.88497	218.317	1.95617	271.983	-2.10902	219.15	2.30422	211.978	-1.89085	207.545	3.56951	212.817	-1.58568	207.943	1.70513	212.769	-2.18808	208.006	2.2664	212.83	-1.77725	208.109	1.86641	271.983	-1.93602	219.15	1.53321
271.817	-1.88463	218.483	1.94206	271.817	-2.10867	219.317	2.29256	211.812	-1.8922	207.709	3.58054	212.65	-1.5861	208.116	1.68601	212.604	-2.19237	208.168	2.28101	212.663	-1.77814	208.277	1.86204	271.817	-1.93561	219.317	1.53589
271.65	-1.88429	218.65	1.92945	271.65	-2.10832	219.483	2.28189	211.646	-1.8936	207.88	3.56511	212.484	-1.58648	208.288	1.66864	212.438	-2.19663	208.331	2.29444	212.497	-1.77899	208.445	1.85756	271.65	-1.93522	219.483	1.53856
271.483	-1.88395	218.817	1.9175	271.483	-2.10794	219.65	2.27161	211.48	-1.89503	208.055	3.53474	212.317	-1.58686	208.46	1.65236	212.273	-2.20085	208.494	2.3073	212.331	-1.77983	208.613	1.85306	271.483	-1.93495	219.65	1.54124
271.317	-1.88362	218.983	1.90703	271.317	-2.10758	219.817	2.26188	211.314	-1.89642	208.234	3.48694	212.151	-1.58723	208.631	1.63838	212.108	-2.205	208.658	2.31937	212.164	-1.78058	208.781	1.84861	271.317	-1.93464	219.817	1.54393
271.15	-1.88329	219.15	1.89759	271.15	-2.10722	219.983	2.2525	211.148	-1.89805	208.417	3.42741	211.985	-1.58761	208.802	1.62544	211.942	-2.20898	208.821	2.3309	211.998	-1.78132	208.949	1.84408	271.15	-1.93435	219.983	1.54662
270.983	-1.88293	219.317	1.88891	270.983	-2.10685	220.15	2.24396	210.981	-1.89981	208.606	3.34293	211.818	-1.58799	208.972	1.61372	211.777	-2.21293	208.985	2.34122	211.832	-1.78204	209.117	1.83963	270.983	-1.93408	220.15	1.54932
270.817	-1.88255	219.483	1.88074	270.817	-2.10647	220.317	2.23576	210.815	-1.90175	208.797	3.24894	211.652	-1.58837	209.143	1.60297	211.611	-2.21655	209.149	2.35044	211.665	-1.78275	209.285	1.8352	270.817	-1.93385	220.317	1.55204
270.65	-1.88216	219.65	1.87374	270.65	-2.10607	220.483	2.22799	210.649	-1.90385	208.991	3.14688	211.485	-1.58875	209.313	1.59333	211.446	-2.22026	209.314	2.35883	211.499	-1.78334	209.453	1.83075	270.65	-1.9336	220.483	1.55478
270.483	-1.88176	219.817	1.86719	270.483	-2.10566	220.65	2.2205	210.483	-1.90639	209.186	3.04096	211.319	-1.58913	209.482	1.58458	211.281	-2.22392	209.479	2.36636	211.333	-1.78399	209.621	1.82655	270.483	-1.93337	220.65	1.55751
270.317	-1.88135	219.983	1.86122	270.317	-2.10522	220.817	2.21368	210.318	-1.90904	209.38	2.93388	211.152	-1.58953	209.651	1.57645	211.115	-2.22753	209.644	2.37175	211.166	-1.78465	209.789	1.82236	270.317	-1.93313	220.817	1.56025
270.15	-1.88095	220.15	1.85562	270.15	-2.10476	220.983	2.20717	210.152	-1.91191	209.574	2.8304	210.986	-1.58995	209.821	1.56878	210.95	-2.23094	209.809	2.37616	211	-1.78531	209.957	1.81837	270.15	-1.93286	220.983	1.563
269.983	-1.88049	220.317	1.85081	269.983	-2.10422	221.15	2.20102	209.986	-1.91495	209.767	2.73316	210.82	-1.5904	209.99	1.56215	210.784	-2.23442	209.975	2.37935	210.834	-1.786	210.125	1.81443	269.983	-1.93256	221.15	1.56579
269.817	-1.88004	220.483	1.84628	269.817	-2.1037	221.317	2.19499	209.82	-1.91842	209.958	2.64099	210.653	-1.59094	210.158	1.55593	210.618	-2.23779	210.142	2.38173	210.667	-1.78671	210.293	1.81077	269.817	-1.93224	221.317	1.56859
269.65	-1.87957	220.65	1.84212	269.65	-2.10317	221.483	2.18935	209.655	-1.92194	210.145	2.56216	210.487	-1.59148	210.327	1.55023	210.453	-2.24108	210.308	2.38201	210.501	-1.78743	210.461	1.80711	269.65	-1.9319	221.483	1.5714
269.483	-1.87909	220.817	1.83821	269.483	-2.10262	221.65	2.1838	209.489	-1.92587	210.331	2.49014	210.32	-1.59203	210.495	1.54487	210.287	-2.24412	210.475	2.38161	210.335	-1.78816	210.629	1.80353	269.483	-1.93144	221.65	1.57421
269.317	-1.87855	220.983	1.83501	269.317	-2.10203	221.817	2.17868	209.324	-1.93007	210.515	2.42564	210.154	-1.59266	210.664	1.54026	210.122	-2.2472	210.643	2.37996	210.168	-1.78897	210.796	1.80003	269.317	-1.93095	221.817	1.57704
269.15	-1.87803	221.15	1.83184	269.15	-2.10148	221.983	2.17373	209.159	-1.93497	210.697	2.36604	209.988	-1.59351	210.832	1.53591	209.956	-2.2501	210.81	2.37775	210.002	-1.78977	210.964	1.7968	269.15	-1.93041	221.983	1.57985
268.983	-1.87749	221.317	1.82888	268.983	-2.10093	222.15	2.16894	208.993	-1.94019	210.877	2.31659	209.822	-1.59437	211	1.53189	209.79	-2.25286	210.978	2.37407	209.836	-1.7906	211.132	1.79357	268.983	-1.92984	222.15	1.58265
268.817	-1.87696	221.483	1.82607	268.817	-2.1004	222.317	2.16414	208.828	-1.94593	211.055	2.2715	209.655	-1.59528	211.168	1.52808	209.624	-2.25527	211.146	2.36981	209.669	-1.79145	211.3	1.79042	268.817	-1.92912	222.317	1.58545
268.65	-1.87639	221.65	1.82363	268.65	-2.09992	222.483	2.15956	208.663	-1.95206	211.233	2.23105	209.489	-1.59626	211.336	1.52483	209.458	-2.25761	211.314	2.36473	209.503	-1.79231	211.467	1.78734	268.65	-1.92847	222.483	1.58819
268.483	-1.87585	221.817	1.82126	268.483	-2.09946	222.65	2.15517	208.499	-1.95936	211.409	2.19359	209.323	-1.59745	211.503	1.52177	209.293	-2.25974	211.483	2.35913	209.337	-1.79314	211.635	1.78454	268.483	-1.92784	222.65	1.59093
268.317	-1.87532	221.983	1.81907	268.317	-2.09901	222.817	2.15098	208.334	-1.96725	211.584	2.16233	209.157	-1.59866	211.671	1.51885	209.127	-2.26171	211.651	2.3524	209.17	-1.79398	211.802	1.78174	268.317	-1.92721	222.817	1.59363
268.15	-1.87479	222.15	1.81708	268.15	-2.09859	222.983	2.14682	208.17	-1.97592	211.759	2.13383	208.991	-1.59995	211.839	1.51607	208.961	-2.26336	211.82	2.34528	209.004	-1.79479	211.97	1.77902	268.15	-1.92661	222.983	1.5963
267.983	-1.87432	222.317	1.81526	267.983	-2.09826	223.15	2.14266	208.006	-1.98503	211.932	2.10821	208.824	-1.6013	212.006	1.51364	208.794	-2.26464	211.989	2.33768	208.838	-1.79547	212.138	1.77639	267.983	-1.92609	223.15	1.59883
267.817	-1.87385	222.483	1.81345	267.817	-2.0979	223.317	2.13856	207.842	-1.99628	212.105	2.08436	208.658	-1.60289	212.174	1.51126	208.628	-2.26542	212.158	2.32978	208.671	-1.79576	212.305	1.77403	267.817	-1.92561	223.317	1.60135
267.65	-1.87339	222.65	1.81184	267.65	-2.09754	223.483	2.13464	207.679	-2.00865	212.277	2.06434	208.492	-1.60446	212.341	1.50907	208.462	-2.2659	212.327	2.32123	208.505	-1.79597	212.472	1.77169	267.65	-1.92517	223.483	1.60385
267.483	-1.87296	222.817	1.81025	267.483	-2.09719	223.65	2.1307	207.516	-2.02253	212.449	2.04606	208.326	-1.60611	212.509	1.50706	208.295	-2.26565	212.497	2.31242	208.338	-1.79597	212.64	1.76944	267.483	-1.92492	223.65	1.60631
267.317	-1.87262	222.983	1.80899	267.317	-2.09688	223.817	2.1268	207.354	-2.03745	212.62	2.02962	208.16	-1.60782	212.676	1.5052	208.128	-2.26508	212.666	2.30346	208.172	-1.79575	212.807	1.76727	267.317	-1.92465	223.817	1.60857
267.15	-1.87225	223.15	1.80765	267.15	-2.09655	223.983	2.12293	207.192	-2.05513	212.791	2.01435	207.994	-1.60976	212.843	1.50333	207.962	-2.26402	212.835	2.29431	208.005	-1.79541	212.975	1.7654	267.15	-1.92442	223.983	1.61085
266.983	-1.87188	223.317	1.80635	266.983	-2.09623	224.15	2.11923	207.03	-2.07455	212.961	2.00156	207.828	-1.61172	213.011	1.50164	207.795	-2.26265	213.005	2.28497	207.838	-1.79494	213.142	1.76351	266.983	-1.92422	224.15	1.61308
266.817	-1.87152	223.483	1.8051	266.817	-2.0959	224.317	2.11548	206.869	-2.09609	213.131	1.98999	207.663	-1.61374	213.178	1.50013	207.628	-2.26045	213.174	2.27575	207.672	-1.79428	213.309	1.76173	266.817	-1.92421	224.317	1.61526
266.65	-1.87121	223.65	1.80406	266.65	-2.09558	224.483	2.11174	206.709	-2.11914	213.3	1.97932	207.497	-1.61576	213.345	1.49878	207.46	-2.25787	213.344	2.26654	207.505	-1.79347	213.477	1.76008	266.65	-1.92416	224.483	1.61721
266.483	-1.87087	223.817	1.80296	266.483	-2.09525	224.65	2.10801	206.55	-2.14587	213.47	1.96932	207.331	-1.61821	213.512	1.49744	207.293	-2.25474	213.513	2.25734	207.338	-1.79224	213.644	1.75854	266.483	-1.92413	224.65	1.61917
266.317	-1.87053	223.983	1.80191	266.317	-2.09492	224.817	2.10437	206.391	-2.17446	213.639	1.96066	207.165	-1.62073	213.679	1.49617	207.125	-2.25123	213.683	2.24814	207.171	-1.79094	213.811	1.75694	266.317	-1.92415	224.817	1.62105
266.15	-1.87018	224.15	1.80101	266.15	-2.09458	224.983	2.10071	206.232	-2.20532	213.807	1.95297	206.999	-1.62345	213.847	1.49497	206.958	-2.24682	213.852	2.239	207.004	-1.78942	213.978	1.75545	266.15	-1.92429	224.983	1.62285
265.983	-1.86981	224.317	1.80021	265.983	-2.09421	225.15	2.09705	206.074	-2.23782	213.976	1.94594	206.834	-1.62632	214.014	1.49403	206.79	-2.24209	214.021	2.22989	206.837	-1.78773	214.145	1.75402	265.983	-1.9244	225.15	1.62428
265.817	-1.86944	224.483	1.79936	265.817	-2.09382	225.317	2.09341	205.917	-2.27381	214.144	1.93935	206.668	-1.6295	214.181	1.493	206.622	-2.23689	214.191	2.22075	206.67	-1.78572	214.313	1.75283	265.817	-1.92453	225.317	1.62571
265.65	-1.86906	224.65	1.79854	265.65	-2.09341	225.483	2.08982	205.761	-2.31147	214.313	1.93377	206.503	-1.63294	214.348	1.492	206.454	-2.23138	214.36	2.21192	206.503	-1.7834	214.48	1.75165	265.65	-1.92467	225.483	1.62704
265.483	-1.86868	224.817	1.79775	265.483	-2.09299	225.65	2.08622	205.605	-2.35083	214.481	1.92859	206.338	-1.63674	214.515	1.49103	206.285	-2.22503	214.529	2.20309	206.335	-1.78078	214.647	1.75056	265.483	-1.92488	225.65	1.62827
265.317	-1.86828	224.983	1.79707	265.317	-2.09249	225.817	2.08265	205.449	-2.3913	214.649	1.92397	206.172	-1.6408	214.682	1.49019	206.117	-2.21829	214.699	2.19437	206.168	-1.77807	214.814	1.74946	265.317	-1.92507	225.817	1.62906
265.15	-1.86787	225.15	1.79637	265.15	-2.092	225.983	2.07909	205.294	-2.43392	214.817	1.91974	206.007	-1.64549	214.849	1.48933	205.948	-2.21103	214.868	2.18575	206.001	-1.77508	214.981	1.74855	265.15	-1.92526	225.983	1.62998
264.983	-1.86745	225.317	1.79568	264.983	-2.09149	226.15	2.07566	205.138	-2.47686	214.985	1.91581	205.842	-1.65048	215.016	1.48849	205.78	-2.20344	215.037	2.1773	205.833	-1.772	215.148	1.74761	264.983	-1.92546	226.15	1.63065
264.817	-1.86702	225.483	1.79502	264.817	-2.09097	226.317	2.07222	204.983	-2.52006	215.152	1.91224	205.678	-1.6559	215.183	1.4877	205.611	-2.19506	215.206	2.16897	205.666	-1.76849	215.315	1.74672	264.817	-1.92568	226.317	1.63118
264.65	-1.86654	225.65	1.79444	264.65	-2.09039	226.483	2.06879	204.828	-2.56333	215.32	1.90912	205.513	-1.66164	215.35	1.48693	205.442	-2.18628	215.375	2.16102	205.498	-1.76465	215.482	1.74587	264.65	-1.92589	226.483	1.63114
264.483	-1.86605	225.817	1.79382	264.483	-2.08984	226.65	2.06546	204.673	-2.60601	215.487	1.90614	205.348	-1.66815	215.517	1.48629	205.273	-2.17696	215.544	2.15318	205.33	-1.75997	215.649	1.74505	264.483	-1.92607	226.65	1.63109
264.317	-1.86555	225.983	1.79321	264.317	-2.0893	226.817	2.06239	204.518	-2.64808	215.655	1.90366	205.184	-1.67504	215.684	1.48563	205.103	-2.16726	215.713	2.14567	205.162	-1.75491	215.816	1.74439	264.317	-1.92625	226.817	1.63085
264.15	-1.86504	226.15	1.79261	264.15	-2.08877	226.983	2.05935	204.362	-2.68876	215.822	1.90126	205.02	-1.68251	215.851	1.485	204.934	-2.15668	215.882	2.13826	204.994	-1.74938	215.983	1.74368	264.15	-1.92643	226.983	1.63044
263.983	-1.86446	226.317	1.79204	263.983	-2.08825	227.15	2.05642	204.206	-2.72834	215.99	1.89911	204.856	-1.6904	216.018	1.48439	204.764	-2.14578	216.051	2.1312	204.826	-1.74356	216.15	1.74299	263.983	-1.92661	227.15	1.62945
263.817	-1.86391	226.483	1.79146	263.817	-2.08776	227.317	2.05357	204.049	-2.7646	216.157	1.8972	204.692	-1.69941	216.185	1.48391	204.594	-2.13446	216.219	2.12425	204.657	-1.73717	216.317	1.74232	263.817	-1.92681	227.317	1.62853
263.65	-1.86338	226.65	1.7909	263.65	-2.0873	227.483	2.05104	203.892	-2.79851	216.324	1.8955	204.529	-1.70889	216.352	1.48342	204.425	-2.12289	216.388	2.11763	204.489	-1.73054	216.484	1.74172	263.65	-1.92702	227.483	1.62709
263.483	-1.86286	226.817	1.79035	263.483	-2.08685	227.65	2.04845	203.733	-2.82955	216.491	1.89382	204.365	-1.71904	216.519	1.48296	204.255	-2.11069	216.557	2.11109	204.32	-1.72358	216.651	1.7411	263.483	-1.92731	227.65	1.62518
263.317	-1.86236	226.983	1.78983	263.317	-2.0865	227.817	2.04611	203.575	-2.8586	216.658	1.89225	204.202	-1.7299	216.686	1.48253	204.084	-2.09823	216.725	2.10474	204.152	-1.7164	216.818	1.74048	263.317	-1.92765	227.817	1.6228
263.15	-1.86188	227.15	1.78931	263.15	-2.08614	227.983	2.04398	203.414	-2.88217	216.826	1.89074	204.039	-1.74125	216.852	1.48222	203.914	-2.08545	216.894	2.09853	203.983	-1.70858	216.985	1.73987	263.15	-1.92806	227.983	1.62038
262.983	-1.86141	227.317	1.78879	262.983	-2.08579	228.15	2.04204	203.253	-2.90273	216.993	1.88953	203.877	-1.75371	217.019	1.48187	203.744	-2.07258	217.062	2.09269	203.814	-1.70073	217.152	1.7393	262.983	-1.92853	228.15	1.61769
262.817	-1.86097	227.483	1.78827	262.817	-2.08546	228.317	2.04008	203.091	-2.91962	217.16	1.88832	203.715	-1.76708	217.186	1.48152	203.574	-2.05933	217.231	2.08693	203.645	-1.69269	217.319	1.73871	262.817	-1.9293	228.317	1.61478
262.65	-1.86055	227.65	1.78778	262.65	-2.08521	228.483	2.03835	202.929	-2.93391	217.327	1.88722	203.553	-1.78112	217.353	1.48119	203.403	-2.04601	217.399	2.08136	203.476	-1.68449	217.486	1.73814	262.65	-1.93002	228.483	1.61139
262.483	-1.86022	227.817	1.78729	262.483	-2.08493	228.65	2.03682	202.764	-2.94178	217.494	1.88623	203.391	-1.79564	217.52	1.48088	203.233	-2.03264	217.567	2.07593	203.307	-1.67593	217.653	1.73758	262.483	-1.93085	228.65	1.60776
262.317	-1.85987	227.983	1.78681	262.317	-2.08465	228.817	2.03547	202.599	-2.9463	217.661	1.88539	203.229	-1.81136	217.687	1.48054	203.063	-2.01918	217.736	2.07087	203.138	-1.66729	217.819	1.73705	262.317	-1.93203	228.817	1.60371
262.15	-1.85953	228.15	1.78634	262.15	-2.08437	228.983	2.03413	202.433	-2.94694	217.828	1.88453	203.068	-1.82758	217.854	1.48017	202.892	-2.00573	217.904	2.06587	202.969	-1.6586	217.986	1.73654	262.15	-1.93326	228.983	1.59917
261.983	-1.8592	228.317	1.7859	261.983	-2.08412	229.15	2.03288	202.266	-2.94492	217.995	1.88372	202.907	-1.84448	218.021	1.4798	202.722	-1.99216	218.072	2.06106	202.8	-1.64982	218.153	1.73606	261.983	-1.93494	229.15	1.5944
261.817	-1.85893	228.483	1.78546	261.817	-2.08386	229.317	2.03171	202.097	-2.93699	218.162	1.88294	202.746	-1.86183	218.188	1.47939	202.551	-1.97866	218.24	2.05641	202.631	-1.6409	218.32	1.73559	261.817	-1.93649	229.317	1.5893
261.65	-1.85863	228.65	1.78502	261.65	-2.08359	229.483	2.03077	201.928	-2.92612	218.329	1.88235	202.585	-1.88017	218.354	1.479	202.381	-1.96516	218.408	2.05215	202.461	-1.63187	218.487	1.73521	261.65	-1.93835	229.483	1.58379
261.483	-1.85833	228.817	1.78459	261.483	-2.08332	229.65	2.02983	201.757	-2.91206	218.496	1.8817	202.425	-1.89888	218.521	1.47862	202.211	-1.95168	218.576	2.04798	202.292	-1.62248	218.654	1.73481	261.483	-1.94039	229.65	1.57792
261.317	-1.85802	228.983	1.7842	261.317	-2.08304	229.817	2.02899	201.587	-2.89583	218.663	1.88107	202.264	-1.91801	218.688	1.47825	202.04	-1.93822	218.744	2.04406	202.123	-1.61293	218.821	1.73442	261.317	-1.94308	229.817	1.5712
261.15	-1.85772	229.15	1.78379	261.15	-2.08275	229.983	2.02825	201.415	-2.87497	218.83	1.88045	202.104	-1.93724	218.855	1.47791	201.87	-1.92477	218.912	2.04036	201.953	-1.60318	218.988	1.73404	261.15	-1.94565	229.983	1.56434
260.983	-1.8574	229.317	1.78338	260.983	-2.08244	230.15	2.0276	201.242	-2.85208	218.997	1.87993	201.944	-1.95671	219.022	1.47758	201.7	-1.91137	219.08	2.03687	201.784	-1.59355	219.155	1.73373	260.983	-1.94872	230.15	1.55702
260.817	-1.85708	229.483	1.78297	260.817	-2.08211	230.317	2.02693	201.069	-2.82701	219.163	1.87939	201.783	-1.97608	219.189	1.47727	201.529	-1.89799	219.247	2.03335	201.615	-1.5839	219.321	1.73339	260.817	-1.95221	230.317	1.54919
260.65	-1.85675	229.65	1.78256	260.65	-2.08172	230.483	2.02629	200.895	-2.80051	219.33	1.87887	201.623	-1.99548	219.356	1.47697	201.359	-1.88473	219.415	2.03005	201.445	-1.57423	219.488	1.73307	260.65	-1.95606	230.483	1.54115
260.483	-1.85637	229.817	1.78215	260.483	-2.08132	230.65	2.02567	200.721	-2.77095	219.497	1.87836	201.463	-2.01466	219.523	1.47674	201.188	-1.87144	219.583	2.02691	201.276	-1.56453	219.655	1.73275	260.483	-1.95994	230.65	1.5328
260.317	-1.856	229.983	1.78173	260.317	-2.0809	230.817	2.02516	200.546	-2.74007	219.664	1.87794	201.302	-2.03317	219.689	1.4765	201.018	-1.85827	219.75	2.02413	201.106	-1.55491	219.822	1.73247	260.317	-1.96406	230.817	1.52401
260.15	-1.8556	230.15	1.78132	260.15	-2.08046	230.983	2.02464	200.371	-2.7078	219.831	1.87752	201.141	-2.05123	219.856	1.47626	200.848	-1.84518	219.918	2.02142	200.937	-1.54533	219.989	1.73217	260.15	-1.96846	230.983	1.51469
259.983	-1.85519	230.317	1.7809	259.983	-2.07993	231.15	2.02413	200.196	-2.67496	219.998	1.87711	200.98	-2.06866	220.023	1.47602	200.678	-1.83229	220.085	2.01893	200.768	-1.53579	220.156	1.73187	259.983	-1.97308	231.15	1.50504
259.817	-1.85471	230.483	1.78048	259.817	-2.07945	231.317	2.02366	200.02	-2.64077	220.165	1.87672	200.819	-2.08571	220.19	1.47584	200.507	-1.81948	220.253	2.01664	200.598	-1.52635	220.323	1.73156	259.817	-1.97762	231.317	1.49445
259.65	-1.85423	230.65	1.78007	259.65	-2.07896	231.483	2.02328	199.845	-2.60612	220.332	1.87641	200.658	-2.10088	220.357	1.47564	200.337	-1.80687	220.42	2.01454	200.429	-1.51694	220.49	1.73127	259.65	-1.98243	231.483	1.48362
259.483	-1.85375	230.817	1.77965	259.483	-2.07848	231.65	2.02287	199.669	-2.57096	220.498	1.87609	200.496	-2.11504	220.524	1.47546	200.167	-1.79461	220.588	2.01241	200.26	-1.50762	220.656	1.73097	259.483	-1.98739	231.65	1.47227
259.317	-1.85326	230.983	1.77925	259.317	-2.078	231.817	2.02249	199.493	-2.53571	220.665	1.87578	200.333	-2.12786	220.69	1.47528	199.997	-1.78272	220.755	2.01052	200.091	-1.49853	220.823	1.73067	259.317	-1.99302	231.817	1.46049
259.15	-1.85273	231.15	1.77884	259.15	-2.07753	231.983	2.02213	199.317	-2.50042	220.832	1.87549	200.171	-2.13966	220.857	1.47513	199.827	-1.77093	220.922	2.00885	199.921	-1.48965	220.99	1.73038	259.15	-1.99868	231.983	1.44776
258.983	-1.85223	231.317	1.77843	258.983	-2.0771	232.15	2.02184	199.141	-2.46521	220.999	1.87526	200.007	-2.14898	221.024	1.47498	199.657	-1.75936	221.089	2.00736	199.752	-1.48078	221.157	1.73009	258.983	-2.00455	232.15	1.4349
258.817	-1.85176	231.483	1.77803	258.817	-2.07667	232.317	2.02153	198.965	-2.43014	221.166	1.87503	199.843	-2.157	221.191	1.47485	199.488	-1.74796	221.257	2.00584	199.583	-1.47199	221.324	1.72981	258.817	-2.01058	232.317	1.42117
258.65	-1.85131	231.65	1.77763	258.65	-2.07632	232.483	2.02124	198.79	-2.39511	221.333	1.8748	199.679	-2.16337	221.358	1.47472	199.318	-1.73701	221.424	2.00455	199.414	-1.46327	221.491	1.72955	258.65	-2.01736	232.483	1.40691
258.483	-1.85091	231.817	1.77723	258.483	-2.07596	232.65	2.02096	198.614	-2.36082	221.499	1.87459	199.514	-2.16856	221.524	1.47465	199.148	-1.72615	221.591	2.00346	199.245	-1.45481	221.658	1.72929	258.483	-2.02384	232.65	1.39133
258.317	-1.85052	231.983	1.77683	258.317	-2.07563	232.817	2.02074	198.438	-2.32688	221.666	1.87444	199.348	-2.17098	221.691	1.47458	198.979	-1.71551	221.758	2.00256	199.076	-1.44632	221.824	1.72908	258.317	-2.03028	232.817	1.37506
258.15	-1.85015	232.15	1.77644	258.15	-2.0753	232.983	2.02051	198.263	-2.29348	221.833	1.87426	199.182	-2.17204	221.858	1.47453	198.809	-1.70504	221.925	2.00168	198.907	-1.43791	221.991	1.72886	258.15	-2.0367	232.983	1.35792
257.983	-1.84978	232.317	1.77605	257.983	-2.07505	233.15	2.02029	198.087	-2.26043	222	1.87409	199.016	-2.17144	222.025	1.47449	198.64	-1.69495	222.092	2.00088	198.738	-1.42957	222.158	1.72865	257.983	-2.04315	233.15	1.3405
257.817	-1.8495	232.483	1.77567	257.817	-2.07478	233.317	2.0201	197.912	-2.22826	222.167	1.87391	198.849	-2.16971	222.191	1.47453	198.47	-1.68492	222.259	2.00015	198.569	-1.42144	222.325	1.72845	257.817	-2.04959	233.317	1.32231
257.65	-1.84919	232.65	1.77529	257.65	-2.07451	233.483	2.01994	197.737	-2.19653	222.334	1.87377	198.681	-2.16528	222.358	1.47456	198.301	-1.67509	222.426	1.9997	198.4	-1.41332	222.492	1.72828	257.65	-2.05586	233.483	1.30346
257.483	-1.84888	232.817	1.77492	257.483	-2.07424	233.65	2.01977	197.563	-2.16547	222.5	1.87362	198.512	-2.15951	222.525	1.47461	198.131	-1.66545	222.593	1.99922	198.231	-1.40539	222.658	1.7281	257.483	-2.06177	233.65	1.28376
257.317	-1.84858	232.983	1.77458	257.317	-2.07401	233.817	2.01959	197.388	-2.13493	222.667	1.87349	198.343	-2.15235	222.692	1.47468	197.962	-1.65597	222.76	1.99884	198.062	-1.39748	222.825	1.72792	257.317	-2.06679	233.817	1.26379
257.15	-1.8483	233.15	1.77424	257.15	-2.07377	233.983	2.01942	197.214	-2.10578	222.834	1.87337	198.174	-2.14411	222.858	1.47481	197.793	-1.64647	222.926	1.99857	197.893	-1.38984	222.992	1.72774	257.15	-2.07161	233.983	1.24273
256.983	-1.848	233.317	1.7739	256.983	-2.07354	234.15	2.01925	197.039	-2.07723	223.001	1.8733	198.005	-2.13371	223.025	1.47493	197.624	-1.63717	223.093	1.99841	197.724	-1.38218	223.159	1.72758	256.983	-2.07596	234.15	1.22196
256.817	-1.8477	233.483	1.77357	256.817	-2.0733	234.317	2.0191	196.865	-2.0495	223.168	1.87323	197.834	-2.12222	223.192	1.47504	197.454	-1.62803	223.26	1.99825	197.556	-1.37458	223.326	1.72741	256.817	-2.07996	234.317	1.20129
256.65	-1.84739	233.65	1.77325	256.65	-2.07308	234.483	2.01896	196.692	-2.0223	223.334	1.87317	197.664	-2.10958	223.359	1.47515	197.285	-1.61928	223.427	1.99813	197.387	-1.36714	223.493	1.72724	256.65	-2.08298	234.483	1.18044
256.483	-1.84708	233.817	1.77296	256.483	-2.07284	234.65	2.01883	196.518	-1.99636	223.501	1.8731	197.493	-2.09622	223.525	1.47528	197.116	-1.61062	223.594	1.99805	197.218	-1.36006	223.659	1.72708	256.483	-2.08586	234.65	1.16005
256.317	-1.84676	233.983	1.77266	256.317	-2.07259	234.817	2.0187	196.345	-1.97099	223.668	1.87309	197.322	-2.08106	223.692	1.47541	196.947	-1.60217	223.76	1.99815	197.05	-1.35303	223.826	1.72693	256.317	-2.08833	234.817	1.13997
256.15	-1.84644	234.15	1.77234	256.15	-2.07233	234.983	2.0186	196.172	-1.94638	223.835	1.87306	197.15	-2.06541	223.859	1.47554	196.778	-1.5939	223.927	1.99821	196.881	-1.34607	223.993	1.72678	256.15	-2.09047	234.983	1.1211
255.983	-1.84611	234.317	1.77203	255.983	-2.07201	235.15	2.01849	195.999	-1.92229	224.001	1.87303	196.978	-2.04906	224.026	1.47568	196.61	-1.58605	224.094	1.99828	196.712	-1.33934	224.16	1.72665	255.983	-2.09177	235.15	1.10302
255.817	-1.84575	234.483	1.77172	255.817	-2.07168	235.317	2.01837	195.826	-1.89943	224.168	1.873	196.806	-2.03225	224.192	1.47583	196.441	-1.57825	224.261	1.99838	196.544	-1.3328	224.327	1.72652	255.817	-2.09292	235.317	1.087
255.65	-1.84539	234.65	1.7714	255.65	-2.07131	235.483	2.01825	195.654	-1.87706	224.335	1.873	196.634	-2.0145	224.359	1.47596	196.272	-1.57067	224.427	1.9986	196.375	-1.32622	224.493	1.72643	255.65	-2.09363	235.483	1.07212
255.483	-1.84501	234.817	1.77107	255.483	-2.07092	235.65	2.01814	195.481	-1.85543	224.502	1.873	196.462	-1.99646	224.526	1.47609	196.103	-1.5633	224.594	1.99878	196.207	-1.31985	224.66	1.72633	255.483	-2.09389	235.65	1.05903
255.317	-1.84462	234.983	1.77074	255.317	-2.07042	235.817	2.01803	195.309	-1.83428	224.669	1.873	196.289	-1.97804	224.692	1.47622	195.935	-1.5561	224.761	1.99897	196.039	-1.31366	224.827	1.72625	255.317	-2.09376	235.817	1.04729
255.15	-1.84418	235.15	1.77038	255.15	-2.06997	235.983	2.01793	195.137	-1.81428	224.835	1.873	196.117	-1.95935	224.859	1.4763	195.766	-1.54889	224.928	1.99917	195.87	-1.30766	224.994	1.72616	255.15	-2.09368	235.983	1.03859
254.983	-1.84375	235.317	1.77002	254.983	-2.06952	236.15	2.01783	194.965	-1.79475	225.002	1.87304	195.944	-1.94032	225.026	1.47637	195.597	-1.54191	225.094	1.99941	195.702	-1.30168	225.161	1.72611	254.983	-2.09313	236.15	1.03268
254.817	-1.84331	235.483	1.76966	254.817	-2.06907	236.317	2.01773	194.794	-1.77585	225.169	1.87307	195.772	-1.92136	225.193	1.47641	195.429	-1.53515	225.261	1.99963	195.534	-1.29579	225.327	1.72603	254.817	-2.09218	236.317	1.0297
254.65	-1.84288	235.65	1.76929	254.65	-2.0686	236.483	2.01763	194.622	-1.75738	225.336	1.87309	195.599	-1.90236	225.359	1.47643	195.26	-1.52861	225.428	1.99985	195.365	-1.28997	225.494	1.72595	254.65	-2.09081	236.483	1.02805
254.483	-1.84241	235.817	1.7689	254.483	-2.06816	236.65	2.01754	194.451	-1.73986	225.502	1.87312	195.426	-1.88337	225.526	1.47636	195.092	-1.52207	225.595	2.00005	195.197	-1.28431	225.661	1.72586	254.483	-2.08941	236.65	1.02957
254.317	-1.84197	235.983	1.76852	254.317	-2.06775	236.817	2.01744	194.28	-1.72278	225.669	1.87314	195.254	-1.86435	225.693	1.4763	194.924	-1.51565	225.761	2.00024	195.029	-1.27879	225.828	1.72575	254.317	-2.08802	236.817	1.03354
254.15	-1.84154	236.15	1.76812	254.15	-2.06734	236.983	2.01736	194.109	-1.70628	225.836	1.87316	195.081	-1.84539	225.86	1.47625	194.755	-1.50936	225.928	2.00043	194.861	-1.27364	225.995	1.72565	254.15	-2.08659	236.983	1.03917
253.983	-1.84114	236.317	1.76772	253.983	-2.067	237.15	2.01728	193.938	-1.69014	226.003	1.87317	194.908	-1.82641	226.027	1.47618	194.587	-1.50319	226.095	2.00062	194.693	-1.26856	226.161	1.72555	253.983	-2.08485	237.15	1.04594
253.817	-1.84078	236.483	1.76729	253.817	-2.06666	237.317	2.01719	193.767	-1.67477	226.169	1.8732	194.736	-1.80746	226.193	1.47607	194.419	-1.49697	226.262	2.0008	194.525	-1.26359	226.328	1.72545	253.817	-2.08321	237.317	1.05509
253.65	-1.84043	236.65	1.76686	253.65	-2.06633	237.483	2.0171	193.597	-1.65977	226.336	1.87325	194.563	-1.78884	226.36	1.47597	194.25	-1.49088	226.428	2.00092	194.357	-1.25855	226.495	1.72535	253.65	-2.08158	237.483	1.06507
253.483	-1.8401	236.817	1.76641	253.483	-2.066	237.65	2.01703	193.426	-1.64529	226.503	1.87331	194.391	-1.77032	226.527	1.47587	194.082	-1.48487	226.595	2.00105	194.189	-1.25354	226.662	1.72526	253.483	-2.07994	237.65	1.07608
253.317	-1.83978	236.983	1.76596	253.317	-2.06574	237.817	2.01696	193.256	-1.63116	226.67	1.87338	194.218	-1.75199	226.694	1.47576	193.914	-1.47905	226.762	2.00117	194.021	-1.24857	226.829	1.72518	253.317	-2.07825	237.817	1.08746
253.15	-1.83954	237.15	1.76546	253.15	-2.06547	237.983	2.01689	193.086	-1.61783	226.836	1.87345	194.046	-1.73381	226.861	1.47565	193.745	-1.47334	226.929	2.00126	193.853	-1.24364	226.995	1.7251	253.15	-2.07661	237.983	1.09917
252.983	-1.83926	237.317	1.76497	252.983	-2.06519	238.15	2.01683	192.916	-1.60482	227.003	1.87356	193.873	-1.71591	227.027	1.47554	193.577	-1.46781	227.095	2.00129	193.685	-1.2388	227.162	1.72502	252.983	-2.075	238.15	1.11052
252.817	-1.83898	237.483	1.76446	252.817	-2.06492	238.317	2.0168	192.746	-1.59222	227.17	1.87364	193.701	-1.69828	227.194	1.47542	193.409	-1.46244	227.262	2.00133	193.517	-1.23398	227.329	1.72493	252.817	-2.07343	238.317	1.12185
252.65	-1.83871	237.65	1.76395	252.65	-2.06468	238.483	2.01677	192.576	-1.57991	227.337	1.87372	193.529	-1.68093	227.361	1.47531	193.241	-1.45726	227.429	2.00134	193.349	-1.22922	227.496	1.72485	252.65	-2.07196	238.483	1.13325
252.483	-1.83844	237.817	1.76339	252.483	-2.06444	238.65	2.01674	192.406	-1.56819	227.503	1.87379	193.357	-1.66361	227.528	1.47519	193.073	-1.4521	227.596	2.00134	193.181	-1.2245	227.663	1.72477	252.483	-2.0705	238.65	1.14425
252.317	-1.83816	237.983	1.76283	252.317	-2.06421	238.817	2.0167	192.237	-1.55674	227.67	1.87385	193.185	-1.64691	227.695	1.47508	192.905	-1.44703	227.762	2.00122	193.013	-1.21989	227.829	1.72469	252.317	-2.0691	238.817	1.15522
252.15	-1.83787	238.15	1.76226	252.15	-2.06399	238.983	2.01666	192.067	-1.54566	227.837	1.87393	193.013	-1.63049	227.861	1.47498	192.737	-1.44203	227.929	2.00109	192.845	-1.21533	227.996	1.72463	252.15	-2.06773	238.983	1.16571
251.983	-1.83757	238.317	1.76168	251.983	-2.06379	239.15	2.0166	191.898	-1.53483	228.004	1.87402	192.841	-1.61444	228.028	1.47489	192.569	-1.43736	228.096	2.00092	192.677	-1.21087	228.163	1.72458	251.983	-2.06654	239.15	1.17585
251.817	-1.83724	238.483	1.76106	251.817	-2.06358	239.317	2.01653	191.728	-1.52472	228.17	1.87412	192.67	-1.59861	228.195	1.47484	192.401	-1.4326	228.263	2.0007	192.509	-1.20653	228.33	1.72453	251.817	-2.06533	239.317	1.18513
251.65	-1.83692	238.65	1.76045	251.65	-2.06334	239.483	2.01646	191.559	-1.51486	228.337	1.87423	192.498	-1.58331	228.362	1.4748	192.233	-1.42788	228.43	2.00031	192.341	-1.20228	228.496	1.72452	251.65	-2.06417	239.483	1.19419
251.483	-1.83658	238.817	1.75984	251.483	-2.06309	239.65	2.01633	191.39	-1.50511	228.504	1.87433	192.327	-1.56825	228.528	1.47477	192.065	-1.42322	228.597	1.99995	192.173	-1.198	228.663	1.72449	251.483	-2.06304	239.65	1.2028
251.317	-1.83625	238.983	1.75923	251.317	-2.0628	239.817	2.01621	191.221	-1.49544	228.671	1.87441	192.155	-1.55353	228.695	1.47475	191.897	-1.4187	228.764	1.99955	192.005	-1.19382	228.83	1.72447	251.317	-2.06209	239.817	1.21106
251.15	-1.83588	239.15	1.7586	251.15	-2.06248	239.983	2.01609	191.052	-1.48643	228.837	1.87451	191.984	-1.53904	228.862	1.47478	191.73	-1.41423	228.931	1.99911	191.838	-1.18973	228.997	1.72446	251.15	-2.06113	239.983	1.21842
250.983	-1.83551	239.317	1.75796	250.983	-2.06214	240.15	2.01596	190.883	-1.47765	229.004	1.87461	191.813	-1.5251	229.029	1.4748	191.562	-1.40985	229.097	1.99865	191.67	-1.18587	229.164	1.72447	250.983	-2.06021	240.15	1.22563
250.817	-1.83513	239.483	1.75733	250.817	-2.06179	240.317	2.0158	190.714	-1.46902	229.171	1.87472	191.642	-1.51143	229.195	1.47481	191.394	-1.40547	229.264	1.99804	191.502	-1.18201	229.33	1.72448	250.817	-2.05932	240.317	1.23246
250.65	-1.83474	239.65	1.75668	250.65	-2.06135	240.483	2.01565	190.545	-1.46053	229.338	1.87484	191.471	-1.49811	229.362	1.47482	191.226	-1.40128	229.431	1.99746	191.335	-1.17833	229.497	1.72448	250.65	-2.0586	240.483	1.23898
250.483	-1.83432	239.817	1.756	250.483	-2.06095	240.65	2.01547	190.376	-1.45238	229.504	1.87497	191.3	-1.48504	229.529	1.47483	191.058	-1.39707	229.598	1.99687	191.167	-1.17467	229.664	1.72448	250.483	-2.05787	240.65	1.24476
250.317	-1.83391	239.983	1.75533	250.317	-2.06055	240.817	2.01528	190.208	-1.44429	229.671	1.87514	191.13	-1.47249	229.696	1.47484	190.891	-1.39291	229.765	1.99625	190.999	-1.17131	229.831	1.72449	250.317	-2.05719	240.817	1.25029
250.15	-1.83348	240.15	1.75465	250.15	-2.06015	240.983	2.01502	190.039	-1.4364	229.838	1.87529	190.959	-1.46017	229.863	1.47484	190.723	-1.38879	229.932	1.99552	190.832	-1.16783	229.997	1.72449	250.15	-2.05657	240.983	1.25538
249.983	-1.83304	240.317	1.75398	249.983	-2.05975	241.15	2.01475	189.87	-1.42866	230.004	1.87544	190.789	-1.4482	230.029	1.47485	190.555	-1.38486	230.099	1.99479	190.664	-1.16446	230.164	1.7245	249.983	-2.05617	241.15	1.26039
249.817	-1.83258	240.483	1.75328	249.817	-2.05937	241.317	2.01444	189.702	-1.42128	230.171	1.87559	190.618	-1.43652	230.196	1.47483	190.387	-1.38086	230.266	1.99404	190.497	-1.16115	230.331	1.7245	249.817	-2.05578	241.317	1.26474
249.65	-1.83214	240.65	1.75259	249.65	-2.05902	241.483	2.0141	189.533	-1.41396	230.338	1.87575	190.448	-1.42508	230.363	1.47482	190.22	-1.37699	230.433	1.99326	190.329	-1.15811	230.498	1.72451	249.65	-2.05548	241.483	1.26905
249.483	-1.83172	240.817	1.7519	249.483	-2.05868	241.65	2.01362	189.365	-1.40683	230.505	1.87589	190.278	-1.41394	230.53	1.4748	190.052	-1.37323	230.6	1.99234	190.162	-1.15499	230.664	1.72453	249.483	-2.05524	241.65	1.27314
249.317	-1.8313	240.983	1.75119	249.317	-2.05835	241.817	2.01315	189.196	-1.39991	230.671	1.87604	190.108	-1.40318	230.696	1.47479	189.884	-1.36957	230.767	1.99144	189.994	-1.1519	230.831	1.72457	249.317	-2.05537	241.817	1.27705
249.15	-1.83092	241.15	1.75047	249.15	-2.05811	241.983	2.01265	189.028	-1.39315	230.838	1.87618	189.938	-1.39254	230.863	1.47477	189.717	-1.36589	230.934	1.9905	189.827	-1.14884	230.998	1.72462	249.15	-2.05542	241.983	1.28026
248.983	-1.83055	241.317	1.74974	248.983	-2.05785	242.15	2.01212	188.859	-1.38638	231.005	1.87631	189.768	-1.3822	231.03	1.47476	189.549	-1.36225	231.101	1.98955	189.659	-1.14594	231.165	1.72467	248.983	-2.05548	242.15	1.28349
248.817	-1.83019	241.483	1.74899	248.817	-2.0576	242.317	2.01142	188.691	-1.37984	231.172	1.87643	189.598	-1.37212	231.197	1.47475	189.382	-1.35864	231.268	1.98844	189.492	-1.14299	231.331	1.72479	248.817	-2.05557	242.317	1.28652
248.65	-1.82985	241.65	1.74823	248.65	-2.05736	242.483	2.01074	188.523	-1.37351	231.338	1.87655	189.428	-1.36237	231.363	1.47474	189.214	-1.35516	231.435	1.98734	189.324	-1.14015	231.498	1.72491	248.65	-2.05584	242.483	1.28939
248.483	-1.82958	241.817	1.74739	248.483	-2.05717	242.65	2.01002	188.354	-1.36729	231.505	1.87667	189.259	-1.35278	231.53	1.47475	189.046	-1.35164	231.603	1.98622	189.157	-1.13735	231.665	1.72503	248.483	-2.05597	242.65	1.29161
248.317	-1.8293	241.983	1.74657	248.317	-2.05697	242.817	2.00927	188.186	-1.36125	231.672	1.87678	189.089	-1.34334	231.697	1.47476	188.879	-1.34815	231.77	1.98507	188.99	-1.1348	231.832	1.72515	248.317	-2.05603	242.817	1.29386
248.15	-1.82902	242.15	1.74574	248.15	-2.05676	242.983	2.00832	188.018	-1.35538	231.839	1.87689	188.92	-1.33424	231.864	1.47476	188.711	-1.34467	231.937	1.98377	188.822	-1.13227	231.998	1.7253	248.15	-2.05605	242.983	1.29586
247.983	-1.82875	242.317	1.7449	247.983	-2.05656	243.15	2.0074	187.85	-1.34952	232.005	1.87701	188.75	-1.32522	232.03	1.47477	188.544	-1.3413	232.104	1.9825	188.655	-1.12982	232.165	1.72542	247.983	-2.0559	243.15	1.29757
247.817	-1.82848	242.483	1.74401	247.817	-2.05638	243.317	2.00647	187.682	-1.34399	232.172	1.87712	188.581	-1.31637	232.197	1.47477	188.376	-1.3379	232.271	1.9812	188.488	-1.12743	232.332	1.72553	247.817	-2.05573	243.317	1.29896
247.65	-1.82824	242.65	1.74313	247.65	-2.0562	243.483	2.00544	187.514	-1.33836	232.339	1.87724	188.411	-1.30766	232.364	1.47478	188.209	-1.33451	232.438	1.97989	188.32	-1.12532	232.499	1.72564	247.65	-2.05546	243.483	1.30045
247.483	-1.82798	242.817	1.74225	247.483	-2.05602	243.65	2.0041	187.346	-1.33277	232.505	1.87737	188.242	-1.29928	232.531	1.47479	188.041	-1.33114	232.605	1.97845	188.153	-1.12321	232.665	1.72571	247.483	-2.0551	243.65	1.30189
247.317	-1.8277	242.983	1.74134	247.317	-2.05585	243.817	2.00276	187.178	-1.32722	232.672	1.87751	188.073	-1.29097	232.697	1.4748	187.874	-1.32784	232.773	1.97703	187.986	-1.12117	232.832	1.72579	247.317	-2.05439	243.817	1.30311
247.15	-1.82742	243.15	1.74039	247.15	-2.05569	243.983	2.00133	187.01	-1.32183	232.839	1.87766	187.904	-1.28284	232.864	1.47482	187.706	-1.32452	232.94	1.97558	187.819	-1.11921	232.999	1.72588	247.15	-2.05375	243.983	1.30371
246.983	-1.82709	243.317	1.73942	246.983	-2.05552	244.15	1.99983	186.842	-1.3164	233.006	1.87781	187.734	-1.27485	233.031	1.47485	187.538	-1.3212	233.107	1.97412	187.652	-1.11752	233.166	1.72596	246.983	-2.053	244.15	1.30435
246.817	-1.82676	243.483	1.73844	246.817	-2.05532	244.317	1.99803	186.674	-1.31101	233.172	1.87794	187.565	-1.26717	233.198	1.47489	187.371	-1.3179	233.274	1.97256	187.485	-1.11584	233.332	1.72602	246.817	-2.05192	244.317	1.30483
246.65	-1.82641	243.65	1.73743	246.65	-2.05511	244.483	1.99627	186.506	-1.30565	233.339	1.87807	187.396	-1.25957	233.364	1.47493	187.203	-1.31462	233.441	1.97104	187.318	-1.11416	233.499	1.72608	246.65	-2.05051	244.483	1.30517
246.483	-1.82605	243.817	1.73633	246.483	-2.05484	244.65	1.99429	186.338	-1.30045	233.506	1.87819	187.227	-1.2523	233.531	1.475	187.036	-1.31133	233.608	1.96952	187.151	-1.11251	233.666	1.72615	246.483	-2.0492	244.65	1.30498
246.317	-1.82564	243.983	1.73524	246.317	-2.05456	244.817	1.99217	186.17	-1.29524	233.673	1.8783	187.058	-1.24511	233.698	1.47507	186.868	-1.30804	233.776	1.96801	186.984	-1.11104	233.833	1.72622	246.317	-2.04779	244.817	1.30479
246.15	-1.82526	244.15	1.73414	246.15	-2.05425	244.983	1.98966	186.002	-1.29006	233.839	1.87843	186.89	-1.23827	233.865	1.47515	186.701	-1.30476	233.943	1.96652	186.817	-1.10954	233.999	1.7263	246.15	-2.04602	244.983	1.3044
245.983	-1.82487	244.317	1.73302	245.983	-2.05392	245.15	1.98708	185.834	-1.28492	234.006	1.87856	186.721	-1.2315	234.031	1.47525	186.533	-1.3015	234.11	1.96505	186.65	-1.10806	234.166	1.72639	245.983	-2.04397	245.15	1.30376
245.817	-1.82447	244.483	1.73181	245.817	-2.0535	245.317	1.98432	185.666	-1.27996	234.173	1.87869	186.552	-1.2249	234.198	1.47538	186.366	-1.29823	234.277	1.96361	186.483	-1.10661	234.333	1.72649	245.817	-2.04199	245.317	1.30287
245.65	-1.82406	244.65	1.73062	245.65	-2.05311	245.483	1.98141	185.498	-1.27496	234.339	1.87886	186.384	-1.21842	234.365	1.47551	186.198	-1.29498	234.444	1.9622	186.316	-1.10526	234.499	1.7266	245.65	-2.03996	245.483	1.30199
245.483	-1.82364	244.817	1.72941	245.483	-2.05273	245.65	1.97812	185.33	-1.27001	234.506	1.87902	186.215	-1.21229	234.532	1.47566	186.031	-1.29174	234.611	1.96094	186.149	-1.10386	234.666	1.72676	245.483	-2.03788	245.65	1.30098
245.317	-1.82321	244.983	1.72819	245.317	-2.05234	245.817	1.97473	185.162	-1.2651	234.673	1.87919	186.046	-1.20624	234.698	1.47582	185.863	-1.28855	234.779	1.95966	185.982	-1.10246	234.833	1.72689	245.317	-2.03551	245.817	1.29982
245.15	-1.82277	245.15	1.72687	245.15	-2.05195	245.983	1.97093	184.994	-1.2603	234.84	1.87936	185.878	-1.20036	234.865	1.47604	185.696	-1.28537	234.946	1.95839	185.815	-1.10105	235	1.72702	245.15	-2.03324	245.983	1.29856
244.983	-1.8223	245.317	1.72557	244.983	-2.05158	246.15	1.96699	184.826	-1.25553	235.006	1.87954	185.709	-1.19462	235.032	1.47623	185.528	-1.2822	235.113	1.95724	185.648	-1.09962	235.166	1.72715	244.983	-2.03097	246.15	1.29677
244.817	-1.82185	245.483	1.72425	244.817	-2.05123	246.317	1.96272	184.658	-1.25086	235.173	1.87977	185.541	-1.18923	235.198	1.47643	185.361	-1.27904	235.28	1.95636	185.481	-1.09818	235.333	1.72729	244.817	-2.02869	246.317	1.29507
244.65	-1.82142	245.65	1.72291	244.65	-2.0509	246.483	1.95814	184.491	-1.24641	235.34	1.87999	185.373	-1.18391	235.365	1.47662	185.193	-1.27595	235.447	1.95547	185.314	-1.0967	235.5	1.72741	244.65	-2.0263	246.483	1.29327
244.483	-1.82099	245.817	1.72149	244.483	-2.05063	246.65	1.95317	184.323	-1.24216	235.506	1.88022	185.205	-1.17878	235.532	1.47683	185.026	-1.27283	235.614	1.95469	185.147	-1.0952	235.667	1.72752	244.483	-2.02396	246.65	1.29138
244.317	-1.82061	245.983	1.72008	244.317	-2.05036	246.817	1.94805	184.155	-1.23793	235.673	1.88044	185.036	-1.17382	235.698	1.47703	184.858	-1.26971	235.781	1.95402	184.98	-1.09359	235.833	1.72762	244.317	-2.02161	246.817	1.289
244.15	-1.82024	246.15	1.71865	244.15	-2.05011	246.983	1.94259	183.987	-1.23379	235.84	1.88069	184.868	-1.16904	235.865	1.47721	184.691	-1.26661	235.948	1.95348	184.812	-1.09198	236	1.72771	244.15	-2.01926	246.983	1.2867
243.983	-1.81989	246.317	1.71721	243.983	-2.04987	247.15	1.93678	183.82	-1.22975	236.007	1.88093	184.7	-1.16428	236.032	1.47739	184.523	-1.26352	236.115	1.95292	184.645	-1.09035	236.167	1.7278	243.983	-2.01691	247.15	1.2843
243.817	-1.81955	246.483	1.71568	243.817	-2.0497	247.317	1.93054	183.652	-1.2259	236.173	1.88116	184.532	-1.15961	236.199	1.47753	184.356	-1.26044	236.282	1.95241	184.478	-1.0887	236.334	1.72789	243.817	-2.0146	247.317	1.2818
243.65	-1.81929	246.65	1.71415	243.65	-2.04952	247.483	1.92405	183.485	-1.2222	236.34	1.88138	184.364	-1.15499	236.365	1.47767	184.189	-1.25734	236.448	1.95194	184.311	-1.08691	236.5	1.72797	243.65	-2.01233	247.483	1.27888
243.483	-1.81901	246.817	1.7126	243.483	-2.04935	247.65	1.9169	183.317	-1.21869	236.507	1.8816	184.196	-1.15065	236.532	1.4778	184.021	-1.25425	236.615	1.95166	184.144	-1.08515	236.667	1.72803	243.483	-2.0101	247.65	1.27601
243.317	-1.81874	246.983	1.71103	243.317	-2.04918	247.817	1.90943	183.15	-1.2152	236.673	1.88182	184.028	-1.14631	236.699	1.47792	183.854	-1.25118	236.782	1.95134	183.977	-1.08337	236.834	1.72809	243.317	-2.00799	247.817	1.27305
243.15	-1.81847	247.15	1.70937	243.15	-2.04907	247.983	1.90149	182.982	-1.212	236.84	1.88204	183.86	-1.14195	236.865	1.47801	183.686	-1.24813	236.949	1.95104	183.81	-1.08158	237	1.72816	243.15	-2.00591	247.983	1.27
242.983	-1.81824	247.317	1.70772	242.983	-2.04895	248.15	1.89326	182.815	-1.2088	237.007	1.88226	183.692	-1.13763	237.032	1.47811	183.519	-1.2451	237.116	1.95077	183.643	-1.07969	237.167	1.72823	242.983	-2.00387	248.15	1.26654
242.817	-1.81798	247.483	1.70606	242.817	-2.04883	248.317	1.8842	182.647	-1.20581	237.174	1.88248	183.524	-1.13346	237.199	1.47822	183.351	-1.24209	237.283	1.95064	183.476	-1.07784	237.334	1.72828	242.817	-2.00186	248.317	1.26315
242.65	-1.81773	247.65	1.70439	242.65	-2.04872	248.483	1.87472	182.48	-1.20284	237.34	1.88272	183.356	-1.12925	237.366	1.47832	183.184	-1.23916	237.45	1.95047	183.308	-1.07597	237.501	1.72834	242.65	-2.00001	248.483	1.25969
242.483	-1.81748	247.817	1.70263	242.483	-2.04862	248.65	1.86467	182.313	-1.20016	237.507	1.88296	183.188	-1.12514	237.532	1.47841	183.016	-1.23624	237.616	1.95032	183.141	-1.07406	237.667	1.72841	242.483	-1.99808	248.65	1.25615
242.317	-1.81723	247.983	1.70086	242.317	-2.04849	248.817	1.85422	182.145	-1.19749	237.674	1.8832	183.02	-1.12107	237.699	1.47852	182.849	-1.23337	237.783	1.95019	182.975	-1.07359	237.834	1.72848	242.317	-1.99614	248.817	1.25223
242.15	-1.81697	248.15	1.6991	242.15	-2.04834	248.983	1.84286	181.978	-1.19491	237.84	1.88345	182.853	-1.11726	237.866	1.47862	182.682	-1.23053	237.95	1.95014	182.817	-1.10295	238.001	1.72855	242.15	-1.9942	248.983	1.24837
241.983	-1.81669	248.317	1.69732	241.983	-2.04818	249.15	1.83107	181.811	-1.19239	238.007	1.8837	182.685	-1.11337	238.032	1.47871	182.514	-1.22786	238.117	1.95009	182.674	-1.18136	238.168	1.72864	241.983	-1.99226	249.15	1.24444
241.817	-1.81642	248.483	1.69532	241.817	-2.04794	249.317	1.81868	181.644	-1.19024	238.174	1.88394	182.517	-1.10949	238.199	1.47881	182.347	-1.22516	238.284	1.95004	182.529	-1.2509	238.334	1.72873	241.817	-1.99029	249.317	1.24044
241.65	-1.81611	248.65	1.69301	241.65	-2.0477	249.483	1.80585	181.476	-1.18798	238.34	1.88418	182.349	-1.10563	238.366	1.47891	182.18	-1.2225	238.45	1.95	182.362	-1.25142	238.501	1.72883	241.65	-1.98829	249.483	1.23609
241.483	-1.8158	248.817	1.69081	241.483	-2.04744	249.65	1.79189	181.309	-1.18573	238.507	1.88442	182.181	-1.10189	238.533	1.47901	182.012	-1.21988	238.617	1.95004	182.193	-1.24261	238.668	1.72895	241.483	-1.98628	249.65	1.23181
241.317	-1.81548	248.983	1.68932	241.317	-2.04716	249.817	1.77739	181.142	-1.18351	238.674	1.88465	182.013	-1.09812	238.699	1.47911	181.845	-1.21729	238.784	1.95007	182.023	-1.23085	238.835	1.72906	241.317	-1.98422	249.817	1.22747
241.15	-1.81515	249.15	1.68828	241.15	-2.0468	249.983	1.76216	180.975	-1.18144	238.841	1.88489	181.846	-1.09435	238.866	1.47922	181.678	-1.21481	238.951	1.9501	181.853	-1.21905	239.001	1.72918	241.15	-1.98217	249.983	1.22306
240.983	-1.81479	249.317	1.68705	240.983	-2.04648	250.15	1.74644	180.808	-1.17931	239.007	1.88512	181.678	-1.0906	239.033	1.47935	181.51	-1.21227	239.117	1.95014	181.683	-1.2092	239.168	1.7293	240.983	-1.98015	250.15	1.21836
240.817	-1.81444	249.483	1.68573	240.817	-2.04616	250.317	1.72945	180.641	-1.17717	239.174	1.88535	181.51	-1.08693	239.2	1.47948	181.343	-1.20973	239.284	1.95023	181.514	-1.20054	239.335	1.72943	240.817	-1.97814	250.317	1.2137
240.65	-1.81409	249.65	1.68423	240.65	-2.04584	250.483	1.71187	180.473	-1.17503	239.341	1.88557	181.342	-1.08326	239.366	1.47963	181.176	-1.2072	239.451	1.9503	181.345	-1.19318	239.502	1.72956	240.65	-1.97611	250.483	1.20897
240.483	-1.81374	249.817	1.6826	240.483	-2.04554	250.65	1.69347	180.306	-1.1729	239.507	1.88579	181.175	-1.07962	239.533	1.47978	181.008	-1.2047	239.618	1.95039	181.177	-1.18636	239.668	1.7297	240.483	-1.97413	250.65	1.2042
240.317	-1.81337	249.983	1.68108	240.317	-2.04525	250.817	1.67451	180.139	-1.17075	239.674	1.88602	181.007	-1.07601	239.7	1.47997	180.841	-1.20221	239.784	1.95047	181.008	-1.18078	239.835	1.72983	240.317	-1.97218	250.817	1.19917
240.15	-1.81301	250.15	1.67959	240.15	-2.04498	250.983	1.65416	179.972	-1.16859	239.841	1.88626	180.839	-1.0725	239.866	1.48014	180.674	-1.19974	239.951	1.9506	180.84	-1.17567	240.002	1.72997	240.15	-1.97028	250.983	1.1942
239.983	-1.81265	250.317	1.6781	239.983	-2.04473	251.15	1.63318	179.805	-1.16644	240.007	1.8865	180.671	-1.06897	240.033	1.48032	180.506	-1.19729	240.118	1.95072	180.672	-1.17108	240.168	1.7301	239.983	-1.96842	251.15	1.1892
239.817	-1.81229	250.483	1.67666	239.817	-2.04455	251.317	1.61132	179.638	-1.16426	240.174	1.88674	180.504	-1.06545	240.2	1.4805	180.339	-1.19491	240.285	1.95084	180.504	-1.16685	240.335	1.73023	239.817	-1.96672	251.317	1.18416
239.65	-1.81193	250.65	1.67524	239.65	-2.04435	251.483	1.58884	179.47	-1.16209	240.341	1.887	180.336	-1.06196	240.366	1.48069	180.172	-1.19253	240.451	1.95098	180.337	-1.16295	240.502	1.73037	239.65	-1.96503	251.483	1.17896
239.483	-1.81155	250.817	1.67386	239.483	-2.04416	251.65	1.56504	179.303	-1.1599	240.508	1.88727	180.168	-1.05857	240.533	1.48087	180.005	-1.19017	240.618	1.95114	180.169	-1.15916	240.669	1.73051	239.483	-1.9634	251.65	1.17381
239.317	-1.81117	250.983	1.6725	239.317	-2.04398	251.817	1.54019	179.136	-1.1577	240.674	1.88755	180.001	-1.05519	240.7	1.48105	179.837	-1.18785	240.785	1.95129	180.001	-1.15575	240.835	1.73065	239.317	-1.96182	251.817	1.16863
239.15	-1.81079	251.15	1.67127	239.15	-2.04385	251.983	1.51451	178.969	-1.15545	240.841	1.88784	179.833	-1.05183	240.867	1.48124	179.67	-1.18563	240.951	1.95143	179.834	-1.15246	241.002	1.7308	239.15	-1.96049	251.983	1.16342
238.983	-1.81039	251.317	1.67002	238.983	-2.04372	252.15	1.48822	178.802	-1.15318	241.008	1.88814	179.665	-1.04845	241.033	1.4814	179.503	-1.18342	241.118	1.95158	179.666	-1.14953	241.169	1.73096	238.983	-1.95914	252.15	1.15812
238.817	-1.81	251.483	1.6688	238.817	-2.04359	252.317	1.46053	178.634	-1.15087	241.174	1.88846	179.498	-1.04531	241.2	1.48157	179.336	-1.18123	241.285	1.95172	179.499	-1.14669	241.335	1.73112	238.817	-1.95787	252.317	1.15284
238.65	-1.80962	251.65	1.66761	238.65	-2.04348	252.483	1.43173	178.467	-1.14852	241.341	1.88877	179.33	-1.04218	241.367	1.48173	179.169	-1.17907	241.452	1.95186	179.332	-1.14402	241.502	1.73128	238.65	-1.95666	252.483	1.14757
238.483	-1.80923	251.817	1.66657	238.483	-2.04341	252.65	1.40202	178.3	-1.14607	241.508	1.88907	179.162	-1.03911	241.533	1.48188	179.001	-1.17703	241.618	1.952	179.164	-1.14142	241.669	1.73143	238.483	-1.95573	252.65	1.14231
238.317	-1.80884	251.983	1.6655	238.317	-2.04333	252.817	1.37164	178.133	-1.14365	241.674	1.88936	178.995	-1.03602	241.7	1.48201	178.834	-1.17494	241.785	1.95215	178.997	-1.13891	241.836	1.73158	238.317	-1.95476	252.817	1.13702
238.15	-1.80845	252.15	1.66445	238.15	-2.04326	252.983	1.33975	177.966	-1.14121	241.841	1.88964	178.827	-1.03306	241.867	1.48216	178.667	-1.17284	241.952	1.9523	178.83	-1.13664	242.002	1.73173	238.15	-1.95384	252.983	1.13178
237.983	-1.80807	252.317	1.66343	237.983	-2.04318	253.15	1.30675	177.798	-1.13876	242.008	1.88993	178.66	-1.03006	242.034	1.48231	178.5	-1.17076	242.119	1.95245	178.662	-1.13437	242.169	1.73189	237.983	-1.95297	253.15	1.12657
237.817	-1.80768	252.483	1.66251	237.817	-2.04311	253.317	1.27292	177.631	-1.13624	242.174	1.8902	178.492	-1.02707	242.2	1.48248	178.333	-1.1687	242.285	1.9526	178.495	-1.13219	242.336	1.73206	237.817	-1.95237	253.317	1.12138
237.65	-1.8073	252.65	1.66155	237.65	-2.04301	253.483	1.23848	177.464	-1.13375	242.341	1.89046	178.325	-1.02409	242.367	1.48266	178.166	-1.16662	242.452	1.95276	178.328	-1.12999	242.502	1.73223	237.65	-1.9517	253.483	1.1163
237.483	-1.80693	252.817	1.66058	237.483	-2.04287	253.65	1.20266	177.297	-1.13126	242.508	1.8907	178.157	-1.02118	242.534	1.48286	177.998	-1.16454	242.619	1.95294	178.161	-1.12793	242.669	1.73241	237.483	-1.95105	253.65	1.11119
237.317	-1.80657	252.983	1.65961	237.317	-2.04271	253.817	1.16567	177.129	-1.12879	242.674	1.89096	177.99	-1.01827	242.7	1.48307	177.831	-1.16245	242.785	1.95311	177.994	-1.12585	242.836	1.7326	237.317	-1.9504	253.817	1.10613
237.15	-1.80621	253.15	1.65866	237.15	-2.04247	253.983	1.1278	176.962	-1.1263	242.841	1.89122	177.822	-1.01539	242.867	1.48329	177.664	-1.16033	242.952	1.95328	177.826	-1.12382	243.003	1.73279	237.15	-1.94987	253.983	1.10109
236.983	-1.8059	253.317	1.65766	236.983	-2.04224	254.15	1.08929	176.795	-1.12384	243.008	1.89148	177.654	-1.01253	243.034	1.48357	177.497	-1.1582	243.119	1.95346	177.659	-1.1218	243.169	1.73299	236.983	-1.94928	254.15	1.09621
236.817	-1.80557	253.483	1.65664	236.817	-2.04201	254.317	1.04927	176.628	-1.12137	243.175	1.89175	177.487	-1.00978	243.2	1.48383	177.33	-1.15604	243.286	1.95366	177.492	-1.1199	243.336	1.73319	236.817	-1.9487	254.317	1.09132
236.65	-1.80526	253.65	1.65559	236.65	-2.04177	254.483	1.0086	176.46	-1.11889	243.341	1.89201	177.32	-1.00701	243.367	1.48409	177.162	-1.15386	243.452	1.95385	177.325	-1.11797	243.503	1.73338	236.65	-1.94815	254.483	1.08646
236.483	-1.80496	253.817	1.65444	236.483	-2.04148	254.65	0.96705	176.293	-1.1164	243.508	1.89227	177.152	-1.00427	243.534	1.48435	176.995	-1.15161	243.619	1.95405	177.158	-1.11608	243.669	1.73358	236.483	-1.94767	254.65	1.08163
236.317	-1.8047	253.983	1.65329	236.317	-2.04123	254.817	0.9246	176.126	-1.11389	243.675	1.89254	176.985	-1.00155	243.7	1.48464	176.828	-1.14936	243.786	1.95425	176.991	-1.11421	243.836	1.73378	236.317	-1.94729	254.817	1.07699
236.15	-1.80443	254.15	1.65209	236.15	-2.041	254.983	0.8816	175.958	-1.11137	243.841	1.89282	176.817	-0.99895	243.867	1.48493	176.661	-1.1471	243.953	1.95449	176.824	-1.11243	244.003	1.73398	236.15	-1.94702	254.983	1.07235
235.983	-1.80417	254.317	1.65084	235.983	-2.04079	255.15	0.8373	175.791	-1.10883	244.008	1.8931	176.65	-0.99634	244.034	1.48525	176.493	-1.14483	244.119	1.95471	176.656	-1.11063	244.17	1.73418	235.983	-1.94685	255.15	1.06777
235.817	-1.80392	254.483	1.64943	235.817	-2.04062	255.317	0.79248	175.624	-1.1063	244.175	1.89339	176.482	-0.99375	244.2	1.4856	176.326	-1.14248	244.286	1.95494	176.489	-1.10884	244.336	1.73439	235.817	-1.94704	255.317	1.06322
235.65	-1.80374	254.65	1.64807	235.65	-2.04047	255.483	0.74699	175.457	-1.10373	244.341	1.89367	176.315	-0.99118	244.367	1.48599	176.159	-1.14014	244.453	1.95518	176.322	-1.10706	244.503	1.7346	235.65	-1.94713	255.483	1.05891
235.483	-1.80356	254.817	1.64661	235.483	-2.04033	255.65	0.70108	175.289	-1.10118	244.508	1.89398	176.147	-0.98872	244.534	1.48635	175.992	-1.13778	244.619	1.95543	176.155	-1.10534	244.67	1.73481	235.483	-1.94751	255.65	1.05459
235.317	-1.8034	254.983	1.64508	235.317	-2.04021	255.817	0.65427	175.122	-1.09864	244.675	1.89427	175.98	-0.98624	244.7	1.48669	175.824	-1.1354	244.786	1.95567	175.988	-1.10362	244.836	1.73502	235.317	-1.94807	255.817	1.05035
235.15	-1.80327	255.15	1.64329	235.15	-2.04018	255.983	0.60711	174.955	-1.0961	244.841	1.89458	175.813	-0.98379	244.867	1.48705	175.657	-1.13297	244.953	1.95592	175.821	-1.10191	245.003	1.73522	235.15	-1.94928	255.983	1.04617
234.983	-1.80325	255.317	1.64151	234.983	-2.04014	256.15	0.55946	174.788	-1.09359	245.008	1.8949	175.645	-0.98137	245.034	1.48734	175.49	-1.13055	245.119	1.95619	175.654	-1.10021	245.17	1.73541	234.983	-1.95049	256.15	1.04232
234.817	-1.80322	255.483	1.63949	234.817	-2.04011	256.317	0.51144	174.62	-1.0911	245.175	1.89522	175.478	-0.97906	245.2	1.48759	175.322	-1.12811	245.286	1.95647	175.487	-1.09859	245.336	1.7356	234.817	-1.9519	256.317	1.03844
234.65	-1.80322	255.65	1.6374	234.65	-2.04009	256.483	0.46306	174.453	-1.08864	245.341	1.89554	175.311	-0.97676	245.367	1.48766	175.155	-1.12565	245.453	1.95676	175.32	-1.09696	245.503	1.73578	234.65	-1.95348	256.483	1.03465
234.483	-1.80324	255.817	1.6353	234.483	-2.04015	256.65	0.41458	174.286	-1.0862	245.508	1.89587	175.143	-0.9745	245.534	1.48767	174.988	-1.12314	245.619	1.95706	175.153	-1.09535	245.67	1.73597	234.483	-1.9557	256.65	1.03094
234.317	-1.80339	255.983	1.63301	234.317	-2.0402	256.817	0.36611	174.119	-1.08383	245.675	1.89619	174.976	-0.97228	245.7	1.48762	174.821	-1.12063	245.786	1.95736	174.986	-1.09373	245.837	1.73615	234.317	-1.95789	256.817	1.0276
234.15	-1.80352	256.15	1.63076	234.15	-2.04026	256.983	0.31771	173.951	-1.08143	245.841	1.89652	174.809	-0.9702	245.867	1.48759	174.653	-1.11814	245.953	1.95768	174.819	-1.09217	246.003	1.73634	234.15	-1.9603	256.983	1.02424
233.983	-1.80367	256.317	1.62841	233.983	-2.04033	257.15	0.26918	173.784	-1.07905	246.008	1.89685	174.642	-0.96806	246.034	1.48755	174.486	-1.11566	246.12	1.95799	174.652	-1.09059	246.17	1.73652	233.983	-1.96297	257.15	1.02097
233.817	-1.80383	256.483	1.62605	233.817	-2.04045	257.317	0.22075	173.617	-1.07667	246.175	1.89717	174.474	-0.96594	246.201	1.4875	174.319	-1.11322	246.286	1.95829	174.485	-1.08903	246.337	1.73671	233.817	-1.96592	257.317	1.01778
233.65	-1.80413	256.65	1.62326	233.65	-2.04054	257.483	0.17249	173.45	-1.07433	246.342	1.89749	174.307	-0.96384	246.368	1.48741	174.151	-1.11081	246.453	1.95858	174.318	-1.08749	246.503	1.7369	233.65	-1.96883	257.483	1.01497
233.483	-1.80437	256.817	1.62038	233.483	-2.04062	257.65	0.12431	173.282	-1.07196	246.508	1.89779	174.14	-0.96175	246.534	1.48736	173.984	-1.10842	246.62	1.95886	174.151	-1.08595	246.67	1.7371	233.483	-1.97184	257.65	1.01211
233.317	-1.80464	256.983	1.61698	233.317	-2.04069	257.817	0.07698	173.115	-1.06961	246.675	1.89808	173.972	-0.95971	246.701	1.48733	173.817	-1.10614	246.786	1.95914	173.983	-1.08441	246.837	1.73733	233.317	-1.97494	257.817	1.00935
233.15	-1.80497	257.15	1.61324	233.15	-2.04072	257.983	0.03009	172.948	-1.06726	246.842	1.89836	173.805	-0.95765	246.868	1.48731	173.65	-1.10391	246.953	1.95941	173.816	-1.08295	247.004	1.73756	233.15	-1.97843	257.983	1.00666
232.983	-1.80588	257.317	1.60948	232.983	-2.04071	258.15	-0.01611	172.781	-1.06492	247.008	1.89865	173.638	-0.95559	247.035	1.48735	173.482	-1.10162	247.12	1.95968	173.65	-1.08159	247.17	1.73779	232.983	-1.98182	258.15	1.00437
232.817	-1.80687	257.483	1.60586	232.817	-2.04068	258.317	-0.06181	172.614	-1.0626	247.175	1.89891	173.471	-0.95353	247.201	1.4874	173.315	-1.09936	247.286	1.95993	173.484	-1.08344	247.337	1.73804	232.817	-1.98525	258.317	1.00204
232.65	-1.80777	257.65	1.60231	232.65	-2.04062	258.483	-0.10626	172.446	-1.06028	247.342	1.8992	173.303	-0.95145	247.368	1.48745	173.148	-1.09712	247.453	1.96018	173.318	-1.08533	247.504	1.73832	232.65	-1.98873	258.483	0.99979
232.483	-1.80841	257.817	1.59881	232.483	-2.04046	258.65	-0.14975	172.279	-1.05796	247.508	1.89949	173.136	-0.94934	247.535	1.4875	172.981	-1.0949	247.62	1.96042	173.15	-1.08358	247.67	1.73858	232.483	-1.99256	258.65	0.99764
232.317	-1.80833	257.983	1.59551	232.317	-2.04034	258.817	-0.19246	172.112	-1.05572	247.675	1.89978	172.969	-0.94721	247.702	1.48761	172.813	-1.09271	247.786	1.96066	172.983	-1.08043	247.837	1.73883	232.317	-1.99634	258.817	0.99593
232.15	-1.80824	258.15	1.59211	232.15	-2.04021	258.983	-0.23429	171.945	-1.0535	247.842	1.9001	172.802	-0.94506	247.868	1.48771	172.646	-1.09063	247.953	1.96087	172.815	-1.07706	248.004	1.73908	232.15	-2.00007	258.983	0.99415
231.983	-1.80812	258.317	1.58873	231.983	-2.04008	259.15	-0.274	171.778	-1.05132	248.008	1.90041	172.634	-0.94284	248.035	1.4878	172.479	-1.08861	248.12	1.96109	172.648	-1.07382	248.17	1.73932	231.983	-2.00385	259.15	0.99245
231.817	-1.80787	258.483	1.58538	231.817	-2.03993	259.317	-0.31253	171.61	-1.04916	248.175	1.90072	172.467	-0.94063	248.202	1.48789	172.312	-1.08688	248.287	1.96132	172.48	-1.07063	248.337	1.73956	231.817	-2.00846	259.317	0.99082
231.65	-1.80752	258.65	1.58131	231.65	-2.03981	259.483	-0.34969	171.443	-1.04708	248.342	1.90103	172.3	-0.93843	248.368	1.48801	172.145	-1.08515	248.453	1.96155	172.313	-1.06757	248.504	1.73978	231.65	-2.01319	259.483	0.98962
231.483	-1.80719	258.817	1.57663	231.483	-2.03972	259.65	-0.38584	171.276	-1.04496	248.508	1.90136	172.132	-0.93621	248.535	1.48813	171.978	-1.08342	248.62	1.96177	172.145	-1.06496	248.67	1.74001	231.483	-2.01877	259.65	0.98835
231.317	-1.80683	258.983	1.57222	231.317	-2.03964	259.817	-0.41936	171.109	-1.04282	248.675	1.9017	171.965	-0.93397	248.702	1.48825	171.811	-1.08172	248.787	1.962	171.978	-1.06227	248.837	1.74021	231.317	-2.02492	259.817	0.98718
231.15	-1.80646	259.15	1.5682	231.15	-2.03964	259.983	-0.45146	170.942	-1.04068	248.842	1.90203	171.798	-0.93172	248.869	1.48838	171.644	-1.08022	248.953	1.96223	171.811	-1.05964	249.004	1.74041	231.15	-2.03317	259.983	0.98607
230.983	-1.80597	259.317	1.56543	230.983	-2.03965	260.15	-0.48186	170.775	-1.03853	249.008	1.90238	171.63	-0.92945	249.035	1.48853	171.477	-1.0787	249.12	1.96246	171.643	-1.057	249.171	1.74062	230.983	-2.04269	260.15	0.98536
230.817	-1.80552	259.483	1.56304	230.817	-2.03967	260.317	-0.51104	170.607	-1.03636	249.175	1.90276	171.463	-0.92716	249.202	1.48867	171.31	-1.07719	249.287	1.96271	171.476	-1.05445	249.337	1.74082	230.817	-2.05757	260.317	0.98459
230.65	-1.80509	259.65	1.56116	230.65	-2.03972	260.483	-0.53706	170.44	-1.03418	249.342	1.90313	171.296	-0.9248	249.369	1.48881	171.143	-1.07571	249.454	1.96296	171.309	-1.05185	249.504	1.74104	230.65	-2.08116	260.483	0.98386
230.483	-1.80465	259.817	1.55965	230.483	-2.03987	260.65	-0.56139	170.273	-1.03199	249.508	1.9035	171.128	-0.92242	249.535	1.48897	170.976	-1.07434	249.62	1.96321	171.141	-1.04923	249.671	1.74126	230.483	-2.10924	260.65	0.9832
230.317	-1.80421	259.983	1.55851	230.317	-2.04	260.817	-0.58375	170.106	-1.02974	249.675	1.90387	170.961	-0.92002	249.702	1.48916	170.809	-1.07289	249.787	1.96346	170.974	-1.0466	249.837	1.74149	230.317	-2.13583	260.817	0.98285
230.15	-1.8038	260.15	1.55748	230.15	-2.04014	260.983	-0.60474			249.842	1.90428	170.794	-0.9176	249.869	1.48935	170.642	-1.07141	249.954	1.96372	170.806	-1.04396	250.004	1.74173	230.15	-2.16405	260.983	0.98243
229.983	-1.80343	260.317	1.55648	229.983	-2.04029	261.15	-0.62235			250.008	1.90466	170.626	-0.91505	250.035	1.48955	170.475	-1.06992	250.12	1.964	170.639	-1.04127	250.171	1.74199	229.983	-2.19553	261.15	0.98207
229.817	-1.80309	260.483	1.5555	229.817	-2.04053	261.317	-0.63815			250.175	1.90502	170.459	-0.91254	250.202	1.48976	170.308	-1.06836	250.287	1.96426	170.472	-1.03856	250.337	1.74224	229.817	-2.23873	261.317	0.98177
229.65	-1.80286	260.65	1.55488	229.65	-2.04076	261.483	-0.65186			250.342	1.90537	170.291	-0.91001	250.369	1.49	170.141	-1.06679	250.454	1.96452	170.304	-1.03587	250.504	1.74248	229.65	-2.29032	261.483	0.98173
229.483	-1.80262	260.817	1.55468	229.483	-2.04099	261.65	-0.66409			250.508	1.9057	170.124	-0.90748	250.536	1.49022			250.62	1.96477	170.137	-1.03303	250.671	1.74273	229.483	-2.35343	261.65	0.98166
229.317	-1.80243	260.983	1.55504	229.317	-2.04122	261.817	-0.67271			250.675	1.90603			250.702	1.49043			250.787	1.96502			250.837	1.74296	229.317	-2.42551	261.817	0.98164
229.15	-1.80226	261.15	1.55577	229.15	-2.04148	261.983	-0.67944			250.842	1.90635			250.869	1.49062			250.954	1.96527					229.15	-2.5246	261.983	0.98166
228.983	-1.80224	261.317	1.55679	228.983	-2.0417	262.15	-0.68399																	228.983	-2.64195	262.15	0.98197
228.817	-1.80218	261.483	1.55763	228.817	-2.04188	262.317	-0.68711																	228.817	-2.78417	262.317	0.98221
228.65	-1.80213	261.65	1.55846	228.65	-2.04204	262.483	-0.68648																	228.65	-2.94548	262.483	0.98251
228.483	-1.80209	261.817	1.55933	228.483	-2.04218	262.65	-0.68392																	228.483	-3.16237	262.65	0.98287
228.317	-1.80212	261.983	1.55986	228.317	-2.04223	262.817	-0.67923																	228.317	-3.41473	262.817	0.98344
228.15	-1.80213	262.15	1.56008	228.15	-2.0423	262.983	-0.67301																	228.15	-3.71323	262.983	0.98398
227.983	-1.80214	262.317	1.56024	227.983	-2.04239	263.15	-0.66317																	227.983	-4.04572	263.15	0.98455
227.817	-1.80216	262.483	1.56046	227.817	-2.04247	263.317	-0.65145																	227.817	-4.46716	263.317	0.98515
227.65	-1.80218	262.65	1.56055	227.65	-2.04254	263.483	-0.63755																	227.65	-4.93575	263.483	0.98593
227.483	-1.80219	262.817	1.56078	227.483	-2.04264	263.65	-0.62211																	227.483	-5.45539	263.65	0.98668
227.317	-1.80218	262.983	1.56139	227.317	-2.04276	263.817	-0.60326																	227.317	-6.00637	263.817	0.98747
227.15	-1.80216	263.15	1.56226	227.15	-2.0429	263.983	-0.5827																	227.15	-6.59713	263.983	0.98828
226.983	-1.80209	263.317	1.56387	226.983	-2.04312	264.15	-0.56017																	226.983	-7.17292	264.15	0.98922
226.817	-1.80202	263.483	1.56538	226.817	-2.04335	264.317	-0.53627																	226.817	-7.69698	264.317	0.99013
226.65	-1.80193	263.65	1.56682	226.65	-2.04361	264.483	-0.50913																	226.65	-8.16646	264.483	0.99108
226.483	-1.80182	263.817	1.56799	226.483	-2.04388	264.65	-0.48045																	226.483	-8.41848	264.65	0.99206
226.317	-1.80165	263.983	1.56919	226.317	-2.04429	264.817	-0.44992																	226.317	-8.51901	264.817	0.99313
226.15	-1.8015	264.15	1.57043	226.15	-2.04467	264.983	-0.41813																	226.15	-8.43711	264.983	0.99418
225.983	-1.80135	264.317	1.57186	225.983	-2.04507	265.15	-0.38342																	225.983	-8.23233	265.15	0.99524
225.817	-1.80121	264.483	1.57362	225.817	-2.0455	265.317	-0.34725																	225.817	-7.7917	265.317	0.9963
225.65	-1.80107	264.65	1.57623	225.65	-2.04603	265.483	-0.30947																	225.65	-7.283	265.483	0.99742
225.483	-1.80095	264.817	1.57924	225.483	-2.04655	265.65	-0.27062																	225.483	-6.73237	265.65	0.9985
225.317	-1.80085	264.983	1.58279	225.317	-2.04707	265.817	-0.22923																	225.317	-6.17588	265.817	0.99958
225.15	-1.80078	265.15	1.58672	225.15	-2.04761	265.983	-0.18663																	225.15	-5.63013	265.983	1.00065
224.983	-1.80074	265.317	1.591	224.983	-2.0482	266.15	-0.14267																	224.983	-5.14856	266.15	1.00172
224.817	-1.8008	265.483	1.59516	224.817	-2.04875	266.317	-0.09776																	224.817	-4.71019	266.317	1.0028
224.65	-1.80086	265.65	1.59931	224.65	-2.04928	266.483	-0.05057																	224.65	-4.32215	266.483	1.00388
224.483	-1.80094	265.817	1.60347	224.483	-2.0498	266.65	-0.00268																	224.483	-3.96756	266.65	1.00496
224.317	-1.80103	265.983	1.60768	224.317	-2.05028	266.817	0.04653																	224.317	-3.68456	266.817	1.00604
224.15	-1.80123	266.15	1.61201	224.15	-2.05076	266.983	0.09635																	224.15	-3.43207	266.983	1.00711
223.983	-1.80139	266.317	1.61659	223.983	-2.05126	267.15	0.14772																	223.983	-3.21146	267.15	1.00816
223.817	-1.80156	266.483	1.62113	223.817	-2.05175	267.317	0.19968																	223.817	-3.01081	267.317	1.00921
223.65	-1.80174	266.65	1.6255	223.65	-2.05225	267.483	0.25238																	223.65	-2.85064	267.483	1.01019
223.483	-1.80194	266.817	1.6296	223.483	-2.0528	267.65	0.30555																	223.483	-2.70691	267.65	1.01116
223.317	-1.80214	266.983	1.63371	223.317	-2.05338	267.817	0.3598																	223.317	-2.58044	267.817	1.01213
223.15	-1.80234	267.15	1.63791	223.15	-2.05399	267.983	0.41442																	223.15	-2.46487	267.983	1.01308
222.983	-1.80254	267.317	1.64297	222.983	-2.05473	268.15	0.46952																	222.983	-2.37064	268.15	1.01401
222.817	-1.80272	267.483	1.64844	222.817	-2.05548	268.317	0.52491																	222.817	-2.28378	268.317	1.01485
222.65	-1.80289	267.65	1.65441	222.65	-2.05627	268.483	0.58097																	222.65	-2.20666	268.483	1.01572
222.483	-1.80305	267.817	1.66067	222.483	-2.0571	268.65	0.63734																	222.483	-2.13686	268.65	1.01657
222.317	-1.80321	267.983	1.66756	222.317	-2.05813	268.817	0.69415																	222.317	-2.08105	268.817	1.0174
222.15	-1.80335	268.15	1.67475	222.15	-2.05911	268.983	0.75129																	222.15	-2.03052	268.983	1.01818
221.983	-1.8035	268.317	1.68235	221.983	-2.06013	269.15	0.80937																	221.983	-1.98553	269.15	1.01899
221.817	-1.80366	268.483	1.69023	221.817	-2.06132	269.317	0.86802																	221.817	-1.94403	269.317	1.01979
221.65	-1.80384	268.65	1.69871	221.65	-2.06266	269.483	0.92744																	221.65	-1.90987	269.483	1.02058
221.483	-1.80405	268.817	1.70742	221.483	-2.06399	269.65	0.98733																	221.483	-1.87871	269.65	1.02137
221.317	-1.80427	268.983	1.71653	221.317	-2.06535	269.817	1.04964																	221.317	-1.85085	269.817	1.02219
221.15	-1.80451	269.15	1.72598	221.15	-2.06676	269.983	1.11335																	221.15	-1.82532	269.983	1.02303
220.983	-1.80476	269.317	1.73569	220.983	-2.06837	270.15	1.17887																	220.983	-1.80275	270.15	1.02388
220.817	-1.8051	269.483	1.7457	220.817	-2.06994	270.317	1.24585																	220.817	-1.78255	270.317	1.02478
220.65	-1.80543	269.65	1.75615	220.65	-2.07154	270.483	1.31702																	220.65	-1.76393	270.483	1.02568
220.483	-1.8058	269.817	1.76688	220.483	-2.07318	270.65	1.39083																	220.483	-1.7464	270.65	1.02659
220.317	-1.80619	269.983	1.77832	220.317	-2.07499	270.817	1.46804																	220.317	-1.73119	270.817	1.0275
220.15	-1.80671	270.15	1.79007	220.15	-2.07676	270.983	1.54769																	220.15	-1.71682	270.983	1.02847
219.983	-1.80723	270.317	1.80223	219.983	-2.07862	271.15	1.63393																	219.983	-1.70356	271.15	1.02945
219.817	-1.8078	270.483	1.81477	219.817	-2.08049	271.317	1.72396																	219.817	-1.69093	271.317	1.03044
219.65	-1.80842	270.65	1.82758	219.65	-2.08284	271.483	1.8185																	219.65	-1.67983	271.483	1.03145
219.483	-1.80916	270.817	1.84107	219.483	-2.0853	271.65	1.91621																	219.483	-1.6688	271.65	1.03257
219.317	-1.80997	270.983	1.8549	219.317	-2.08801	271.817	2.02182																	219.317	-1.65824	271.817	1.0337
219.15	-1.81089	271.15	1.86921	219.15	-2.09094	271.983	2.13156																	219.15	-1.64805	271.983	1.03487
218.983	-1.81189	271.317	1.88385	218.983	-2.09428	272.15	2.24612																	218.983	-1.6388	272.15	1.03608
218.817	-1.81321	271.483	1.89969	218.817	-2.09799	272.317	2.36402																	218.817	-1.62972	272.317	1.03747
218.65	-1.81447	271.65	1.91841	218.65	-2.1022	272.483	2.48965																	218.65	-1.62109	272.483	1.03884
218.483	-1.81599	271.817	1.94155	218.483	-2.10672	272.65	2.61912																	218.483	-1.6129	272.65	1.04025
218.317	-1.81773	271.983	1.96717	218.317	-2.11206	272.817	2.75296																	218.317	-1.60511	272.817	1.04169
218.15	-1.81969	272.15	1.9936	218.15	-2.11776	272.983	2.88973																	218.15	-1.59726	272.983	1.04332
217.983	-1.82163	272.317	2.0186	217.983	-2.12402	273.15	3.03314																	217.983	-1.5899	273.15	1.0449
217.817	-1.82367	272.483	2.04202	217.817	-2.13068	273.317	3.17974																	217.817	-1.58298	273.317	1.0465
217.65	-1.82597	272.65	2.06453	217.65	-2.13842	273.483	3.32983																	217.65	-1.57646	273.483	1.04814
217.483	-1.82847	272.817	2.08284	217.483	-2.14662	273.65	3.48218																	217.483	-1.56997	273.65	1.04992
217.317	-1.83098	272.983	2.10023	217.317	-2.15543	273.817	3.63948																	217.317	-1.56366	273.817	1.0517
217.15	-1.83371	273.15	2.11891	217.15	-2.16465	273.983	3.79925																	217.15	-1.55748	273.983	1.05351
216.983	-1.83649	273.317	2.13923	216.983	-2.17472	274.15	3.96175																	216.983	-1.55193	274.15	1.05536
216.817	-1.83954	273.483	2.16411	216.817	-2.18506	274.317	4.12595																	216.817	-1.54639	274.317	1.05739
216.65	-1.84256	273.65	2.19128	216.65	-2.19582	274.483	4.29389																	216.65	-1.54081	274.483	1.05942
216.483	-1.84582	273.817	2.22103	216.483	-2.20692	274.65	4.46356																	216.483	-1.53529	274.65	1.06149
216.317	-1.84931	273.983	2.25254	216.317	-2.21839	274.817	4.63502																	216.317	-1.53001	274.817	1.06361
216.15	-1.85286	274.15	2.28843	216.15	-2.22997	274.983	4.80778																	216.15	-1.52459	274.983	1.06599
215.983	-1.85658	274.317	2.32661	215.983	-2.24176	275.15	4.98332																	215.983	-1.51918	275.15	1.06834
215.817	-1.86073	274.483	2.36759	215.817	-2.25372	275.317	5.16005																	215.817	-1.5138	275.317	1.07076
215.65	-1.86501	274.65	2.41059	215.65	-2.26591	275.483	5.33816																	215.65	-1.50838	275.483	1.07323
215.483	-1.86973	274.817	2.45899	215.483	-2.27797	275.65	5.5175																	215.483	-1.50297	275.65	1.07604
215.317	-1.87452	274.983	2.51026	215.317	-2.29004	275.817	5.69733																	215.317	-1.49767	275.817	1.07879
215.15	-1.8798	275.15	2.56428	215.15	-2.30213	275.983	5.87811																	215.15	-1.4926	275.983	1.08158
214.983	-1.88539	275.317	2.61964	214.983	-2.31428	276.15	6.05899																	214.983	-1.49596	276.15	1.08456
214.817	-1.89185	275.483	2.67522	214.817	-2.32642	276.317	6.23976																	214.817	-1.49675	276.317	1.08806
214.65	-1.89878	275.65	2.72969	214.65	-2.33857	276.483	6.42026																	214.65	-1.49258	276.483	1.09158
214.483	-1.9064	275.817	2.78227	214.483	-2.35073	276.65	6.59958																	214.483	-1.48712	276.65	1.09531
214.317	-1.91453	275.983	2.83304	214.317	-2.36296	276.817	6.77689																	214.317	-1.4907	276.817	1.09922
214.15	-1.92383	276.15	2.87685	214.15	-2.37523	276.983	6.95106																	214.15	-1.49218	276.983	1.10372
213.983	-1.93419	276.317	2.91458	213.983	-2.38755	277.15	7.12256																	213.983	-1.48837	277.15	1.10814
213.817	-1.9454	276.483	2.94213	213.817	-2.39991	277.317	7.2841																	213.817	-1.48306	277.317	1.11312
213.65	-1.95751	276.65	2.96118	213.65	-2.41245	277.483	7.43751																	213.65	-1.47705	277.483	1.11862
213.483	-1.97197	276.817	2.95447	213.483	-2.42497	277.65	7.57885																	213.483	-1.4716	277.65	1.12454
213.317	-1.98766	276.983	2.9333	213.317	-2.43753	277.817	7.71047																	213.317	-1.46627	277.817	1.13042
213.15	-2.00499	277.15	2.8975	213.15	-2.45016	277.983	7.81131																	213.15	-1.46102	277.983	1.1368
212.983	-2.02351	277.317	2.8533	212.983	-2.46284	278.15	7.89129																	212.983	-1.45642	278.15	1.14353
212.817	-2.0451	277.483	2.79525	212.817	-2.47573	278.317	7.94378																	212.817	-1.45153	278.317	1.15108
212.65	-2.06852	277.65	2.73121	212.65	-2.48856	278.483	7.97603																	212.65	-1.44677	278.483	1.15882
212.483	-2.09417	277.817	2.66085	212.483	-2.50152	278.65	7.95622																	212.483	-1.44224	278.65	1.16698
212.317	-2.12144	277.983	2.58689	212.317	-2.51456	278.817	7.91042																	212.317	-1.44277	278.817	1.17544
212.15	-2.15268	278.15	2.512	212.15	-2.52792	278.983	7.83648																	212.15	-1.46427	278.983	1.18475
211.983	-2.18625	278.317	2.44079	211.983	-2.54129	279.15	7.74441																	211.983	-1.50311	279.15	1.19419
211.817	-2.22248	278.483	2.37512	211.817	-2.55473	279.317	7.61338																	211.817	-1.5312	279.317	1.20409
211.65	-2.26056	278.65	2.31364	211.65	-2.56816	279.483	7.46349																	211.65	-1.53418	279.483	1.21444
211.483	-2.3031	278.817	2.26291	211.483	-2.58171	279.65	7.29076																	211.483	-1.53421	279.65	1.22503
211.317	-2.34779	278.983	2.21739	211.317	-2.59517	279.817	7.10157																	211.317	-1.53292	279.817	1.23591
211.15	-2.39494	279.15	2.17741	211.15	-2.60861	279.983	6.86753																	211.15	-1.53091	279.983	1.24724
210.983	-2.4445	279.317	2.14087	210.983	-2.62208	280.15	6.606																	210.983	-1.52817	280.15	1.25904
210.817	-2.49554	279.483	2.11048	210.817	-2.63547	280.317	6.31033																	210.817	-1.52561	280.317	1.27129
210.65	-2.5496	279.65	2.08236	210.65	-2.64877	280.483	5.99104																	210.65	-1.52313	280.483	1.28351
210.483	-2.60487	279.817	2.0572	210.483	-2.66171	280.65	5.63625																	210.483	-1.5206	280.65	1.29595
210.317	-2.66093	279.983	2.03419	210.317	-2.67439	280.817	5.28639																	210.317	-1.51804	280.817	1.3089
210.15	-2.71748	280.15	2.01576	210.15	-2.68634	280.983	4.95498																	210.15	-1.51543	280.983	1.32237
209.983	-2.77407	280.317	1.99931	209.983	-2.69784	281.15	4.64071																	209.983	-1.51292	281.15	1.33587
209.817	-2.83052	280.483	1.98483	209.817	-2.70865	281.317	4.37396																	209.817	-1.51047	281.317	1.34961
209.65	-2.88619	280.65	1.97162	209.65	-2.71893	281.483	4.13098																	209.65	-1.50806	281.483	1.36352
209.483	-2.94088	280.817	1.96116	209.483	-2.72796	281.65	3.91362																	209.483	-1.50579	281.65	1.37814
209.317	-2.99239	280.983	1.95192	209.317	-2.7359	281.817	3.71286																	209.317	-1.50349	281.817	1.39273
209.15	-3.04166	281.15	1.94359	209.15	-2.74292	281.983	3.54645																	209.15	-1.5012	281.983	1.4075
208.983	-3.08784	281.317	1.9359	208.983	-2.74924	282.15	3.3949																	208.983	-1.49889	282.15	1.42242
208.817	-3.13167	281.483	1.92945	208.817	-2.75406	282.317	3.25913																	208.817	-1.49661	282.317	1.4381
208.65	-3.16916	281.65	1.92297	208.65	-2.75761	282.483	3.13344																	208.65	-1.49427	282.483	1.45358
208.483	-3.20294	281.817	1.91624	208.483	-2.75983	282.65	3.02872																	208.483	-1.49191	282.65	1.46913
208.317	-3.23198	281.983	1.90928	208.317	-2.76114	282.817	2.93305																	208.317	-1.48953	282.817	1.48484
208.15	-3.25761	282.15	1.90264	208.15	-2.7604	282.983	2.84704																	208.15	-1.48704	282.983	1.50064
207.983	-3.27489	282.317	1.89796	207.983	-2.75854	283.15	2.76721																	207.983	-1.48459	283.15	1.51686
207.817	-3.28764	282.483	1.89505	207.817	-2.75523	283.317	2.70049																	207.817	-1.48215	283.317	1.53297
207.65	-3.29499	282.65	1.8928	207.65	-2.75098	283.483	2.63965																	207.65	-1.47969	283.483	1.54915
207.483	-3.29862	282.817	1.89183	207.483	-2.74457	283.65	2.58519																	207.483	-1.47719	283.65	1.56538
207.317	-3.29345	282.983	1.89108	207.317	-2.73706	283.817	2.53472																	207.317	-1.4758	283.817	1.5819
207.15	-3.28388	283.15	1.89043	207.15	-2.72812	283.983	2.49233																	207.15	-1.47642	283.983	1.59839
206.983	-3.26932	283.317	1.88984	206.983	-2.71803	284.15	2.45338																	206.983	-1.47677	284.15	1.61492
206.817	-3.25148	283.483	1.88919	206.817	-2.70651	284.317	2.41811																	206.817	-1.47455	284.317	1.6315
206.65	-3.22628	283.65	1.88853	206.65	-2.69382	284.483	2.38522																	206.65	-1.47182	284.483	1.64836
206.483	-3.19769	283.817	1.88797	206.483	-2.68015	284.65	2.35738																	206.483	-1.46906	284.65	1.6652
206.317	-3.16542	283.983	1.88741	206.317	-2.66542	284.817	2.33177																	206.317	-1.46636	284.817	1.68215
206.15	-3.13086	284.15	1.8862	206.15	-2.64937	284.983	2.30882																	206.15	-1.46372	284.983	1.69917
205.983	-3.09137	284.317	1.88454	205.983	-2.6322	285.15	2.28767																	205.983	-1.46115	285.15	1.71658
205.817	-3.04989	284.483	1.88235	205.817	-2.61428	285.317	2.27048																	205.817	-1.45863	285.317	1.73392
205.65	-3.00643	284.65	1.87991	205.65	-2.59584	285.483	2.25475																	205.65	-1.45607	285.483	1.75129
205.483	-2.96175	284.817	1.87747	205.483	-2.57632	285.65	2.24061																	205.483	-1.45382	285.65	1.7689
205.317	-2.91486	284.983	1.87547	205.317	-2.55642	285.817	2.22748																	205.317	-1.45186	285.817	1.78715
205.15	-2.8675	285.15	1.87403	205.15	-2.53598	285.983	2.21659																	205.15	-1.45063	285.983	1.80541
204.983	-2.81969	285.317	1.8731	204.983	-2.51524	286.15	2.20681																	204.983	-1.44943	286.15	1.82388
204.817	-2.77184	285.483	1.87246	204.817	-2.49376	286.317	2.19789																	204.817	-1.44774	286.317	1.84253
204.65	-2.7239	285.65	1.87254	204.65	-2.47226	286.483	2.18959																	204.65	-1.44619	286.483	1.86188
204.483	-2.67616	285.817	1.87265	204.483	-2.45061	286.65	2.1827																	204.483	-1.44743	286.65	1.88123
204.317	-2.62899	285.983	1.87298	204.317	-2.42897	286.817	2.17635																	204.317	-1.45187	286.817	1.90079
204.15	-2.58228	286.15	1.87339	204.15	-2.40737	286.983	2.1707																	204.15	-1.45148	286.983	1.92054
203.983	-2.53679	286.317	1.87384	203.983	-2.38582	287.15	2.16548																	203.983	-1.44979	287.15	1.94095
203.817	-2.49157	286.483	1.87426	203.817	-2.36429	287.317	2.16127																	203.817	-1.44592	287.317	1.96124
203.65	-2.44741	286.65	1.87471	203.65	-2.34286	287.483	2.15744																	203.65	-1.44159	287.483	1.98206
203.483	-2.40497	286.817	1.87517	203.483	-2.32165	287.65	2.15412																	203.483	-1.43724	287.65	2.00337
203.317	-2.3651	286.983	1.87568	203.317	-2.30057	287.817	2.1511																	203.317	-1.43373	287.817	2.02479
203.15	-2.32567	287.15	1.87617	203.15	-2.27969	287.983	2.14876																	203.15	-1.43103	287.983	2.04659
202.983	-2.28703	287.317	1.87667	202.983	-2.25899	288.15	2.14669																	202.983	-1.42843	288.15	2.06931
202.817	-2.24924	287.483	1.87718	202.817	-2.2386	288.317	2.1448																	202.817	-1.42618	288.317	2.09229
202.65	-2.21357	287.65	1.87771	202.65	-2.21853	288.483	2.14298																	202.65	-1.42383	288.483	2.11628
202.483	-2.17849	287.817	1.87824	202.483	-2.19884	288.65	2.14125																	202.483	-1.42192	288.65	2.14046
202.317	-2.14469	287.983	1.87876	202.317	-2.17929	288.817	2.13951																	202.317	-1.42078	288.817	2.16506
202.15	-2.11176	288.15	1.87927	202.15	-2.1601	288.983	2.13778																	202.15	-1.42027	288.983	2.18985
201.983	-2.08106	288.317	1.8798	201.983	-2.14126	289.15	2.13615																	201.983	-1.41796	289.15	2.21616
201.817	-2.05104	288.483	1.88031	201.817	-2.12287	289.317	2.13475																	201.817	-1.41527	289.317	2.24304
201.65	-2.02234	288.65	1.88083	201.65	-2.10479	289.483	2.13332																	201.65	-1.41252	289.483	2.27072
201.483	-1.99426	288.817	1.88133	201.483	-2.08735	289.65	2.13212																	201.483	-1.40971	289.65	2.29892
201.317	-1.96767	288.983	1.88182	201.317	-2.07019	289.817	2.13111																	201.317	-1.407	289.817	2.32847
201.15	-1.94227	289.15	1.88229	201.15	-2.05348	289.983	2.13022																	201.15	-1.40438	289.983	2.35869
200.983	-1.91779	289.317	1.88277	200.983	-2.03708	290.15	2.12946																	200.983	-1.40178	290.15	2.38993
200.817	-1.89399	289.483	1.88324	200.817	-2.02147	290.317	2.12893																	200.817	-1.39923	290.317	2.4219
200.65	-1.87162	289.65	1.88369	200.65	-2.00614	290.483	2.12863																	200.65	-1.39671	290.483	2.45574
200.483	-1.85025	289.817	1.88415	200.483	-1.99122	290.65	2.12856																	200.483	-1.39425	290.65	2.49042
200.317	-1.82963	289.983	1.88461	200.317	-1.97657	290.817	2.12851																	200.317	-1.39183	290.817	2.52629
200.15	-1.80956	290.15	1.88508	200.15	-1.96268	290.983	2.12855																	200.15	-1.38961	290.983	2.56301
199.983	-1.79086	290.317	1.88555	199.983	-1.94911	291.15	2.12857																	199.983	-1.38736	291.15	2.60207
199.817	-1.77269	290.483	1.88601	199.817	-1.93594	291.317	2.12869																	199.817	-1.38515	291.317	2.64223
199.65	-1.75522	290.65	1.88647	199.65	-1.92288	291.483	2.12873																	199.65	-1.38298	291.483	2.68395
199.483	-1.73822	290.817	1.88693	199.483	-1.91029	291.65	2.12875																	199.483	-1.38106	291.65	2.72676
199.317	-1.72233	290.983	1.88739	199.317	-1.8978	291.817	2.12876																	199.317	-1.37915	291.817	2.77211
199.15	-1.70685	291.15	1.88784	199.15	-1.88555	291.983	2.12873																	199.15	-1.37726	291.983	2.81959
198.983	-1.69192	291.317	1.8883	198.983	-1.8735	292.15	2.12877																	198.983	-1.37534	292.15	2.8688
198.817	-1.67732	291.483	1.88874	198.817	-1.86179	292.317	2.12887																	198.817	-1.37376	292.317	2.91932
198.65	-1.66353	291.65	1.88917	198.65	-1.85039	292.483	2.12899																	198.65	-1.37242	292.483	2.97299
198.483	-1.65007	291.817	1.8896	198.483	-1.83937	292.65	2.12924																	198.483	-1.37167	292.65	3.02931
198.317	-1.63704	291.983	1.89001	198.317	-1.82848	292.817	2.12945																	198.317	-1.3709	292.817	3.08755
198.15	-1.62427	292.15	1.89042	198.15	-1.81792	292.983	2.12979																	198.15	-1.36936	292.983	3.14697
197.983	-1.61216	292.317	1.89079	197.983	-1.8077	293.15	2.13025																	197.983	-1.36715	293.15	3.21156
197.817	-1.6003	292.483	1.89118	197.817	-1.79788	293.317	2.13084																	197.817	-1.36485	293.317	3.27863
197.65	-1.58882	292.65	1.89158	197.65	-1.78817	293.483	2.13137																	197.65	-1.36272	293.483	3.34876
197.483	-1.5776	292.817	1.89199	197.483	-1.7789	293.65	2.13191																	197.483	-1.3603	293.65	3.42116
197.317	-1.5671	292.983	1.8924	197.317	-1.76972	293.817	2.13245																	197.317	-1.35825	293.817	3.49901
197.15	-1.5569	293.15	1.89279	197.15	-1.76077	293.983	2.13302																	197.15	-1.35691	293.983	3.58001
196.983	-1.54689	293.317	1.89315	196.983	-1.75198	294.15	2.13352																	196.983	-1.3557	294.15	3.66502
196.817	-1.53706	293.483	1.89353	196.817	-1.74358	294.317	2.13398																	196.817	-1.35318	294.317	3.75289
196.65	-1.5276	293.65	1.89373	196.65	-1.73524	294.483	2.13442																	196.65	-1.35109	294.483	3.8479
196.483	-1.51848	293.817	1.89392	196.483	-1.72709	294.65	2.13474																	196.483	-1.34909	294.65	3.94693
196.317	-1.50975	293.983	1.89415	196.317	-1.7191	294.817	2.1351																	196.317	-1.34707	294.817	4.05092
196.15	-1.50122	294.15	1.89437	196.15	-1.71129	294.983	2.13547																	196.15	-1.34485	294.983	4.15846
195.983	-1.49284	294.317	1.89464	195.983	-1.70348	295.15	2.13583																	195.983	-1.34278	295.15	4.27535
195.817	-1.48497	294.483	1.89496	195.817	-1.69575	295.317	2.13616																	195.817	-1.34075	295.317	4.39746
195.65	-1.477	294.65	1.89532	195.65	-1.68809	295.483	2.13652																	195.65	-1.33868	295.483	4.52607
195.483	-1.46903	294.817	1.89569	195.483	-1.68065	295.65	2.1369																	195.483	-1.33675	295.65	4.65938
195.317	-1.46112	294.983	1.89624	195.317	-1.67319	295.817	2.13728																	195.317	-1.33491	295.817	4.80446
195.15	-1.4533	295.15	1.89677	195.15	-1.66592	295.983	2.13771																	195.15	-1.33417	295.983	4.95611
194.983	-1.4455	295.317	1.89728	194.983	-1.65879	296.15	2.13815																	194.983	-1.33522	296.15	5.11592
194.817	-1.43793	295.483	1.89782	194.817	-1.65205	296.317	2.13862																	194.817	-1.34227	296.317	5.28155
194.65	-1.43057	295.65	1.89841	194.65	-1.64541	296.483	2.1391																	194.65	-1.3423	296.483	5.4622
194.483	-1.42342	295.817	1.90105	194.483	-1.63884	296.65	2.1396																	194.483	-1.33916	296.65	5.65107
194.317	-1.4163	295.983	1.90795	194.317	-1.63234	296.817	2.14019																	194.317	-1.33554	296.817	5.8502
194.15	-1.40929	296.15	1.91759	194.15	-1.62622	296.983	2.14075																	194.15	-1.33209	296.983	6.05674
193.983	-1.40237	296.317	1.92745	193.983	-1.61999	297.15	2.14132																	193.983	-1.32885	297.15	6.28161
193.817	-1.39568	296.483	1.93319	193.817	-1.6138	297.317	2.14191																	193.817	-1.32578	297.317	6.51663
193.65	-1.38913	296.65	1.9328	193.65	-1.60768	297.483	2.14253																	193.65	-1.32284	297.483	6.76385
193.483	-1.38277	296.817	1.92917	193.483	-1.60166	297.65	2.14314																	193.483	-1.3206	297.65	7.02408
193.317	-1.37645	296.983	1.92398	193.317	-1.59567	297.817	2.14377																	193.317	-1.31815	297.817	7.29304
193.15	-1.37042	297.15	1.91922	193.15	-1.58992	297.983	2.14443																	193.15	-1.31577	297.983	7.58324
192.983	-1.36435	297.317	1.9152	192.983	-1.58434	298.15	2.14521																	192.983	-1.31347	298.15	7.88437
192.817	-1.35854	297.483	1.91175	192.817	-1.57922	298.317	2.14598																	192.817	-1.31154	298.317	8.19788
192.65	-1.35292	297.65	1.90956	192.65	-1.57419	298.483	2.14675																	192.65	-1.30954	298.483	8.51978
192.483	-1.34751	297.817	1.90778	192.483	-1.5694	298.65	2.14752																	192.483	-1.30763	298.65	8.86051
192.317	-1.34211	297.983	1.90658	192.317	-1.56487	298.817	2.14839																	192.317	-1.30579	298.817	9.20947
192.15	-1.33683	298.15	1.90582	192.15	-1.56051	298.983	2.14917																	192.15	-1.30417	298.983	9.56671
191.983	-1.33167	298.317	1.90538	191.983	-1.55662	299.15	2.14992																	191.983	-1.30243	299.15	9.92892
191.817	-1.32664	298.483	1.90504	191.817	-1.55277	299.317	2.15066																	191.817	-1.30067	299.317	10.2936
191.65	-1.32158	298.65	1.90475	191.65	-1.54891	299.483	2.1513																	191.65	-1.29897	299.483	10.653
191.483	-1.31658	298.817	1.90457	191.483	-1.54501	299.65	2.15195																	191.483	-1.2973	299.65	10.9958
191.317	-1.31161	298.983	1.90452	191.317	-1.54116	299.817	2.1526																	191.317	-1.29559	299.817	11.3206
191.15	-1.30684	299.15	1.90444	191.15	-1.53725	299.983	2.15323																	191.15	-1.29384	299.983	11.546
190.983	-1.30204	299.317	1.90434	190.983	-1.53331	300.15	2.15379																	190.983	-1.29208	300.15	11.6699
190.817	-1.29729	299.483	1.90423	190.817	-1.52933	300.317	2.15437																	190.817	-1.2903	300.317	11.6451
190.65	-1.29258	299.65	1.90419	190.65	-1.52523	300.483	2.15494																	190.65	-1.28848	300.483	11.509
190.483	-1.28807	299.817	1.90413	190.483	-1.52112	300.65	2.1555																	190.483	-1.28662	300.65	11.1166
190.317	-1.28354	299.983	1.90405	190.317	-1.51697	300.817	2.15602																	190.317	-1.28475	300.817	10.6036
190.15	-1.27903	300.15	1.90392	190.15	-1.51279	300.983	2.15656																	190.15	-1.28278	300.983	9.93807
189.983	-1.27457	300.317	1.90368	189.983	-1.50843	301.15	2.15711																	189.983	-1.28087	301.15	9.1553
189.817	-1.27031	300.483	1.9043	189.817	-1.50408	301.317	2.15766																	189.817	-1.27895	301.317	8.16242
189.65	-1.26603	300.65	1.90523	189.65	-1.49971	301.483	2.15819																	189.65	-1.277	301.483	7.21465
189.483	-1.26178	300.817	1.90643	189.483	-1.4953	301.65	2.15873																	189.483	-1.27513	301.65	6.38201
189.317	-1.25758	300.983	1.90769	189.317	-1.49073	301.817	2.15926																	189.317	-1.27409	301.817	5.63909
189.15	-1.25357	301.15	1.90823	189.15	-1.48621	301.983	2.15979																	189.15	-1.27477	301.983	5.08466
188.983	-1.24952	301.317	1.90745	188.983	-1.48168	302.15	2.16031																	188.983	-1.27582	302.15	4.60297
188.817	-1.24551	301.483	1.90631	188.817	-1.47713	302.317	2.16083																	188.817	-1.27347	302.317	4.19302
188.65	-1.24153	301.65	1.90505	188.65	-1.47253	302.483	2.16136																	188.65	-1.27112	302.483	3.8265
188.483	-1.23773	301.817	1.90468	188.483	-1.46795	302.65	2.1619																	188.483	-1.2689	302.65	3.54288
188.317	-1.23389	301.983	1.90476	188.317	-1.46338	302.817	2.16244																	188.317	-1.26697	302.817	3.29204
188.15	-1.23007	302.15	1.90534	188.15	-1.45884	302.983	2.16297																	188.15	-1.26496	302.983	3.07483
187.983	-1.22627	302.317	1.90604	187.983	-1.45433	303.15	2.16349																	187.983	-1.26304	303.15	2.87856
187.817	-1.22261	302.483	1.90728	187.817	-1.44985	303.317	2.164																	187.817	-1.26112	303.317	2.72372
187.65	-1.21892	302.65	1.90842	187.65	-1.44539	303.483	2.16448																	187.65	-1.25922	303.483	2.58604
187.483	-1.21526	302.817	1.90951	187.483	-1.44096	303.65	2.16495																	187.483	-1.25733	303.65	2.46605
187.317	-1.21163	302.983	1.91061	187.317	-1.43664	303.817	2.16541																	187.317	-1.25554	303.817	2.35713
187.15	-1.2081	303.15	1.91184	187.15	-1.4323	303.983	2.16587																	187.15	-1.25373	303.983	2.27082
186.983	-1.20454	303.317	1.91299	186.983	-1.42797	304.15	2.16628																	186.983	-1.25193	304.15	2.19379
186.817	-1.20099	303.483	1.91412	186.817	-1.42365	304.317	2.16673																	186.817	-1.25014	304.317	2.12636
186.65	-1.19744	303.65	1.91523	186.65	-1.41942	304.483	2.16717																	186.65	-1.24843	304.483	2.06501
186.483	-1.19397	303.817	1.91628	186.483	-1.41517	304.65	2.16761																	186.483	-1.24669	304.65	2.01631
186.317	-1.19049	303.983	1.91731	186.317	-1.41094	304.817	2.16802																	186.317	-1.24494	304.817	1.97272
186.15	-1.18701	304.15	1.9183	186.15	-1.40672	304.983	2.16843																	186.15	-1.24319	304.983	1.93461
185.983	-1.18355	304.317	1.91926	185.983	-1.40258	305.15	2.16884																	185.983	-1.24145	305.15	1.89996
185.817	-1.18012	304.483	1.92008	185.817	-1.39843	305.317	2.16926																	185.817	-1.23971	305.317	1.87242
185.65	-1.17666	304.65	1.92091	185.65	-1.39429	305.483	2.16968																	185.65	-1.23801	305.483	1.84767
185.483	-1.1732	304.817	1.92172	185.483	-1.39016	305.65	2.17014																	185.483	-1.23632	305.65	1.82611
185.317	-1.16974	304.983	1.92251	185.317	-1.38611	305.817	2.17062																	185.317	-1.23463	305.817	1.80698
185.15	-1.16629	305.15	1.92316	185.15	-1.38205	305.983	2.17111																	185.15	-1.23292	305.983	1.79078
184.983	-1.16285	305.317	1.92383	184.983	-1.37801	306.15	2.17169																	184.983	-1.23118	306.15	1.77691
184.817	-1.15943	305.483	1.92449	184.817	-1.37396	306.317	2.17222																	184.817	-1.22942	306.317	1.76458
184.65	-1.15603	305.65	1.92514	184.65	-1.36999	306.483	2.17275																	184.65	-1.22763	306.483	1.7533
184.483	-1.15268	305.817	1.92569	184.483	-1.36603	306.65	2.17328																	184.483	-1.22582	306.65	1.74439
184.317	-1.14936	305.983	1.92626	184.317	-1.36211	306.817	2.17381																	184.317	-1.22401	306.817	1.73625
184.15	-1.14607	306.15	1.92683	184.15	-1.35821	306.983	2.17435																	184.15	-1.22218	306.983	1.72909
183.983	-1.1428	306.317	1.9274	183.983	-1.35444	307.15	2.17488																	183.983	-1.2203	307.15	1.72257
183.817	-1.13965	306.483	1.9279	183.817	-1.35068	307.317	2.17542																	183.817	-1.21846	307.317	1.71754
183.65	-1.13646	306.65	1.92842	183.65	-1.34697	307.483	2.17591																	183.65	-1.21664	307.483	1.71311
183.483	-1.13327	306.817	1.92895	183.483	-1.3433	307.65	2.17643																	183.483	-1.21484	307.65	1.70908
183.317	-1.1301	306.983	1.92947	183.317	-1.33983	307.817	2.17693																	183.317	-1.21308	307.817	1.70539
183.15	-1.12697	307.15	1.92997	183.15	-1.3363	307.983	2.17741																	183.15	-1.21131	307.983	1.70258
182.983	-1.12383	307.317	1.93047	182.983	-1.33291	308.15	2.1773																	182.983	-1.20956	308.15	1.69998
182.817	-1.1207	307.483	1.93099	182.817	-1.32961	308.317	2.1765																	182.817	-1.20784	308.317	1.69781
182.65	-1.11759	307.65	1.93151	182.65	-1.32653	308.483	2.1745																	182.65	-1.20615	308.483	1.69569
182.483	-1.11457	307.817	1.93202	182.483	-1.3236	308.65	2.17229																	182.483	-1.20445	308.65	1.69422
182.317	-1.11155	307.983	1.93252	182.317	-1.32087	308.817	2.17097																	182.317	-1.20278	308.817	1.6928
182.15	-1.10857	308.15	1.93301	182.15	-1.31831	308.983	2.17221																	182.15	-1.20113	308.983	1.6914
181.983	-1.10562	308.317	1.93349	181.983	-1.31617	309.15	2.17529																	181.983	-1.19953	309.15	1.6901
181.817	-1.1028	308.483	1.93393	181.817	-1.31409	309.317	2.17878																	181.817	-1.19792	309.317	1.68929
181.65	-1.09994	308.65	1.93437	181.65	-1.31201	309.483	2.18226																	181.65	-1.1963	309.483	1.6884
181.483	-1.0971	308.817	1.9348	181.483	-1.30988	309.65	2.18527																	181.483	-1.19468	309.65	1.68758
181.317	-1.09429	308.983	1.93522	181.317	-1.30784	309.817	2.18777																	181.317	-1.1931	309.817	1.68684
181.15	-1.09151	309.15	1.93561	181.15	-1.30576	309.983	2.18973																	181.15	-1.1915	309.983	1.68651
180.983	-1.08882	309.317	1.93602	180.983	-1.30368	310.15	2.19115																	180.983	-1.18989	310.15	1.68607
		309.483	1.93645
		309.65	1.93688
		309.817	1.93733
		309.983	1.93778
		310.15	1.93823

## Sheet: Figure 2b
[P666,14][SCN]				[P666,14][BH4]				[P666,14][TCM]				[P666,14][TFSI]				[P666,14][TAU]				[P666,14][BOB]
standard heating		heating after aging		standard heating		heating after aging		standard heating		heating after aging		standard heating		heating after aging		standard heating		heating after aging		standard heating		heating after aging
T (K)	Cp (J K-1 g-1)	T (K)	Cp (J K-1 g-1)	T (K)	Cp (J K-1 g-1)	T (K)	Cp (J K-1 g-1)	T (K)	Cp (J K-1 g-1)	T (K)	Cp (J K-1 g-1)	T (K)	Cp (J K-1 g-1)	T (K)	Cp (J K-1 g-1)	T (K)	Cp (J K-1 g-1)	T (K)	Cp (J K-1 g-1)	T (K)	Cp (J K-1 g-1)	T (K)	Cp (J K-1 g-1)
186.019	1.08341	186.025	1.0629	186.145	1.24485	186.151	1.22366	186.031	1.1197	186.041	1.09531	186.004	0.94673	186.01	0.92767	186.123	1.11873	186.136	1.0785	186.095	0.986	186.096	0.98258
186.183	1.09429	186.189	1.07334	186.308	1.25725	186.314	1.23527	186.192	1.13331	186.203	1.10792	186.163	0.97204	186.169	0.95146	186.286	1.12925	186.299	1.0908	186.258	0.99589	186.259	0.99265
186.347	1.1046	186.353	1.08321	186.472	1.26817	186.478	1.24585	186.354	1.14589	186.365	1.11985	186.321	0.99631	186.329	0.97407	186.45	1.13926	186.462	1.10132	186.421	1.00548	186.422	1.00202
186.511	1.11363	186.517	1.09233	186.636	1.27857	186.642	1.25572	186.516	1.15812	186.527	1.13008	186.481	1.01796	186.489	0.99415	186.614	1.14807	186.626	1.10933	186.584	1.01346	186.585	1.01089
186.676	1.12221	186.682	1.10095	186.8	1.28825	186.807	1.26509	186.679	1.16864	186.69	1.13983	186.641	1.03853	186.649	1.0131	186.778	1.15643	186.79	1.11699	186.748	1.02105	186.749	1.01871
186.84	1.1302	186.846	1.10851	186.965	1.29748	186.971	1.27337	186.841	1.17869	186.853	1.14888	186.801	1.05791	186.81	1.03077	186.942	1.16423	186.955	1.12417	186.912	1.02808	186.913	1.02579
187.005	1.13782	187.011	1.11571	187.129	1.30573	187.136	1.28127	187.004	1.18812	187.017	1.15747	186.961	1.07649	186.971	1.0476	187.106	1.17169	187.119	1.13102	187.076	1.03474	187.077	1.03239
187.17	1.14467	187.176	1.12245	187.294	1.31364	187.301	1.28869	187.168	1.19711	187.18	1.16503	187.123	1.09341	187.133	1.0626	187.271	1.17837	187.284	1.13717	187.241	1.04059	187.242	1.03865
187.335	1.15127	187.341	1.1289	187.458	1.32107	187.465	1.29577	187.331	1.2052	187.344	1.17221	187.284	1.10952	187.295	1.07668	187.436	1.18474	187.449	1.14306	187.405	1.04616	187.406	1.04416
187.5	1.1575	187.506	1.13474	187.623	1.32813	187.63	1.30213	187.495	1.21297	187.508	1.1789	187.446	1.12472	187.457	1.08979	187.601	1.1907	187.614	1.14861	187.57	1.05136	187.571	1.0494
187.665	1.1634	187.671	1.14028	187.788	1.3349	187.796	1.30824	187.659	1.22033	187.673	1.18527	187.607	1.13948	187.62	1.10245	187.765	1.19635	187.779	1.15394	187.735	1.05634	187.736	1.05428
187.83	1.16896	187.837	1.14546	187.953	1.34133	187.961	1.31417	187.823	1.22744	187.837	1.19103	187.769	1.15314	187.782	1.11405	187.931	1.20167	187.944	1.15873	187.9	1.06086	187.901	1.05891
187.995	1.17446	188.002	1.15055	188.118	1.34739	188.126	1.31992	187.987	1.23394	188.002	1.19654	187.932	1.16641	187.945	1.12493	188.096	1.20691	188.11	1.1633	188.065	1.06514	188.066	1.06297
188.161	1.17976	188.168	1.1552	188.284	1.35331	188.291	1.32525	188.151	1.24024	188.167	1.20174	188.094	1.17914	188.109	1.13526	188.261	1.21198	188.275	1.16771	188.23	1.06912	188.231	1.06684
188.326	1.18483	188.333	1.15977	188.449	1.35882	188.457	1.33052	188.315	1.24629	188.331	1.20673	188.257	1.19155	188.272	1.14521	188.426	1.2169	188.44	1.17193	188.396	1.073	188.397	1.07044
188.492	1.1898	188.499	1.1643	188.614	1.36425	188.622	1.33556	188.48	1.25217	188.496	1.21128	188.42	1.20328	188.436	1.15432	188.591	1.22152	188.606	1.17596	188.561	1.07655	188.562	1.07396
188.657	1.19459	188.664	1.16875	188.78	1.36925	188.787	1.34037	188.644	1.25755	188.661	1.21565	188.583	1.21477	188.6	1.16314	188.757	1.22606	188.771	1.17999	188.726	1.08004	188.727	1.07719
188.823	1.19921	188.83	1.17291	188.945	1.37406	188.953	1.34496	188.809	1.26291	188.826	1.21993	188.746	1.22595	188.763	1.17159	188.922	1.23045	188.937	1.18393	188.892	1.08337	188.893	1.08036
188.988	1.20381	188.995	1.17706	189.111	1.37869	189.118	1.34954	188.974	1.26811	188.992	1.22411	188.909	1.23692	188.927	1.17982	189.087	1.23483	189.102	1.18781	189.057	1.08655	189.059	1.08325
189.154	1.20813	189.161	1.18113	189.276	1.38331	189.284	1.354	189.139	1.27317	189.157	1.22804	189.072	1.24743	189.092	1.18753	189.253	1.23897	189.268	1.19144	189.223	1.08965	189.224	1.08603
189.319	1.21247	189.327	1.1852	189.442	1.38782	189.45	1.35832	189.303	1.27809	189.322	1.2319	189.235	1.25778	189.256	1.19504	189.418	1.2431	189.434	1.19507	189.389	1.09264	189.39	1.0887
189.485	1.21671	189.492	1.18909	189.607	1.39221	189.615	1.36254	189.468	1.28298	189.487	1.23564	189.398	1.26802	189.42	1.2023	189.584	1.24715	189.599	1.19863	189.554	1.0955	189.556	1.09134
189.65	1.22084	189.658	1.19303	189.773	1.39649	189.781	1.36681	189.633	1.2878	189.653	1.23936	189.562	1.2781	189.584	1.20948	189.749	1.2511	189.765	1.20221	189.72	1.09835	189.722	1.09392
189.816	1.22488	189.824	1.19697	189.938	1.40079	189.947	1.37107	189.798	1.29253	189.818	1.2429	189.725	1.28804	189.749	1.21634	189.915	1.25496	189.931	1.20568	189.886	1.10095	189.887	1.09645
189.982	1.22895	189.989	1.2009	190.104	1.40506	190.112	1.37531	189.963	1.29718	189.983	1.2465	189.888	1.29796	189.913	1.22322	190.08	1.25885	190.096	1.2092	190.051	1.10362	190.053	1.09878
190.147	1.23299	190.155	1.20476	190.27	1.4093	190.278	1.37949	190.128	1.30187	190.149	1.25011	190.052	1.30781	190.078	1.23004	190.246	1.26272	190.262	1.21272	190.217	1.10627	190.219	1.10109
190.313	1.237	190.321	1.20866	190.435	1.41339	190.443	1.38371	190.293	1.30656	190.314	1.25371	190.215	1.31755	190.242	1.23688	190.411	1.26657	190.428	1.21626	190.383	1.10889	190.385	1.10341
190.479	1.24092	190.486	1.21259	190.601	1.41752	190.609	1.38795	190.458	1.31124	190.479	1.25727	190.379	1.32719	190.406	1.24364	190.577	1.27033	190.593	1.21983	190.549	1.11137	190.551	1.10571
190.644	1.24486	190.652	1.21654	190.767	1.42164	190.775	1.3922	190.623	1.3159	190.645	1.26086	190.542	1.33686	190.571	1.25047	190.743	1.27413	190.759	1.22341	190.715	1.1139	190.717	1.1079
190.81	1.24881	190.818	1.22056	190.932	1.42575	190.94	1.3965	190.788	1.32059	190.81	1.26448	190.706	1.34648	190.735	1.25728	190.908	1.27791	190.924	1.22703	190.88	1.1164	190.883	1.11012
190.976	1.25273	190.983	1.22459	191.098	1.42978	191.106	1.40082	190.953	1.32532	190.976	1.26812	190.869	1.35608	190.9	1.26408	191.074	1.28169	191.09	1.23066	191.046	1.11889	191.049	1.11233
191.142	1.25661	191.149	1.22868	191.264	1.43383	191.271	1.4052	191.118	1.33007	191.141	1.27183	191.033	1.36554	191.064	1.27112	191.239	1.28546	191.256	1.2344	191.212	1.1213	191.215	1.11455
191.307	1.2605	191.315	1.2328	191.429	1.43788	191.437	1.40962	191.282	1.33491	191.306	1.27554	191.196	1.37503	191.228	1.27825	191.405	1.28924	191.421	1.23816	191.378	1.12374	191.381	1.11672
191.473	1.26438	191.48	1.23706	191.595	1.44192	191.603	1.4142	191.447	1.33974	191.472	1.27927	191.36	1.38447	191.393	1.28567	191.57	1.29303	191.587	1.24193	191.544	1.12618	191.546	1.11892
191.639	1.26826	191.646	1.24129	191.761	1.44593	191.768	1.41876	191.612	1.34459	191.637	1.28308	191.524	1.39388	191.557	1.29318	191.736	1.29683	191.752	1.24569	191.709	1.12861	191.712	1.12113
191.804	1.27214	191.812	1.24564	191.926	1.44995	191.934	1.42336	191.777	1.3495	191.802	1.28703	191.687	1.40317	191.721	1.30094	191.902	1.30067	191.918	1.24971	191.875	1.13101	191.878	1.12334
191.97	1.27602	191.977	1.2501	192.092	1.45397	192.099	1.42813	191.942	1.35461	191.967	1.29106	191.851	1.41249	191.885	1.30895	192.067	1.30452	192.083	1.25375	192.041	1.13343	192.044	1.12558
192.136	1.27992	192.143	1.25466	192.258	1.45798	192.265	1.43297	192.107	1.35972	192.132	1.29522	192.014	1.42174	192.049	1.31728	192.233	1.30837	192.249	1.25788	192.207	1.13586	192.21	1.12782
192.301	1.28384	192.308	1.25947	192.424	1.46197	192.43	1.43787	192.271	1.36491	192.297	1.29953	192.178	1.43094	192.213	1.32586	192.398	1.31223	192.414	1.26207	192.373	1.13828	192.376	1.13009
192.467	1.28777	192.474	1.26426	192.589	1.46597	192.595	1.44287	192.436	1.37016	192.462	1.30396	192.342	1.43993	192.376	1.33512	192.564	1.31613	192.58	1.26652	192.539	1.1407	192.542	1.13237
192.633	1.29175	192.639	1.26917	192.755	1.46994	192.761	1.44795	192.601	1.37561	192.627	1.30864	192.506	1.44894	192.54	1.34473	192.729	1.32004	192.745	1.27093	192.705	1.14312	192.708	1.13473
192.798	1.29572	192.804	1.27421	192.921	1.47389	192.926	1.45334	192.765	1.38103	192.792	1.31341	192.669	1.4579	192.703	1.35485	192.895	1.32394	192.91	1.27554	192.87	1.14555	192.874	1.1371
192.964	1.2997	192.97	1.27929	193.086	1.47782	193.092	1.45874	192.93	1.3866	192.957	1.31844	192.833	1.46674	192.866	1.36532	193.06	1.32786	193.075	1.28033	193.036	1.14799	193.04	1.1395
193.13	1.30369	193.135	1.28442	193.252	1.48168	193.257	1.46426	193.094	1.39228	193.122	1.32351	192.997	1.47532	193.029	1.37669	193.226	1.33185	193.241	1.28508	193.202	1.15045	193.205	1.14192
193.296	1.30772	193.3	1.28965	193.418	1.48556	193.422	1.46987	193.259	1.39823	193.286	1.32904	193.161	1.48385	193.192	1.38887	193.391	1.33587	193.406	1.29026	193.368	1.15291	193.371	1.14448
193.461	1.31175	193.466	1.29513	193.584	1.48945	193.587	1.47571	193.423	1.40424	193.451	1.33477	193.325	1.49225	193.354	1.40165	193.557	1.33992	193.571	1.2955	193.534	1.15538	193.537	1.14701
193.627	1.3158	193.631	1.30074	193.749	1.49334	193.752	1.48169	193.588	1.4104	193.615	1.34081	193.489	1.50049	193.517	1.41478	193.722	1.34401	193.736	1.30093	193.7	1.15785	193.703	1.14957
193.793	1.31986	193.796	1.3065	193.915	1.49721	193.918	1.48786	193.752	1.41667	193.78	1.34708	193.653	1.5086	193.679	1.42964	193.888	1.34824	193.901	1.3065	193.865	1.16034	193.868	1.15226
193.958	1.324	193.961	1.31244	194.081	1.50114	194.083	1.49405	193.916	1.42323	193.944	1.3539	193.817	1.51673	193.84	1.44543	194.053	1.35244	194.066	1.31241	194.031	1.16281	194.034	1.15502
194.124	1.32813	194.126	1.31856	194.247	1.5051	194.248	1.50052	194.08	1.42986	194.108	1.36099	193.981	1.52469	194.001	1.46245	194.219	1.35673	194.231	1.31842	194.197	1.16528	194.2	1.15775
194.289	1.33229	194.291	1.32512	194.412	1.50909	194.413	1.50701	194.244	1.43681	194.272	1.36846	194.145	1.5325	194.162	1.48034	194.384	1.36108	194.396	1.32481	194.363	1.16775	194.366	1.16058
194.455	1.33647	194.456	1.33179	194.578	1.51321	194.578	1.51357	194.408	1.44385	194.435	1.37622	194.309	1.54017	194.322	1.50064	194.549	1.36568	194.56	1.33132	194.529	1.17021	194.531	1.16347
194.621	1.34076	194.621	1.3387	194.744	1.5173	194.743	1.52014	194.572	1.45115	194.599	1.38478	194.473	1.54783	194.481	1.52229	194.715	1.37026	194.725	1.33815	194.694	1.17269	194.697	1.16655
194.786	1.34505	194.786	1.34581	194.909	1.52143	194.908	1.52722	194.736	1.45864	194.762	1.39373	194.637	1.55542	194.64	1.54572	194.88	1.37493	194.889	1.34523	194.86	1.17518	194.862	1.1696
194.952	1.34937	194.951	1.35335	195.075	1.52558	195.073	1.53441	194.9	1.4664	194.925	1.40325	194.801	1.56302	194.799	1.57049	195.045	1.37972	195.054	1.35266	195.026	1.17769	195.028	1.17283
195.117	1.35371	195.116	1.361	195.241	1.5299	195.237	1.54184	195.064	1.47433	195.088	1.41318	194.966	1.57055	194.956	1.59869	195.21	1.38461	195.218	1.36031	195.192	1.18025	195.193	1.17619
195.283	1.35821	195.28	1.36912	195.406	1.53421	195.402	1.54949	195.227	1.48271	195.25	1.42408	195.13	1.57814	195.113	1.62893	195.376	1.38947	195.382	1.36851	195.358	1.18282	195.359	1.17967
195.449	1.36269	195.445	1.37737	195.572	1.53856	195.567	1.55749	195.391	1.49129	195.413	1.43582	195.294	1.58576	195.269	1.66168	195.541	1.39435	195.546	1.37697	195.523	1.18543	195.524	1.18314
195.614	1.3672	195.609	1.38598	195.737	1.54296	195.731	1.56579	195.554	1.50014	195.574	1.44817	195.458	1.59335	195.424	1.69617	195.706	1.39931	195.71	1.38581	195.689	1.18805	195.69	1.18674
195.78	1.37174	195.773	1.39488	195.903	1.54755	195.896	1.57448	195.717	1.50916	195.736	1.46114	195.622	1.60105	195.578	1.73508	195.871	1.40451	195.874	1.39492	195.855	1.19081	195.855	1.19045
195.945	1.37646	195.938	1.40424	196.068	1.55211	196.06	1.58332	195.88	1.5186	195.897	1.47567	195.786	1.60885	195.731	1.77625	196.036	1.40968	196.038	1.4047	196.021	1.19355	196.02	1.19442
196.111	1.38117	196.102	1.41396	196.234	1.55671	196.224	1.59246	196.043	1.52823	196.058	1.49112	195.95	1.61681	195.883	1.81991	196.201	1.41506	196.202	1.41478	196.186	1.19631	196.186	1.19845
196.276	1.38593	196.266	1.42395	196.4	1.56135	196.389	1.60193	196.206	1.53813	196.218	1.5077	196.114	1.62491	196.035	1.86519	196.366	1.42063	196.365	1.42529	196.352	1.19919	196.351	1.20261
196.442	1.39072	196.43	1.43425	196.565	1.56619	196.553	1.61183	196.369	1.54822	196.378	1.52503	196.278	1.63326	196.186	1.9135	196.531	1.4263	196.528	1.43612	196.518	1.20217	196.516	1.20689
196.607	1.39569	196.594	1.44495	196.731	1.571	196.717	1.62187	196.531	1.55875	196.537	1.54448	196.442	1.64188	196.337	1.96234	196.696	1.43209	196.691	1.44775	196.683	1.2051	196.681	1.21145
196.772	1.40064	196.758	1.45592	196.896	1.57586	196.881	1.63226	196.694	1.56949	196.696	1.56504	196.606	1.65085	196.487	2.01102	196.861	1.43805	196.854	1.45973	196.849	1.20814	196.846	1.21608
196.938	1.40564	196.921	1.46756	197.061	1.58076	197.045	1.64295	196.857	1.58051	196.854	1.58704	196.77	1.66005	196.638	2.05914	197.026	1.44416	197.017	1.47219	197.015	1.21122	197.011	1.22084
197.103	1.41067	197.085	1.47946	197.227	1.58588	197.209	1.65402	197.019	1.59169	197.012	1.61008	196.933	1.66984	196.79	2.10352	197.191	1.45064	197.18	1.48495	197.18	1.21452	197.176	1.22566
197.269	1.41588	197.248	1.49155	197.392	1.59098	197.372	1.6652	197.181	1.60328	197.168	1.63561	197.096	1.67992	196.943	2.14438	197.356	1.45721	197.343	1.4985	197.346	1.21782	197.341	1.23093
197.434	1.42109	197.412	1.50382	197.558	1.59613	197.536	1.67678	197.343	1.61505	197.325	1.66233	197.26	1.69044	197.098	2.18025	197.52	1.46395	197.505	1.5124	197.511	1.22119	197.505	1.23634
197.599	1.42634	197.575	1.51649	197.723	1.60132	197.7	1.68845	197.505	1.62705	197.48	1.69047	197.423	1.70129	197.254	2.21234	197.685	1.47083	197.667	1.52679	197.677	1.22465	197.67	1.24197
197.765	1.43164	197.738	1.52944	197.888	1.60674	197.863	1.70035	197.667	1.63922	197.636	1.71966	197.586	1.71301	197.414	2.23437	197.849	1.47804	197.829	1.54147	197.842	1.22819	197.834	1.24774
197.93	1.43715	197.902	1.54252	198.054	1.61211	198.027	1.71246	197.829	1.65176	197.79	1.75078	197.748	1.7251	197.575	2.25122	198.014	1.48535	197.991	1.55686	198.007	1.23189	197.999	1.254
198.095	1.44263	198.065	1.55579	198.219	1.61752	198.191	1.7248	197.991	1.6645	197.944	1.78275	197.911	1.73776	197.738	2.26235	198.178	1.49284	198.153	1.57256	198.173	1.23556	198.163	1.26027
198.261	1.44813	198.228	1.56891	198.384	1.6231	198.354	1.73715	198.153	1.67747	198.098	1.81541	198.073	1.75079	197.902	2.2698	198.343	1.5005	198.315	1.58861	198.338	1.23937	198.327	1.26669
198.426	1.45366	198.391	1.58202	198.55	1.62874	198.518	1.74944	198.314	1.69051	198.252	1.84822	198.235	1.76482	198.069	2.27023	198.507	1.50856	198.477	1.60476	198.503	1.24328	198.492	1.27332
198.591	1.45937	198.555	1.59518	198.715	1.63445	198.681	1.76172	198.476	1.70384	198.406	1.88107	198.397	1.77929	198.236	2.26828	198.671	1.51672	198.638	1.62132	198.668	1.24743	198.656	1.28044
198.756	1.46505	198.718	1.60818	198.88	1.64026	198.845	1.77408	198.638	1.71722	198.56	1.91346	198.559	1.79439	198.404	2.26422	198.835	1.5251	198.8	1.63774	198.834	1.25163	198.82	1.28775
198.922	1.47077	198.881	1.6209	199.045	1.64613	199.008	1.78643	198.799	1.73076	198.714	1.94469	198.72	1.80993	198.572	2.25896	198.999	1.53366	198.961	1.65414	198.999	1.25597	198.984	1.29531
199.087	1.47653	199.045	1.63331	199.211	1.65231	199.172	1.79857	198.96	1.74444	198.869	1.97495	198.882	1.82643	198.741	2.253	199.163	1.54252	199.123	1.6706	199.164	1.2604	199.147	1.30306
199.252	1.48245	199.208	1.64522	199.376	1.65848	199.335	1.81054	199.122	1.75826	199.026	2.00201	199.043	1.84372	198.91	2.24723	199.327	1.55167	199.285	1.68691	199.329	1.26509	199.311	1.31125
199.417	1.48832	199.372	1.65678	199.541	1.66476	199.499	1.82214	199.283	1.77209	199.183	2.02698	199.203	1.86164	199.078	2.24188	199.491	1.56113	199.446	1.70291	199.494	1.26984	199.475	1.31965
199.582	1.49432	199.536	1.66728	199.706	1.67118	199.663	1.83341	199.445	1.78598	199.341	2.04924	199.364	1.88004	199.246	2.23714	199.655	1.57062	199.608	1.71848	199.659	1.27471	199.638	1.32838
199.747	1.50039	199.7	1.67727	199.871	1.67766	199.827	1.8442	199.606	1.79992	199.499	2.06962	199.524	1.89953	199.414	2.23447	199.818	1.5807	199.77	1.73375	199.824	1.27969	199.801	1.33739
199.912	1.50675	199.864	1.68652	200.036	1.68418	199.991	1.85469	199.767	1.81408	199.66	2.08539	199.684	1.91985	199.581	2.23315	199.982	1.59103	199.933	1.74816	199.988	1.28494	199.965	1.34659
200.078	1.51313	200.029	1.69522	200.201	1.69079	200.155	1.8643	199.928	1.82823	199.822	2.09903	199.844	1.9408	199.748	2.23345	200.145	1.60164	200.095	1.7621	200.153	1.29024	200.128	1.35603
200.243	1.5196	200.194	1.7025	200.366	1.69763	200.319	1.87346	200.09	1.84246	199.984	2.11034	200.004	1.96238	199.914	2.23485	200.309	1.61228	200.258	1.77536	200.318	1.29586	200.291	1.36578
200.408	1.52615	200.359	1.70917	200.531	1.7047	200.484	1.882	200.251	1.85674	200.147	2.12018	200.163	1.98543	200.079	2.23932	200.472	1.62352	200.42	1.78813	200.482	1.30171	200.454	1.37579
200.573	1.53303	200.524	1.71501	200.696	1.71174	200.648	1.8901	200.412	1.87118	200.311	2.1271	200.322	2.0093	200.244	2.24533	200.635	1.63501	200.584	1.79965	200.647	1.30781	200.617	1.38605
200.737	1.53991	200.689	1.7203	200.861	1.71889	200.813	1.89719	200.573	1.88569	200.476	2.13291	200.48	2.03421	200.408	2.2532	200.798	1.64681	200.747	1.81064	200.811	1.31396	200.779	1.39637
200.902	1.54689	200.855	1.72434	201.025	1.7263	200.978	1.90386	200.734	1.90034	200.641	2.13774	200.638	2.05987	200.572	2.26237	200.961	1.65882	200.91	1.82096	200.975	1.32042	200.942	1.40697
201.067	1.55395	201.021	1.72793	201.19	1.73392	201.144	1.90997	200.895	1.91515	200.806	2.14219	200.796	2.08719	200.734	2.27474	201.124	1.67138	201.074	1.83084	201.14	1.32706	201.105	1.41766
201.232	1.56131	201.187	1.73092	201.355	1.7415	201.309	1.9157	201.056	1.93007	200.971	2.146	200.953	2.11544	200.896	2.28873	201.287	1.68423	201.238	1.83986	201.304	1.33417	201.267	1.42865
201.397	1.56863	201.353	1.73354	201.52	1.74931	201.474	1.92059	201.217	1.94528	201.137	2.14979	201.11	2.14484	201.058	2.30465	201.45	1.69743	201.402	1.8486	201.468	1.34149	201.43	1.4396
201.562	1.57618	201.519	1.73537	201.684	1.75728	201.64	1.92517	201.378	1.96053	201.302	2.15365	201.267	2.17504	201.219	2.32188	201.612	1.71088	201.566	1.85697	201.632	1.3491	201.593	1.45062
201.726	1.58393	201.685	1.73697	201.849	1.76558	201.806	1.92933	201.539	1.97606	201.467	2.15765	201.423	2.20703	201.379	2.34224	201.775	1.72486	201.731	1.86509	201.795	1.3569	201.755	1.46172
201.891	1.59188	201.852	1.73848	202.014	1.77397	201.971	1.93316	201.699	1.99177	201.632	2.16229	201.579	2.24002	201.538	2.36415	201.937	1.7391	201.895	1.87307	201.959	1.36523	201.918	1.47288
202.056	1.5998	202.018	1.74	202.178	1.78256	202.137	1.93665	201.86	2.00792	201.797	2.16736	201.735	2.27413	201.697	2.38778	202.099	1.75366	202.059	1.88117	202.123	1.37381	202.08	1.48399
202.22	1.6079	202.184	1.74158	202.342	1.79129	202.303	1.94009	202.02	2.02429	201.962	2.17307	201.89	2.30872	201.856	2.41256	202.261	1.76855	202.223	1.88925	202.286	1.38274	202.243	1.49508
202.385	1.61614	202.351	1.74313	202.507	1.80042	202.469	1.94355	202.181	2.04097	202.126	2.17926	202.045	2.34443	202.013	2.43973	202.423	1.78366	202.388	1.89735	202.449	1.39191	202.405	1.50618
202.549	1.62473	202.517	1.74472	202.671	1.80964	202.635	1.94704	202.341	2.05789	202.29	2.18647	202.2	2.38041	202.171	2.46796	202.585	1.79936	202.552	1.90599	202.612	1.40167	202.568	1.51724
202.714	1.63343	202.684	1.74637	202.835	1.81908	202.801	1.95048	202.501	2.07549	202.454	2.19455	202.354	2.41663	202.328	2.49717	202.747	1.81537	202.716	1.91489	202.775	1.41174	202.73	1.52827
202.878	1.64235	202.85	1.74866	203	1.82871	202.967	1.95395	202.661	2.09344	202.617	2.20354	202.509	2.45291	202.485	2.52672	202.909	1.83176	202.88	1.92419	202.938	1.42224	202.893	1.53928
203.042	1.65145	203.016	1.75126	203.164	1.83866	203.132	1.95757	202.82	2.1119	202.78	2.21316	202.664	2.48865	202.642	2.55661	203.07	1.8484	203.044	1.93379	203.101	1.43306	203.056	1.55028
203.207	1.66091	203.182	1.75433	203.328	1.84896	203.298	1.96158	202.98	2.13073	202.943	2.22436	202.819	2.52333	202.799	2.58634	203.232	1.86559	203.207	1.94415	203.263	1.44462	203.218	1.56119
203.371	1.67064	203.348	1.75775	203.492	1.85966	203.464	1.96573	203.139	2.15035	203.105	2.23648	202.975	2.55639	202.956	2.6154	203.393	1.88302	203.371	1.95491	203.425	1.45648	203.381	1.57216
203.535	1.68074	203.513	1.762	203.656	1.87052	203.629	1.97025	203.298	2.1707	203.267	2.24975	203.131	2.58811	203.113	2.64352	203.554	1.90081	203.534	1.96623	203.587	1.46877	203.543	1.58315
203.699	1.69108	203.679	1.76659	203.82	1.8817	203.795	1.97516	203.456	2.19194	203.428	2.26383	203.289	2.61533	203.272	2.6684	203.715	1.9189	203.697	1.97794	203.749	1.48136	203.706	1.59412
203.863	1.70213	203.844	1.7717	203.983	1.89323	203.96	1.98058	203.615	2.21385	203.589	2.28004	203.448	2.63937	203.431	2.6907	203.877	1.93729	203.86	1.99056	203.911	1.49474	203.869	1.60511
204.027	1.71352	204.01	1.77722	204.147	1.90523	204.126	1.98633	203.772	2.23736	203.749	2.29748	203.608	2.65915	203.592	2.70941	204.038	1.95578	204.023	2.00357	204.073	1.50851	204.031	1.61621
204.19	1.72538	204.175	1.78396	204.311	1.91754	204.291	1.99296	203.93	2.26194	203.908	2.31641	203.769	2.67569	203.753	2.72542	204.198	1.97463	204.185	2.01714	204.234	1.52277	204.194	1.6276
204.354	1.73757	204.339	1.7913	204.474	1.93058	204.456	2.00002	204.086	2.28793	204.067	2.33643	203.934	2.68314	203.917	2.73337	204.359	1.99359	204.348	2.03107	204.395	1.53736	204.356	1.63906
204.517	1.75066	204.504	1.79948	204.637	1.94397	204.62	2.00771	204.243	2.31494	204.225	2.35944	204.1	2.68524	204.083	2.73646	204.52	2.01296	204.51	2.04582	204.556	1.55273	204.519	1.65074
204.68	1.76425	204.668	1.80822	204.8	1.95787	204.785	2.01584	204.398	2.34479	204.382	2.38419	204.268	2.68086	204.25	2.73341	204.681	2.03224	204.672	2.06086	204.717	1.56841	204.681	1.6626
204.843	1.77854	204.833	1.81841	204.963	1.97214	204.949	2.02514	204.552	2.37633	204.539	2.41116	204.437	2.67193	204.42	2.72601	204.842	2.05146	204.834	2.07629	204.878	1.58448	204.843	1.67473
205.006	1.79334	204.996	1.82931	205.126	1.98737	205.114	2.03498	204.706	2.40995	204.694	2.43973	204.611	2.652	204.592	2.7078	205.003	2.07066	204.996	2.09198	205.038	1.60081	205.005	1.68704
205.168	1.8095	205.16	1.84112	205.289	2.00306	205.278	2.04559	204.859	2.44514	204.848	2.47241	204.786	2.62666	204.767	2.68413	205.163	2.08996	205.158	2.10828	205.198	1.6177	205.167	1.69975
205.331	1.82632	205.324	1.85345	205.451	2.01942	205.441	2.05673	205.011	2.48445	205.002	2.50749	204.963	2.59541	204.943	2.65449	205.324	2.10917	205.319	2.12456	205.359	1.63478	205.329	1.71265
205.493	1.8441	205.486	1.86806	205.614	2.03624	205.605	2.06903	205.161	2.52611	205.154	2.54552	205.141	2.56039	205.121	2.62094	205.485	2.12823	205.481	2.14088	205.519	1.65205	205.491	1.72576
205.655	1.86255	205.649	1.88367	205.776	2.05433	205.768	2.08239	205.311	2.57065	205.305	2.58565	205.322	2.51794	205.301	2.57939	205.646	2.14722	205.643	2.15708	205.679	1.66933	205.653	1.73895
205.816	1.88243	205.811	1.90022	205.938	2.07306	205.931	2.09659	205.459	2.61721	205.454	2.63093	205.503	2.47289	205.483	2.53479	205.807	2.16555	205.805	2.17337	205.839	1.68665	205.814	1.7521
205.977	1.90355	205.974	1.91783	206.099	2.0927	206.094	2.11144	205.606	2.66876	205.602	2.67903	205.685	2.42564	205.665	2.4875	205.968	2.18355	205.966	2.18962	206	1.70387	205.976	1.7653
206.138	1.92604	206.135	1.93778	206.261	2.11298	206.257	2.12776	205.752	2.7229	205.749	2.73035	205.868	2.37728	205.848	2.43872	206.13	2.20104	206.128	2.20568	206.16	1.72081	206.138	1.7784
206.299	1.95004	206.296	1.95902	206.422	2.13471	206.419	2.14528	205.896	2.78001	205.895	2.78386	206.051	2.32857	206.031	2.38895	206.291	2.21816	206.29	2.22145	206.32	1.7375	206.3	1.79133
206.459	1.97506	206.457	1.98184	206.582	2.15754	206.581	2.16365	206.04	2.83913	206.039	2.84243	206.233	2.28043	206.214	2.3395	206.453	2.23419	206.452	2.2364	206.481	1.75354	206.462	1.80364
206.618	2.00269	206.617	2.00636	206.743	2.18132	206.743	2.18254	206.182	2.90258	206.182	2.90326	206.415	2.23388	206.396	2.29123	206.615	2.24966	206.615	2.25091	206.642	1.76883	206.624	1.81553
206.777	2.03169	206.777	2.03212	206.903	2.20621	206.904	2.20399	206.324	2.96776	206.324	2.96642	206.597	2.18859	206.579	2.24409	206.777	2.26434	206.777	2.26475	206.804	1.78321	206.787	1.82655
206.936	2.06251	206.936	2.06106	207.063	2.2324	207.065	2.22607	206.465	3.03462	206.466	3.03151	206.777	2.14708	206.759	2.20072	206.94	2.27845	206.94	2.27809	206.965	1.79694	206.95	1.83698
207.094	2.0947	207.095	2.09174	207.223	2.25987	207.226	2.24956	206.605	3.10236	206.607	3.09773	206.957	2.10788	206.94	2.15962	207.103	2.29125	207.103	2.29031	207.127	1.80878	207.113	1.84582
207.252	2.1303	207.253	2.12453	207.382	2.28877	207.386	2.27406	206.746	3.17039	206.748	3.16453	207.135	2.07144	207.119	2.12121	207.266	2.30304	207.266	2.30156	207.29	1.81951	207.277	1.85365
207.408	2.16777	207.411	2.15879	207.541	2.31863	207.546	2.3008	206.886	3.23782	206.889	3.23083	207.313	2.03685	207.298	2.08466	207.429	2.31405	207.43	2.31178	207.453	1.82895	207.441	1.86025
207.565	2.20755	207.568	2.19678	207.699	2.35089	207.705	2.3287	207.028	3.30325	207.031	3.29539	207.49	2.00647	207.475	2.05248	207.593	2.32419	207.594	2.32113	207.617	1.83745	207.606	1.86559
207.721	2.24889	207.724	2.23698	207.857	2.38423	207.864	2.35801	207.17	3.36679	207.173	3.35823	207.666	1.97809	207.652	2.02244	207.757	2.33255	207.758	2.3295	207.781	1.84365	207.771	1.87011
207.875	2.2943	207.879	2.2797	208.015	2.41889	208.023	2.38825	207.315	3.42342	207.318	3.41439	207.841	1.95195	207.827	1.9947	207.922	2.33997	207.923	2.33664	207.946	1.8487	207.937	1.87261
208.03	2.34186	208.034	2.32423	208.172	2.45494	208.181	2.4209	207.462	3.47475	207.465	3.46536	208.016	1.92725	208.003	1.9685	208.086	2.34625	208.088	2.34257	208.112	1.85254	208.104	1.87422
208.183	2.39209	208.188	2.37311	208.33	2.4919	208.339	2.45474	207.612	3.51874	207.615	3.50912	208.19	1.9057	208.177	1.94565	208.252	2.35178	208.253	2.34731	208.277	1.85558	208.27	1.87468
208.336	2.4441	208.341	2.42425	208.486	2.53123	208.497	2.48993	207.764	3.55708	207.767	3.54731	208.363	1.88558	208.351	1.92433	208.417	2.35537	208.419	2.35123	208.444	1.85672	208.437	1.87426
208.488	2.50064	208.494	2.4782	208.642	2.57121	208.654	2.52619	207.922	3.57943	207.926	3.5699	208.536	1.86704	208.524	1.90467	208.583	2.35808	208.585	2.3532	208.611	1.85703	208.605	1.87283
208.639	2.55957	208.646	2.53413	208.799	2.61209	208.811	2.56383	208.084	3.59258	208.087	3.58326	208.709	1.84952	208.697	1.88608	208.75	2.35972	208.751	2.35418	208.778	1.85673	208.772	1.87059
208.79	2.6211	208.797	2.59475	208.955	2.65357	208.968	2.60264	208.25	3.59464	208.254	3.58555	208.88	1.83411	208.869	1.86977	208.916	2.36059	208.918	2.35393	208.945	1.85597	208.94	1.86785
208.94	2.68436	208.947	2.65765	209.11	2.69609	209.124	2.64215	208.419	3.58897	208.423	3.58022	209.052	1.81971	209.04	1.85454	209.083	2.35956	209.085	2.35274	209.112	1.8542	209.108	1.86477
209.089	2.75201	209.096	2.7232	209.266	2.73873	209.281	2.68211	208.595	3.56573	208.599	3.55721	209.223	1.80639	209.212	1.84048	209.251	2.35794	209.253	2.35041	209.28	1.85205	209.276	1.86102
209.237	2.82162	209.245	2.79046	209.422	2.78133	209.437	2.72282	208.774	3.53444	208.778	3.52614	209.394	1.79381	209.383	1.82716	209.418	2.35552	209.421	2.34702	209.448	1.84942	209.445	1.85706
209.385	2.89338	209.393	2.86171	209.577	2.824	209.593	2.76335	208.957	3.4947	208.96	3.4866	209.564	1.78286	209.553	1.81555	209.586	2.35255	209.589	2.34257	209.616	1.84647	209.613	1.85285
209.533	2.96658	209.541	2.93474	209.733	2.86589	209.749	2.80376	209.141	3.44968	209.144	3.4417	209.734	1.7727	209.723	1.80479	209.754	2.34844	209.757	2.33766	209.784	1.8432	209.782	1.84858
209.679	3.04284	209.688	3.00963	209.889	2.9067	209.906	2.84382	209.33	3.39436	209.333	3.38647	209.904	1.76316	209.893	1.7947	209.923	2.34338	209.926	2.33158	209.952	1.83985	209.95	1.844
209.826	3.11967	209.835	3.08578	210.046	2.94612	210.062	2.88281	209.52	3.33507	209.523	3.3272	210.073	1.75404	210.063	1.7851	210.091	2.33777	210.095	2.32504	210.12	1.83636	210.119	1.83948
209.972	3.19704	209.981	3.16326	210.203	2.98438	210.219	2.92035	209.711	3.2718	209.715	3.26392	210.243	1.74597	210.233	1.77666	210.26	2.33179	210.264	2.3179	210.288	1.83286	210.287	1.83501
210.119	3.27449	210.127	3.2409	210.36	3.01902	210.377	2.9561	209.904	3.20614	209.907	3.19823	210.412	1.73834	210.402	1.76867	210.429	2.32491	210.433	2.3104	210.456	1.82912	210.456	1.83054
210.265	3.35173	210.274	3.31848	210.519	3.05136	210.535	2.99064	210.098	3.13606	210.101	3.12804	210.581	1.73129	210.571	1.76127	210.598	2.31767	210.603	2.30218	210.625	1.82546	210.624	1.82605
210.412	3.4276	210.42	3.3959	210.678	3.08071	210.694	3.02112	210.293	3.06454	210.296	3.05638	210.75	1.72462	210.74	1.75424	210.767	2.31	210.772	2.29371	210.793	1.82181	210.793	1.82162
210.559	3.50133	210.568	3.47036	210.838	3.10783	210.853	3.04917	210.488	2.99204	210.491	2.98372	210.919	1.71875	210.909	1.748	210.936	2.3022	210.942	2.28495	210.961	1.81815	210.961	1.81721
210.707	3.5733	210.715	3.54237	210.999	3.1289	211.013	3.07403	210.683	2.91937	210.686	2.91086	211.087	1.71319	211.078	1.74208	211.106	2.29399	211.111	2.27606	211.129	1.81444	211.13	1.81277
210.857	3.63865	210.864	3.61075	211.161	3.14658	211.174	3.09653	210.878	2.84715	210.881	2.83843	211.255	1.70801	211.246	1.7366	211.275	2.2857	211.281	2.26714	211.297	1.81078	211.298	1.80857
211.008	3.69935	211.014	3.67619	211.325	3.16015	211.337	3.11298	211.072	2.77655	211.076	2.76761	211.424	1.70308	211.414	1.73139	211.445	2.27723	211.45	2.25821	211.466	1.80715	211.467	1.80437
211.16	3.75358	211.166	3.73221	211.489	3.17088	211.5	3.1261	211.266	2.70838	211.269	2.69917	211.592	1.69871	211.583	1.72684	211.614	2.26868	211.62	2.2496	211.634	1.80353	211.635	1.80022
211.314	3.80292	211.32	3.78197	211.655	3.17433	211.665	3.13512	211.458	2.64217	211.462	2.63263	211.76	1.69454	211.751	1.72253	211.784	2.2601	211.789	2.24173	211.802	1.80001	211.803	1.79613
211.472	3.83813	211.476	3.82357	211.822	3.17411	211.83	3.14128	211.649	2.58147	211.653	2.57176	211.928	1.69065	211.919	1.71857	211.953	2.25156	211.957	2.23714	211.97	1.79649	211.972	1.79227
211.632	3.8648	211.633	3.85903	211.99	3.16965	211.997	3.14064	211.838	2.52398	211.842	2.51405	212.096	1.68696	212.087	1.71486	212.122	2.24302	212.126	2.2301	212.138	1.79299	212.14	1.7884
211.795	3.88055	211.795	3.87732	212.158	3.16231	212.165	3.13657	212.026	2.47023	212.03	2.46009	212.264	1.68367	212.254	1.71135	212.292	2.23449	212.296	2.22166	212.306	1.78948	212.308	1.78461
211.959	3.88818	211.96	3.88547	212.329	3.14845	212.334	3.12847	212.212	2.41903	212.216	2.4087	212.431	1.68058	212.422	1.70807	212.461	2.22599	212.465	2.21284	212.474	1.78619	212.476	1.78088
212.13	3.87515	212.128	3.88103	212.5	3.1315	212.504	3.11767	212.397	2.37377	212.401	2.36333	212.599	1.67775	212.59	1.70509	212.631	2.21751	212.635	2.20387	212.643	1.78289	212.645	1.7773
212.303	3.85068	212.299	3.86769	212.672	3.11127	212.675	3.10102	212.58	2.33135	212.584	2.3208	212.766	1.67501	212.758	1.7022	212.8	2.2091	212.805	2.19508	212.811	1.77966	212.813	1.77379
212.48	3.81239	212.475	3.83183	212.845	3.08884	212.847	3.08165	212.762	2.2921	212.766	2.28144	212.934	1.67259	212.925	1.69963	212.97	2.20068	212.974	2.18628	212.979	1.77649	212.981	1.77042
212.66	3.76458	212.654	3.7843	213.019	3.06188	213.02	3.05936	212.944	2.25496	212.948	2.24413	213.101	1.67022	213.093	1.69712	213.139	2.19264	213.144	2.17747	213.147	1.77346	213.149	1.76714
212.845	3.69513	212.837	3.72355	213.193	3.03304	213.193	3.03522	213.123	2.22243	213.127	2.21154	213.269	1.66802	213.26	1.69478	213.308	2.18465	213.313	2.16904	213.315	1.7705	213.317	1.76413
213.032	3.61583	213.022	3.65398	213.368	3.00231	213.367	3.0073	213.302	2.19202	213.306	2.18107	213.436	1.66598	213.427	1.69255	213.478	2.17683	213.483	2.16069	213.482	1.76767	213.485	1.76118
213.223	3.52648	213.212	3.56577	213.543	2.97029	213.541	2.97791	213.479	2.16396	213.484	2.15298	213.603	1.66408	213.595	1.69061	213.647	2.16913	213.652	2.15266	213.65	1.76499	213.653	1.75838
213.415	3.43099	213.405	3.47018	213.719	2.93674	213.716	2.94705	213.656	2.13741	213.661	2.12641	213.771	1.66216	213.762	1.68874	213.816	2.16173	213.821	2.14473	213.818	1.76243	213.821	1.75561
213.609	3.32534	213.598	3.36787	213.894	2.90279	213.891	2.91521	213.832	2.11418	213.837	2.10313	213.938	1.66042	213.929	1.687	213.985	2.1544	213.99	2.13714	213.986	1.75986	213.988	1.75298
213.805	3.21765	213.793	3.26205	214.07	2.86853	214.067	2.88232	214.008	2.0925	214.012	2.08138	214.105	1.65883	214.097	1.68529	214.154	2.14725	214.159	2.12964	214.154	1.75743	214.156	1.75043
214	3.10976	213.988	3.15313	214.246	2.83426	214.242	2.84925	214.182	2.0725	214.186	2.06132	214.272	1.65739	214.264	1.68377	214.323	2.14028	214.328	2.12232	214.321	1.75515	214.324	1.74803
214.195	3.00259	214.184	3.04523	214.422	2.80007	214.418	2.81616	214.356	2.05357	214.361	2.0424	214.44	1.65596	214.431	1.68223	214.492	2.1334	214.497	2.11516	214.489	1.75301	214.492	1.74577
214.388	2.9013	214.378	2.94058	214.597	2.76633	214.593	2.78298	214.53	2.03707	214.534	2.02583	214.607	1.6546	214.598	1.68086	214.661	2.12664	214.666	2.10841	214.656	1.75086	214.659	1.74363
214.58	2.80481	214.571	2.83896	214.773	2.73328	214.768	2.75038	214.702	2.02164	214.707	2.01035	214.774	1.65329	214.765	1.67962	214.83	2.12004	214.835	2.10173	214.824	1.74879	214.827	1.74148
214.771	2.71455	214.763	2.74666	214.948	2.70077	214.943	2.71828	214.875	2.00738	214.879	1.99604	214.941	1.65218	214.932	1.67852	214.998	2.11356	215.004	2.09524	214.992	1.7469	214.994	1.73949
214.96	2.62879	214.952	2.65986	215.123	2.66958	215.118	2.68693	215.047	1.99389	215.051	1.9825	215.108	1.65107	215.099	1.67743	215.167	2.10738	215.173	2.08889	215.159	1.74517	215.162	1.73764
215.147	2.55422	215.14	2.57962	215.298	2.6394	215.293	2.65613	215.218	1.98213	215.223	1.97058	215.275	1.65004	215.266	1.67636	215.336	2.10128	215.341	2.08287	215.327	1.74345	215.329	1.73592
215.332	2.48514	215.327	2.50391	215.472	2.6102	215.468	2.62669	215.389	1.97116	215.394	1.95951	215.442	1.649	215.433	1.67532	215.504	2.09549	215.51	2.07692	215.494	1.7418	215.497	1.73422
215.515	2.42219	215.511	2.43847	215.646	2.58215	215.642	2.5984	215.56	1.96107	215.564	1.94938	215.609	1.6481	215.6	1.67442	215.673	2.08978	215.679	2.07112	215.661	1.7402	215.664	1.73259
215.697	2.36327	215.693	2.37792	215.82	2.55551	215.816	2.57096	215.73	1.95186	215.735	1.93968	215.776	1.64718	215.767	1.67349	215.841	2.08439	215.847	2.06545	215.829	1.7388	215.832	1.731
215.877	2.31287	215.875	2.32277	215.993	2.53026	215.99	2.5444	215.901	1.94305	215.905	1.93097	215.943	1.64629	215.934	1.67259	216.01	2.07908	216.016	2.06012	215.996	1.7374	215.999	1.72962
216.056	2.26613	216.055	2.27112	216.166	2.5064	216.163	2.52017	216.07	1.93517	216.075	1.92304	216.11	1.64543	216.101	1.6718	216.178	2.07395	216.184	2.05486	216.163	1.73608	216.166	1.72824
216.234	2.22338	216.233	2.22713	216.339	2.48318	216.336	2.49666	216.24	1.92796	216.245	1.91567	216.277	1.64471	216.268	1.6711	216.347	2.06885	216.353	2.04978	216.331	1.73476	216.334	1.72692
216.412	2.18327	216.411	2.1866	216.512	2.46154	216.508	2.4742	216.409	1.92122	216.414	1.90868	216.444	1.64397	216.435	1.67038	216.515	2.06399	216.521	2.04483	216.498	1.73358	216.501	1.72568
216.587	2.14882	216.587	2.14987	216.684	2.44119	216.681	2.45248	216.579	1.9148	216.584	1.90253	216.611	1.64324	216.602	1.66968	216.683	2.05911	216.689	2.0402	216.665	1.73239	216.668	1.72453
216.762	2.1169	216.763	2.11562	216.855	2.42177	216.853	2.43234	216.748	1.90915	216.753	1.8967	216.778	1.64255	216.769	1.66902	216.852	2.05442	216.857	2.03563	216.832	1.73123	216.835	1.72336
216.937	2.08772	216.937	2.08639	217.027	2.40305	217.024	2.41337	216.917	1.90379	216.921	1.8913	216.945	1.64197	216.936	1.66846	217.02	2.04993	217.025	2.03122	217	1.7301	217.003	1.72224
217.111	2.06018	217.111	2.05955	217.198	2.38576	217.196	2.39515	217.085	1.89883	217.09	1.88619	217.111	1.64137	217.103	1.66788	217.188	2.04558	217.194	2.02694	217.167	1.72912	217.17	1.72114
217.284	2.03637	217.284	2.03518	217.369	2.36957	217.367	2.37736	217.254	1.89413	217.259	1.88169	217.278	1.64079	217.27	1.66732	217.356	2.0416	217.362	2.023	217.334	1.72812	217.337	1.72018
217.456	2.01443	217.457	2.01232	217.54	2.35417	217.538	2.36172	217.422	1.89001	217.427	1.87742	217.445	1.64023	217.436	1.66677	217.524	2.0377	217.53	2.01913	217.501	1.72714	217.504	1.71919
217.628	1.99447	217.629	1.99294	217.711	2.33935	217.709	2.34658	217.591	1.88612	217.596	1.87346	217.612	1.63975	217.603	1.66632	217.692	2.03397	217.698	2.01543	217.668	1.72619	217.671	1.71823
217.8	1.97587	217.8	1.97507	217.881	2.32591	217.879	2.33221	217.759	1.88256	217.764	1.8697	217.779	1.63926	217.77	1.66585	217.86	2.03039	217.865	2.01187	217.836	1.72536	217.839	1.7173
217.971	1.96005	217.971	1.95887	218.051	2.31304	218.05	2.31836	217.927	1.87925	217.932	1.86642	217.946	1.63878	217.937	1.66541	218.028	2.02715	218.033	2.00864	218.003	1.72451	218.006	1.71648
218.142	1.94541	218.142	1.94372	218.221	2.30094	218.22	2.30584	218.095	1.87611	218.1	1.86334	218.113	1.63831	218.104	1.66499	218.195	2.02401	218.201	2.0055	218.17	1.72368	218.173	1.71563
218.312	1.93217	218.312	1.93104	218.391	2.28934	218.39	2.29386	218.263	1.8732	218.268	1.86054	218.279	1.63792	218.271	1.66464	218.363	2.02105	218.369	2.00254	218.337	1.72286	218.34	1.7148
218.482	1.92	218.482	1.91906	218.56	2.27889	218.56	2.28257	218.431	1.87058	218.436	1.85782	218.446	1.63752	218.437	1.66428	218.531	2.01824	218.536	1.99974	218.504	1.72214	218.507	1.71399
218.651	1.9092	218.652	1.90808	218.73	2.26886	218.729	2.27173	218.599	1.86803	218.604	1.85542	218.613	1.63712	218.604	1.66393	218.698	2.01581	218.704	1.99731	218.671	1.7214	218.674	1.71327
218.821	1.89954	218.821	1.89778	218.899	2.25939	218.898	2.26193	218.766	1.86578	218.771	1.85309	218.78	1.63673	218.771	1.66359	218.866	2.01344	218.871	1.99495	218.838	1.72067	218.841	1.71252
218.99	1.89066	218.99	1.88898	219.068	2.25026	219.068	2.25253	218.934	1.8636	218.939	1.8509	218.947	1.63641	218.938	1.66332	219.033	2.01124	219.039	1.99275	219.005	1.71996	219.008	1.7118
219.159	1.88232	219.159	1.88073	219.237	2.24201	219.237	2.24362	219.102	1.86155	219.107	1.84883	219.113	1.63608	219.105	1.66303	219.201	2.00917	219.206	1.99069	219.172	1.71932	219.175	1.71109
219.327	1.8752	219.328	1.87324	219.406	2.23409	219.406	2.23501	219.269	1.85961	219.274	1.84702	219.28	1.63576	219.271	1.66274	219.368	2.00741	219.374	1.98896	219.339	1.71867	219.342	1.71045
219.496	1.86851	219.497	1.86623	219.575	2.22661	219.575	2.22721	219.437	1.85793	219.442	1.84526	219.447	1.63545	219.438	1.66246	219.535	2.00573	219.541	1.9873	219.506	1.71803	219.509	1.70981
219.664	1.86241	219.665	1.86021	219.743	2.2194	219.743	2.21972	219.604	1.85631	219.609	1.84363	219.614	1.63521	219.605	1.66222	219.703	2.00422	219.708	1.98582	219.673	1.71742	219.677	1.70918
219.833	1.85669	219.833	1.85456	219.912	2.21291	219.912	2.21263	219.772	1.85483	219.776	1.84214	219.781	1.63495	219.772	1.66198	219.87	2.00274	219.875	1.98446	219.84	1.71682	219.844	1.70856
220.001	1.85184	220.001	1.84942	220.08	2.20671	220.081	2.20577	219.939	1.85338	219.944	1.84077	219.947	1.63469	219.938	1.66175	220.037	2.0015	220.043	1.98343	220.007	1.71629	220.011	1.70801
220.169	1.84733	220.169	1.8446	220.249	2.2007	220.249	2.19954	220.106	1.85211	220.111	1.83943	220.114	1.63444	220.105	1.66152	220.204	2.00023	220.21	1.98245	220.174	1.71574	220.178	1.70744
220.336	1.84325	220.337	1.84046	220.417	2.19487	220.417	2.19359	220.274	1.85085	220.278	1.83815	220.281	1.63424	220.272	1.66134	220.371	1.99918	220.377	1.98164	220.341	1.7152	220.345	1.70688
220.504	1.8393	220.505	1.83658	220.585	2.18948	220.586	2.18783	220.441	1.84974	220.446	1.83692	220.448	1.63402	220.439	1.66114	220.538	1.99834	220.544	1.981	220.508	1.71467	220.512	1.70634
220.672	1.83572	220.673	1.83306	220.753	2.18417	220.754	2.18225	220.608	1.84864	220.613	1.83589	220.614	1.63381	220.605	1.66095	220.705	1.99768	220.711	1.98051	220.675	1.71418	220.679	1.70584
220.84	1.83246	220.84	1.82964	220.921	2.17926	220.922	2.17715	220.775	1.84772	220.78	1.83486	220.781	1.6336	220.772	1.66077	220.872	1.99705	220.878	1.98002	220.842	1.71368	220.846	1.70534
221.007	1.82955	221.008	1.82668	221.089	2.17446	221.09	2.1721	220.942	1.84682	220.947	1.83389	220.948	1.63341	220.939	1.66061	221.039	1.99651	221.045	1.97961	221.009	1.71319	221.013	1.70484
221.175	1.82676	221.175	1.82382	221.257	2.17004	221.258	2.16726	221.11	1.84598	221.115	1.83299	221.115	1.63321	221.106	1.66046	221.206	1.99604	221.211	1.97943	221.176	1.71271	221.18	1.70436
221.342	1.82437	221.343	1.82117	221.425	2.1657	221.426	2.16264	221.277	1.84515	221.282	1.83219	221.281	1.63301	221.272	1.66031	221.373	1.99586	221.378	1.97941	221.343	1.71226	221.347	1.70392
221.509	1.82203	221.51	1.81879	221.593	2.16155	221.594	2.15821	221.444	1.84444	221.449	1.83138	221.448	1.63283	221.439	1.66016	221.54	1.99566	221.545	1.97939	221.51	1.71181	221.514	1.70347
221.677	1.81991	221.677	1.81663	221.761	2.15743	221.762	2.15376	221.611	1.84371	221.616	1.8306	221.615	1.63266	221.606	1.66005	221.707	1.99554	221.712	1.97947	221.677	1.71137	221.68	1.70304
221.844	1.81798	221.845	1.81465	221.929	2.15357	221.93	2.14956	221.778	1.84301	221.783	1.82987	221.782	1.6325	221.773	1.65993	221.874	1.99549	221.879	1.97967	221.844	1.71094	221.847	1.70262
222.011	1.81626	222.012	1.81269	222.096	2.14972	222.098	2.14555	221.945	1.84234	221.95	1.82917	221.948	1.63235	221.939	1.65981	222.04	1.99568	222.045	1.97998	222.011	1.71056	222.014	1.70224
222.178	1.81455	222.179	1.81095	222.264	2.14598	222.265	2.14181	222.112	1.84178	222.117	1.82861	222.115	1.63221	222.106	1.6597	222.207	1.99586	222.212	1.98025	222.178	1.71017	222.181	1.70185
222.346	1.81294	222.346	1.80924	222.432	2.14237	222.433	2.13796	222.279	1.8412	222.284	1.82801	222.282	1.6321	222.273	1.6596	222.374	1.99612	222.379	1.98056	222.345	1.70979	222.348	1.70147
222.513	1.81139	222.514	1.80781	222.6	2.13892	222.601	2.13417	222.446	1.84064	222.451	1.82743	222.449	1.63199	222.44	1.6595	222.541	1.99649	222.545	1.98099	222.512	1.70943	222.515	1.70109
222.68	1.81014	222.681	1.80638	222.767	2.13543	222.769	2.13042	222.613	1.8401	222.618	1.82687	222.615	1.63187	222.606	1.6594	222.707	1.99695	222.712	1.98142	222.679	1.70912	222.682	1.70072
222.847	1.80888	222.848	1.80505	222.935	2.13198	222.936	2.12687	222.78	1.83964	222.785	1.8264	222.782	1.63176	222.773	1.6593	222.874	1.99739	222.879	1.98199	222.846	1.7088	222.849	1.70039
223.014	1.80772	223.015	1.80386	223.103	2.12858	223.104	2.12328	222.947	1.83916	222.952	1.82592	222.949	1.63165	222.94	1.65921	223.041	1.99786	223.045	1.98252	223.013	1.70848	223.016	1.70005
223.181	1.80666	223.182	1.80278	223.27	2.12534	223.272	2.11973	223.114	1.8387	223.119	1.82545	223.115	1.63154	223.106	1.65912	223.207	1.99837	223.212	1.98307	223.18	1.70817	223.183	1.69972
223.348	1.80573	223.349	1.80169	223.438	2.12205	223.439	2.11619	223.281	1.83825	223.286	1.825	223.282	1.63144	223.273	1.65903	223.374	1.99901	223.379	1.98363	223.347	1.70789	223.35	1.69939
223.515	1.80478	223.516	1.80064	223.605	2.11877	223.607	2.1128	223.448	1.83788	223.453	1.82462	223.449	1.63134	223.44	1.65895	223.54	1.99962	223.545	1.98427	223.514	1.7076	223.517	1.6991
223.682	1.80386	223.683	1.79964	223.773	2.11551	223.775	2.10936	223.615	1.83749	223.62	1.82422	223.616	1.63125	223.607	1.65887	223.707	2.00024	223.712	1.98489	223.681	1.70731	223.684	1.6988
223.849	1.80299	223.85	1.79882	223.941	2.1123	223.942	2.1059	223.782	1.83712	223.787	1.82383	223.782	1.63115	223.773	1.6588	223.874	2.00088	223.878	1.98551	223.847	1.70703	223.851	1.69851
224.016	1.80229	224.017	1.79796	224.108	2.10907	224.11	2.10245	223.949	1.83675	223.954	1.82346	223.949	1.63107	223.94	1.65873	224.04	2.00161	224.045	1.98613	224.014	1.70677	224.018	1.69823
224.183	1.80156	224.184	1.79713	224.276	2.10584	224.278	2.09904	224.116	1.83645	224.121	1.82314	224.116	1.63098	224.107	1.65867	224.207	2.0023	224.212	1.98679	224.181	1.7065	224.184	1.69797
224.35	1.80087	224.351	1.79632	224.444	2.1026	224.445	2.0956	224.283	1.83613	224.288	1.82282	224.283	1.6309	224.273	1.65862	224.373	2.00298	224.378	1.98745	224.348	1.70624	224.351	1.69771
224.517	1.80021	224.518	1.79565	224.611	2.09936	224.613	2.09215	224.45	1.83581	224.455	1.8225	224.449	1.63082	224.44	1.65857	224.54	2.00365	224.545	1.98811	224.515	1.70598	224.518	1.69744
224.684	1.7997	224.685	1.79496	224.779	2.09609	224.781	2.0887	224.617	1.8355	224.622	1.8222	224.616	1.63075	224.607	1.65853	224.707	2.00432	224.711	1.98877	224.682	1.70576	224.685	1.69719
224.851	1.79915	224.852	1.79429	224.946	2.09281	224.948	2.08524	224.784	1.83522	224.789	1.82195	224.783	1.63067	224.774	1.6585	224.873	2.00496	224.878	1.98942	224.849	1.70553	224.852	1.69696
225.018	1.79862	225.019	1.79364	225.114	2.08952	225.116	2.08178	224.951	1.83493	224.956	1.82169	224.949	1.63061	224.94	1.65849	225.04	2.00555	225.045	1.99004	225.016	1.7053	225.019	1.69673
225.184	1.79811	225.186	1.79311	225.282	2.08617	225.284	2.07833	225.118	1.83464	225.123	1.82143	225.116	1.63057	225.107	1.65847	225.206	2.00611	225.211	1.99062	225.183	1.70507	225.186	1.69651
225.351	1.79769	225.353	1.79256	225.449	2.08281	225.451	2.07488	225.284	1.83436	225.289	1.82119	225.283	1.63053	225.274	1.65845	225.373	2.00664	225.378	1.99118	225.349	1.70487	225.353	1.6963
225.518	1.79724	225.52	1.79203	225.617	2.07944	225.619	2.07145	225.451	1.83409	225.456	1.82097	225.45	1.63049	225.44	1.65843	225.54	2.00712	225.544	1.99163	225.516	1.70467	225.52	1.69612
225.685	1.7968	225.686	1.79152	225.785	2.07606	225.787	2.06802	225.618	1.83383	225.623	1.82075	225.616	1.63047	225.607	1.65844	225.706	2.00745	225.711	1.99213	225.683	1.70448	225.686	1.69593
225.852	1.79637	225.853	1.79112	225.952	2.07263	225.954	2.06462	225.785	1.83358	225.79	1.82053	225.783	1.63045	225.774	1.65844	225.873	2.00771	225.878	1.99254	225.85	1.70428	225.853	1.69574
226.019	1.79601	226.02	1.79069	226.12	2.06924	226.122	2.06124	225.952	1.83334	225.957	1.82031	225.95	1.63043	225.94	1.65844	226.04	2.00728	226.044	1.99278	226.017	1.7041	226.02	1.69556
226.186	1.79565	226.187	1.79027	226.288	2.06587	226.29	2.05795	226.119	1.83313	226.124	1.82012	226.116	1.63041	226.107	1.65844	226.207	2.00663	226.211	1.99266	226.184	1.70393	226.187	1.69539
226.352	1.79531	226.354	1.78988	226.455	2.06252	226.457	2.05468	226.286	1.83293	226.291	1.81992	226.283	1.63039	226.274	1.65845	226.374	2.00591	226.378	1.99246	226.351	1.70376	226.354	1.69521
226.519	1.79498	226.521	1.78956	226.623	2.05926	226.625	2.05142	226.453	1.83274	226.458	1.81974	226.45	1.63038	226.441	1.65846	226.541	2.00519	226.545	1.99208	226.518	1.70359	226.521	1.69503
226.686	1.79473	226.688	1.78922	226.79	2.05601	226.792	2.04825	226.62	1.83256	226.625	1.81956	226.616	1.63037	226.607	1.65847	226.708	2.00446	226.712	1.99154	226.684	1.70343	226.688	1.69485
226.853	1.79446	226.854	1.7889	226.958	2.05278	226.96	2.04534	226.786	1.83243	226.791	1.81942	226.783	1.63037	226.774	1.65849	226.875	2.00375	226.879	1.99081	226.851	1.70326	226.854	1.69467
227.02	1.79421	227.021	1.78858	227.126	2.04966	227.127	2.04238	226.953	1.8323	226.958	1.81928	226.95	1.63038	226.941	1.65852	227.042	2.00306	227.046	1.99018	227.018	1.7031	227.021	1.6945
227.187	1.79397	227.188	1.78832	227.293	2.04682	227.295	2.03967	227.12	1.83217	227.125	1.81914	227.116	1.63038	227.107	1.65855	227.209	2.00238	227.213	1.98955	227.185	1.70293	227.188	1.69433
227.353	1.79379	227.355	1.78804	227.461	2.04394	227.462	2.03717	227.287	1.83205	227.292	1.81901	227.283	1.63039	227.274	1.65859	227.376	2.00175	227.38	1.9889	227.352	1.70276	227.355	1.69416
227.52	1.79361	227.522	1.78777	227.628	2.04132	227.63	2.03484	227.454	1.83196	227.459	1.81891	227.45	1.6304	227.441	1.65863	227.543	2.00112	227.547	1.9882	227.519	1.70259	227.522	1.69399
227.687	1.79344	227.689	1.7875	227.795	2.03894	227.797	2.03249	227.621	1.83185	227.626	1.81881	227.617	1.63042	227.607	1.65869	227.71	2.00051	227.714	1.98754	227.686	1.70242	227.689	1.69382
227.854	1.79328	227.855	1.78727	227.963	2.03667	227.964	2.03038	227.788	1.83175	227.793	1.81871	227.783	1.63044	227.774	1.65874	227.877	1.9999	227.881	1.9869	227.852	1.70224	227.856	1.69366
228.021	1.7932	228.022	1.78703	228.13	2.03454	228.132	2.02849	227.954	1.83166	227.959	1.81861	227.95	1.63046	227.941	1.65879	228.044	1.99938	228.048	1.98626	228.019	1.70206	228.022	1.69351
228.187	1.7931	228.189	1.78681	228.297	2.03261	228.299	2.02679	228.121	1.83157	228.126	1.81854	228.117	1.63048	228.107	1.65884	228.211	1.99884	228.215	1.98568	228.186	1.70187	228.189	1.69337
228.354	1.793	228.356	1.7866	228.465	2.03088	228.466	2.0251	228.288	1.83147	228.293	1.81846	228.283	1.63051	228.274	1.65887	228.378	1.99832	228.382	1.98511	228.353	1.70169	228.356	1.69323
228.521	1.7929	228.523	1.78643	228.632	2.02937	228.633	2.02363	228.455	1.83137	228.46	1.81838	228.45	1.63053	228.441	1.65891	228.545	1.99781	228.549	1.98457	228.52	1.70151	228.523	1.69308
228.688	1.79282	228.69	1.78626	228.799	2.02789	228.8	2.02219	228.622	1.83128	228.627	1.81831	228.617	1.63056	228.607	1.65895	228.712	1.99737	228.716	1.98404	228.687	1.70133	228.69	1.69294
228.855	1.79276	228.856	1.7861	228.966	2.02651	228.967	2.02103	228.789	1.83119	228.794	1.81826	228.783	1.6306	228.774	1.65899	228.879	1.99692	228.883	1.98359	228.854	1.70115	228.857	1.69282
229.021	1.79268	229.023	1.78594	229.133	2.02521	229.135	2.01986	228.956	1.8311	228.96	1.81821	228.95	1.63064	228.941	1.65903	229.046	1.99649	229.05	1.98313	229.021	1.70097	229.024	1.6927
229.188	1.7926	229.19	1.78581	229.3	2.02423	229.302	2.01879	229.122	1.83101	229.127	1.81816	229.117	1.6307	229.107	1.65907	229.213	1.99606	229.217	1.98269	229.187	1.7008	229.19	1.69257
229.355	1.79252	229.357	1.78566	229.467	2.02324	229.469	2.01783	229.289	1.83093	229.294	1.81811	229.283	1.63075	229.274	1.65911	229.379	1.9957	229.384	1.98227	229.354	1.70065	229.357	1.69244
229.522	1.79243	229.524	1.78552	229.634	2.02235	229.636	2.01701	229.456	1.83086	229.461	1.81807	229.45	1.6308	229.441	1.65915	229.546	1.99533	229.55	1.98193	229.521	1.7005	229.524	1.69232
229.689	1.79236	229.69	1.78538	229.801	2.02146	229.803	2.01615	229.623	1.83078	229.628	1.81802	229.617	1.63088	229.607	1.6592	229.713	1.99499	229.717	1.98157	229.688	1.70036	229.691	1.69221
229.855	1.79229	229.857	1.78524	229.968	2.02074	229.97	2.01534	229.79	1.83071	229.795	1.81798	229.783	1.63094	229.774	1.65925	229.88	1.99466	229.884	1.98122	229.855	1.70023	229.858	1.69209
230.022	1.79221	230.024	1.78511	230.135	2.02	230.136	2.01456	229.957	1.83065	229.961	1.81794	229.95	1.631	229.941	1.65929	230.047	1.9944	230.051	1.9809	230.022	1.70013	230.025	1.69198
230.189	1.79214	230.191	1.78499	230.302	2.0193	230.303	2.01398	230.123	1.8306	230.128	1.8179	230.117	1.63106	230.107	1.65935	230.214	1.99413	230.218	1.98065	230.188	1.70003	230.191	1.69189
230.356	1.79205	230.358	1.78486	230.469	2.01862	230.47	2.01337	230.29	1.83056	230.295	1.81786	230.283	1.63112	230.274	1.65941	230.381	1.99386	230.385	1.98038	230.355	1.69993	230.358	1.69178
230.522	1.79197	230.524	1.78475	230.636	2.01809	230.637	2.01278	230.457	1.83053	230.462	1.81783	230.45	1.63119	230.441	1.65946	230.548	1.99358	230.552	1.98014	230.522	1.69984	230.525	1.69168
230.689	1.79188	230.691	1.78462	230.803	2.01753	230.804	2.01222	230.624	1.8305	230.629	1.81781	230.617	1.63126	230.608	1.6595	230.715	1.99336	230.719	1.97992	230.689	1.69977	230.692	1.69159
230.856	1.79179	230.858	1.7845	230.97	2.017	230.971	2.01183	230.791	1.83048	230.796	1.81779	230.783	1.63133	230.774	1.65954	230.881	1.9931	230.885	1.97977	230.856	1.6997	230.859	1.69151
								230.958	1.8305	230.962	1.81778	230.95	1.63141	230.941	1.65957

## Sheet: Figure 3a
[P666,14][TFSI]
250 K		242 K		234 K		226 K		218 K		210 K		202 K		198 K		194 K		190 K
f (Hz)	M"	f (Hz)	M"	f (Hz)	M"	f (Hz)	M"	f (Hz)	M"	f (Hz)	M"	f (Hz)	M"	f (Hz)	M"	f (Hz)	M"	f (Hz)	M"
2603100	0.08804	2603100	0.0665	2603100	0.04906	2603100	0.03702	2603100	0.02909	2603100	0.0232	2603100	0.01792	2603100	0.01359	2603100	0.00993	2603100	0.00835
1859300	0.09695	1859300	0.07473	1859300	0.05548	1859300	0.04145	1859300	0.03239	1859300	0.02604	1859300	0.02068	1859300	0.01636	1859300	0.01275	1859300	0.01127
1328100	0.10401	1328100	0.08258	1328100	0.06085	1328100	0.04441	1328100	0.03369	1328100	0.02648	1328100	0.0208	1328100	0.016	1328100	0.0127	1328100	0.01127
948650	0.10822	948650	0.09053	948650	0.06701	948650	0.04786	948650	0.03528	948650	0.02697	948650	0.02093	948650	0.01597	948650	0.01271	948650	0.01135
677600	0.10814	677600	0.09813	677600	0.07386	677600	0.05196	677600	0.03717	677600	0.02747	677600	0.02089	677600	0.01523	677600	0.01242	677600	0.0111
484000	0.10228	484000	0.10439	484000	0.08137	484000	0.05679	484000	0.03957	484000	0.02809	484000	0.02093	484000	0.01499	484000	0.01214	484000	0.01088
345720	0.09097	345720	0.10768	345720	0.08916	345720	0.06244	345720	0.04249	345720	0.0291	345720	0.02093	345720	0.01472	345720	0.01182	345720	0.0106
246940	0.07653	246940	0.10632	246940	0.0967	246940	0.06889	246940	0.04606	246940	0.03047	246940	0.02088	246940	0.01445	246940	0.01148	246940	0.01031
176390	0.06149	176390	0.1003	176390	0.10319	176390	0.07618	176390	0.05037	176390	0.03222	176390	0.02117	176390	0.01415	176390	0.01114	176390	0.00998
125990	0.04692	125990	0.08845	125990	0.10676	125990	0.08387	125990	0.05531	125990	0.03429	125990	0.02156	125990	0.01386	125990	0.01076	125990	0.00962
89993	0.03481	89993	0.07327	89993	0.10577	89993	0.09168	89993	0.061	89993	0.03688	89993	0.02216	89993	0.01363	89993	0.01036	89993	0.00924
64281	0.0254	64281	0.05763	64281	0.09951	64281	0.09884	64281	0.06744	64281	0.03998	64281	0.02297	64281	0.01345	64281	0.00997	64281	0.00884
45915	0.01836	45915	0.04363	45915	0.08782	45915	0.10427	45915	0.07454	45915	0.04359	45915	0.02405	45915	0.01332	45915	0.00957	45915	0.00841
32796	0.0132	32796	0.03228	32796	0.07287	32796	0.10632	32796	0.082	32796	0.04786	32796	0.02541	32796	0.01329	32796	0.00919	32796	0.00799
23426	0.00947	23426	0.02349	23426	0.05741	23426	0.10383	23426	0.08951	23426	0.05278	23426	0.0271	23426	0.01336	23426	0.00885	23426	0.00757
16733	0.00678	16733	0.01695	16733	0.04354	16733	0.09636	16733	0.09611	16733	0.05838	16733	0.02914	16733	0.01354	16733	0.00854	16733	0.00715
11952	0.00485	11952	0.01218	11952	0.03221	11952	0.0837	11952	0.10219	11952	0.06466	11952	0.03158	11952	0.01385	11952	0.00829	11952	0.00676
		8537.1	0.00873	8537.1	0.02347	8537.1	0.0685	8537.1	0.10548	8537.1	0.07155	8537.1	0.03446	8537.1	0.01432	8537.1	0.00809	8537.1	0.00641
		6097.9	0.00625	6097.9	0.01707	6097.9	0.05341	6097.9	0.10431	6097.9	0.07897	6097.9	0.03782	6097.9	0.01494	6097.9	0.00797	6097.9	0.00609
		4355.7	0.00447	4355.7	0.01248	4355.7	0.04023	4355.7	0.09795	4355.7	0.08672	4355.7	0.04171	4355.7	0.01573	4355.7	0.00791	4355.7	0.00582
				3111.2	0.00908	3111.2	0.02967	3111.2	0.08638	3111.2	0.09415	3111.2	0.04616	3111.2	0.01671	3111.2	0.00794	3111.2	0.00559
				2222.3	0.0065	2222.3	0.02159	2222.3	0.07184	2222.3	0.10053	2222.3	0.05121	2222.3	0.01789	2222.3	0.00804	2222.3	0.00542
				1587.3	0.00465	1587.3	0.01557	1587.3	0.05665	1587.3	0.10449	1587.3	0.05692	1587.3	0.01929	1587.3	0.00823	1587.3	0.00531
						1133.8	0.0112	1133.8	0.04303	1133.8	0.10446	1133.8	0.06326	1133.8	0.02093	1133.8	0.00849	1133.8	0.00525
						809.87	0.00802	809.87	0.03188	809.87	0.09944	809.87	0.07021	809.87	0.02285	809.87	0.00883	809.87	0.00524
						578.48	0.00574	578.48	0.02326	578.48	0.08926	578.48	0.07767	578.48	0.02504	578.48	0.00926	578.48	0.00528
						413.2	0.00411	413.2	0.01681	413.2	0.07553	413.2	0.08538	413.2	0.02757	413.2	0.00977	413.2	0.00537
								295.14	0.01209	295.14	0.06047	295.14	0.09286	295.14	0.03046	295.14	0.01038	295.14	0.0055
								210.82	0.00867	210.82	0.04649	210.82	0.0994	210.82	0.03376	210.82	0.0111	210.82	0.00568
								150.58	0.00621	150.58	0.03479	150.58	0.10371	150.58	0.03745	150.58	0.01182	150.58	0.00597
								107.56	0.00445	107.56	0.02554	107.56	0.10457	107.56	0.04176	107.56	0.01285	107.56	0.00618
										76.828	0.01857	76.828	0.10056	76.828	0.04655	76.828	0.01393	76.828	0.0065
										54.877	0.01342	54.877	0.09173	54.877	0.05191	54.877	0.01509	54.877	0.00684
										39.198	0.00966	39.198	0.07885	39.198	0.05785	39.198	0.01651	39.198	0.00727
										27.999	0.00694	27.999	0.06434	27.999	0.06438	27.999	0.01806	27.999	0.00776
										19.999	0.00498	19.999	0.05027	19.999	0.07135	19.999	0.01983	19.999	0.00831
												14.285	0.03817	14.285	0.07856	14.285	0.02181	14.285	0.00891
												10.204	0.02833	10.204	0.08556	10.204	0.02406	10.204	0.00957
												7.2882	0.02075	7.2882	0.09181	7.2882	0.02661	7.2882	0.01031
												5.2059	0.01509	5.2059	0.09667	5.2059	0.02948	5.2059	0.01117
												3.7185	0.01091	3.7185	0.09905	3.7185	0.03273	3.7185	0.01206
												2.6561	0.00787	2.6561	0.0985	2.6561	0.03638	2.6561	0.01312
												1.8972	0.00566	1.8972	0.09436	1.8972	0.04064	1.8972	0.01435
												1.3551	0.00407	1.3551	0.08722	1.3551	0.04522	1.3551	0.01563
														0.96795	0.07738	0.96795	0.05026	0.96795	0.01719
														0.6914	0.06625	0.6914	0.0561	0.6914	0.01901
														0.49385	0.05465	0.49385	0.06186	0.49385	0.02084
														0.35275	0.0439	0.35275	0.06781	0.35275	0.02295
														0.25197	0.03577	0.25197	0.07387	0.25197	0.02542
														0.17998	0.02791	0.17998	0.07958	0.17998	0.02811
														0.12855	0.02185	0.12855	0.08552	0.12855	0.03102
														0.1	0.01842	0.1	0.08857	0.1	0.03342

## Sheet: Figure 3b
[P666,14][BOB]
251 K		243 K		235 K		227 K		219 K		211 K		203 K
f (Hz)	M"	f (Hz)	M"	f (Hz)	M"	f (Hz)	M"	f (Hz)	M"	f (Hz)	M"	f (Hz)	M"
2678800	0.09743	2678800	0.06578	2678800	0.04059	2678800	0.02407	2678800	0.01447	2678800	0.00893	2678800	0.00508
1927200	0.10918	1927200	0.07631	1927200	0.048	1927200	0.02912	1927200	0.01835	1927200	0.01241	1927200	0.00859
1386500	0.11783	1386500	0.08487	1386500	0.05321	1386500	0.03134	1386500	0.01892	1386500	0.01232	1386500	0.00836
997460	0.12464	997460	0.09417	997460	0.05927	997460	0.03404	997460	0.0197	997460	0.01231	997460	0.00817
717600	0.12839	717600	0.10367	717600	0.06613	717600	0.0372	717600	0.02056	717600	0.01219	717600	0.00778
516260	0.1275	516260	0.11272	516260	0.07391	516260	0.04102	516260	0.02173	516260	0.01221	516260	0.00747
371410	0.12072	371410	0.12056	371410	0.08248	371410	0.0455	371410	0.02319	371410	0.01229	371410	0.00713
267200	0.10872	267200	0.12603	267200	0.09171	267200	0.05079	267200	0.02502	267200	0.0125	267200	0.00684
192230	0.09306	192230	0.12798	192230	0.10158	192230	0.05703	192230	0.02731	192230	0.01286	192230	0.00656
138300	0.07551	138300	0.12438	138300	0.11089	138300	0.06406	138300	0.03	138300	0.01334	138300	0.00634
99493	0.05884	99493	0.11514	99493	0.11923	99493	0.07198	99493	0.03321	99493	0.014	99493	0.00614
71578	0.04447	71578	0.10095	71578	0.12531	71578	0.08073	71578	0.03698	71578	0.01484	71578	0.00602
51495	0.03294	51495	0.08395	51495	0.12767	51495	0.09017	51495	0.04139	51495	0.01589	51495	0.00594
37047	0.0241	37047	0.0667	37047	0.12493	37047	0.10001	37047	0.04653	37047	0.01716	37047	0.0059
26652	0.01751	26652	0.05114	26652	0.11646	26652	0.1097	26652	0.05245	26652	0.01868	26652	0.00595
19174	0.01267	19174	0.03825	19174	0.10295	19174	0.11833	19174	0.0592	19174	0.02049	19174	0.00606
13794	0.00915	13794	0.02815	13794	0.08636	13794	0.12485	13794	0.06683	13794	0.02261	13794	0.00622
9924.1	0.00659	9924.1	0.02052	9924.1	0.06903	9924.1	0.12774	9924.1	0.07533	9924.1	0.0251	9924.1	0.00646
7139.6	0.00475	7139.6	0.01488	7139.6	0.05324	7139.6	0.12565	7139.6	0.08463	7139.6	0.02802	7139.6	0.00678
		5136.4	0.01075	5136.4	0.04005	5136.4	0.11786	5136.4	0.09452	5136.4	0.0314	5136.4	0.00715
		3695.3	0.00776	3695.3	0.02955	3695.3	0.10495	3695.3	0.10463	3695.3	0.03535	3695.3	0.00761
		2658.5	0.00559	2658.5	0.02159	2658.5	0.08866	2658.5	0.11412	2658.5	0.0399	2658.5	0.00814
		1912.6	0.00403	1912.6	0.01567	1912.6	0.07134	1912.6	0.12217	1912.6	0.04517	1912.6	0.00874
				1375.9	0.01133	1375.9	0.05533	1375.9	0.12737	1375.9	0.0512	1375.9	0.00948
				989.89	0.00818	989.89	0.04179	989.89	0.12822	989.89	0.05811	989.89	0.01029
				712.15	0.0059	712.15	0.03093	712.15	0.12359	712.15	0.06592	712.15	0.01124
				512.34	0.00425	512.34	0.02265	512.34	0.11334	512.34	0.07465	512.34	0.01232
						368.59	0.01645	368.59	0.0986	368.59	0.08424	368.59	0.01355
						265.17	0.0119	265.17	0.08164	265.17	0.09448	265.17	0.01498
						190.77	0.0086	190.77	0.06471	190.77	0.10494	190.77	0.01661
						137.25	0.0062	137.25	0.04958	137.25	0.11493	137.25	0.01849
						98.738	0.00447	98.738	0.03715	98.738	0.12338	98.738	0.02064
								71.034	0.02738	71.034	0.12896	71.034	0.02317
								51.104	0.02001	51.104	0.13018	51.104	0.02608
								36.765	0.01451	36.765	0.12589	36.765	0.02945
								26.45	0.0105	26.45	0.11585	26.45	0.03338
								19.029	0.00758	19.029	0.10121	19.029	0.03791
								13.69	0.00546	13.69	0.08418	13.69	0.0432
								9.8487	0.00394	9.8487	0.06697	9.8487	0.04923
										7.0854	0.05158	7.0854	0.05619
										5.0974	0.03882	5.0974	0.06397
										3.6672	0.0287	3.6672	0.07294
										2.6383	0.02102	2.6383	0.08261
										1.898	0.01527	1.898	0.09312
										1.3655	0.01106	1.3655	0.10377
										0.98237	0.008	0.98237	0.11413
										0.70674	0.00578	0.70674	0.12316
										0.50845	0.00417	0.50845	0.12963
												0.36579	0.1321
												0.26316	0.12969
												0.18932	0.122
												0.1362	0.10977
												0.1	0.09578

## Sheet: Figure 3c
[P666,14][SCN]		[P666,14][TCM]		[P666,14][TAU]		[P666,14][BOB]		[P666,14][TFSI]		[P666,14][BH4]
fmax (Hz)	bKWW	fmax (Hz)	bKWW	fmax (Hz)	bKWW	fmax (Hz)	bKWW	fmax (Hz)	bKWW	fmax (Hz)	bKWW
608699	0.64	563666	0.63	647036	0.68	363469	0.62	513995	0.67	646774	0.64
514493	0.64	437340	0.63	530609	0.68	269800	0.62	397890	0.67	538686	0.64
412421	0.64	334458	0.63	432823	0.68	199144	0.62	310038	0.67	445165	0.64
328592	0.64	255104	0.63	350199	0.68	143715	0.62	243591	0.67	358881	0.64
259088	0.64	191297	0.63	281087	0.68	104348	0.62	189408	0.67	291801	0.64
204070	0.64	141041	0.62	224307	0.68	72776.8	0.62	143974	0.66	236115	0.64
158443	0.64	102998	0.62	177699	0.68	50857.8	0.62	111901	0.66	189837	0.64
123247	0.63	74548.5	0.62	139926	0.67	34699.4	0.62	80340.9	0.66	149658	0.64
94166.6	0.63	52867.1	0.62	109818	0.67	23138	0.62	60339.4	0.66	118567	0.63
71246.4	0.63	36690.2	0.62	85198.3	0.67	14965.8	0.62	44012.1	0.66	93229.3	0.63
54346.6	0.63	25641.8	0.61	65529.1	0.67	9455.8	0.62	32266.6	0.66	72644	0.63
40704.4	0.63	17502.3	0.61	49917.1	0.67	5752.73	0.62	22670.2	0.66	56267	0.63
30740.5	0.63	11597.6	0.61	37949.4	0.67	3428.85	0.62	15907.7	0.66	43188.4	0.63
22277	0.63	7557.46	0.61	28258.3	0.66	1955.97	0.62	11174.4	0.66	32954.4	0.63
16077.9	0.63	4813.65	0.61	21933.3	0.66	1095.16	0.62	7737.4	0.65	24826.3	0.63
11382.1	0.63	2886.27	0.61	15580.8	0.66	574.029	0.62	5196.99	0.65	18546	0.63
7926.12	0.63	1689.14	0.61	11088.8	0.66	283.539	0.62	3377.93	0.65	13656.6	0.63
5479.55	0.63	927.947	0.6	8087.13	0.66	130.843	0.62	2165.88	0.64	9939.8	0.63
3768	0.63	471.39	0.59	5597.04	0.66	55.0988	0.62	1325.86	0.64	7134.21	0.63
2488.45	0.63	110.121	0.55	3814.03	0.66	20.6558	0.62	784.799	0.64	5027.97	0.63
1640.42	0.63	10.8176	0.51	2493.12	0.66	6.76735	0.62	455.74	0.64	3479.04	0.63
1042.12	0.63	1.38106	0.48	1587.59	0.65	1.78116	0.62	243.256	0.63	2369.93	0.63
636.434	0.63			1037.37	0.65			118.303	0.63	1582.86	0.63
339.232	0.61			631.136	0.65			37.5822	0.58	1029.32	0.63
107.81	0.58			375.379	0.65			3.32295	0.53	660.729	0.63
10.5594	0.53			221.993	0.65			0.3095	0.48	405.799	0.63
1.11432	0.48			123.822	0.64					239.596	0.63
0.13799	0.43			61.6953	0.64					135.52	0.63
				28.5727	0.64					71.3102	0.63
				12.45	0.62					32.3781	0.61
				3.92399	0.61					10.7229	0.59
				0.74305	0.61					2.03392	0.56
				0.11497	0.61					0.24263	0.53

## Sheet: Figure 3d
[P666,14][TCM]		[P666,14][TFSI]		[P666,14][BOB]		[P666,14][TAU]		[P666,14][SCN]		[P666,14][BH4]
1000/T	log10 ts	1000/T	log10 ts	1000/T	log10 ts	1000/T	log10 ts	1000/T	log10 ts	1000/T	log10 ts
3.80011	-7.57138	3.72926	-7.42969	3.95023	-6.71422	4.97141	0.84479	3.5317	-7.57316	3.5317	-7.11657
3.82922	-7.49053	3.75728	-7.35813	3.98168	-6.59929	4.92247	0.14145	3.55682	-7.50976	3.55682	-7.04798
3.85877	-7.40782	3.78573	-7.28458	4.01365	-6.48043	4.87448	-0.66898	3.5823	-7.44309	3.5823	-6.98005
3.88878	-7.32459	3.81461	-7.20796	4.04613	-6.35843	4.82742	-1.39169	3.60815	-7.37727	3.60815	-6.90939
3.91926	-7.23867	3.84394	-7.12685	4.07914	-6.229	4.78126	-1.89313	3.63438	-7.30583	3.63438	-6.83594
3.95023	-7.14899	3.87372	-7.04692	4.11269	-6.09713	4.73597	-2.25391	3.66099	-7.23381	3.66099	-6.76296
3.98168	-7.05591	3.90396	-6.96098	4.1468	-5.95546	4.69153	-2.58821	3.688	-7.15958	3.688	-6.68655
4.01365	-6.96218	3.93468	-6.87582	4.18148	-5.81645	4.64792	-2.89076	3.7154	-7.08181	3.7154	-6.60871
4.04613	-6.86328	3.96589	-6.7841	4.21674	-5.65995	4.60511	-3.1443	3.74322	-7.00397	3.74322	-6.5293
4.07914	-6.7612	3.9976	-6.70158	4.2526	-5.50432	4.56308	-3.37243	3.77145	-6.92702	3.77145	-6.44648
4.11269	-6.65817	4.02982	-6.6059	4.28908	-5.33828	4.52182	-3.59808	3.80011	-6.84771	3.80011	-6.35291
4.1468	-6.54898	4.06256	-6.50892	4.3262	-5.16229	4.48129	-3.81389	3.82922	-6.76296	3.82922	-6.26305
4.18148	-6.43878	4.09584	-6.39772	4.36395	-4.97306	4.44148	-3.9987	3.85877	-6.67695	3.85877	-6.17108
4.21674	-6.3223	4.12967	-6.28937	4.40238	-4.77366	4.40238	-4.1947	3.88878	-6.58236	3.88878	-6.07634
4.2526	-6.20468	4.16406	-6.18462	4.44148	-4.55783	4.36395	-4.37934	3.91926	-6.50934	3.91926	-5.97306
4.28908	-6.07967	4.19903	-6.07536	4.48129	-4.33311	4.3262	-4.54592	3.95023	-6.4133	3.95023	-5.87192
4.3262	-5.94731	4.2346	-5.95624	4.52182	-4.08932	4.28908	-4.70575	3.98168	-6.31462	3.98168	-5.76751
4.36395	-5.81079	4.27077	-5.8468	4.56308	-3.83744	4.2526	-4.84285	4.01365	-6.21141	4.01365	-5.65916
4.40238	-5.6704	4.30756	-5.7029	4.60511	-3.55689	4.21674	-4.99055	4.04613	-6.10774	4.04613	-5.54821
4.44148	-5.52115	4.34499	-5.57856	4.64792	-3.25057	4.18148	-5.13906	4.07914	-5.99783	4.07914	-5.43333
4.48129	-5.36251	4.38308	-5.44153	4.69153	-2.91471	4.1468	-5.24911	4.11269	-5.88874	4.11269	-5.31587
4.52182	-5.20691	4.42184	-5.30671	4.73597	-2.5391	4.11269	-5.37716	4.1468	-5.77186	4.1468	-5.19287
4.56308	-5.04105	4.4613	-5.15342	4.78126	-2.113	4.07914	-5.49621	4.18148	-5.65072	4.18148	-5.06621
4.60511	-4.86233	4.50146	-4.99957	4.82742	-1.62838	4.04613	-5.61439	4.21674	-5.53313	4.21674	-4.9333
4.64792	-4.67634	4.54236	-4.84619	4.87448	-1.04866	4.01365	-5.72839	4.2526	-5.4076	4.2526	-4.79534
4.69153	-4.48043	4.584	-4.68655	4.92247	-0.35497	3.98168	-5.83863	4.28908	-5.28567	4.28908	-4.65131
4.73597	-4.2583	4.62642	-4.51371			3.95023	-5.94386	4.3262	-5.14582	4.3262	-4.49935
4.78126	-4.02563	4.66962	-4.32661			3.91926	-6.04764	4.36395	-5.00419	4.36395	-4.33942
4.82742	-3.76548	4.71365	-4.13359			3.88878	-6.1488	4.40238	-4.85418	4.40238	-4.1727
4.87448	-3.47134	4.75851	-3.92046			3.85877	-6.2468	4.44148	-4.69702	4.44148	-3.9974
4.92247	-2.83983	4.80423	-3.69272			3.82922	-6.34228	4.48129	-4.5367	4.48129	-3.81051
4.97141	-1.83209	4.85084	-3.45668			3.80011	-6.43427	4.52182	-4.37407	4.52182	-3.61798
5.02134	-0.93817	4.89836	-3.18402			3.77145	-6.52273	4.56308	-4.19389	4.56308	-3.40627
		4.94682	-2.87095			3.74322	-6.60889	4.60511	-4.01291	4.60511	-3.17744
		4.99625	-2.37294			3.7154	-6.69165	4.64792	-3.81588	4.64792	-2.92996
		5.04668	-1.31948			3.688	-6.7716	4.69153	-3.60171	4.69153	-2.65111
		5.09814	-0.28861			3.66099	-6.84986	4.73597	-3.32846	4.73597	-2.30821
								4.78126	-2.83062	4.78126	-1.82827
								4.82742	-1.8216	4.82742	-1.10629
								4.87448	-0.84497	4.87448	-0.1829
								4.92247	0.06221

## Sheet: Figure 4a
[P666,14][TCM] IT 233 K
20 MPa		60 Mpa		100 Mpa		140 Mpa		180 Mpa		220 Mpa		260 Mpa		300 Mpa
f (Hz)	M"	f (Hz)	M"	f (Hz)	M"	f (Hz)	M"	f (Hz)	M"	f (Hz)	M"	f (Hz)	M"	f (Hz)	M"
1000000	0.04338	1000000	0.03243	1000000	0.0277	1000000	0.02287	1000000	0.01926	1000000	0.01308	1000000	0.00922	1000000	0.00776
714290	0.04689	714290	0.0346	714290	0.029	714290	0.0236	714290	0.01962	714290	0.01303	714290	0.00899	714290	0.00749
510200	0.05091	510200	0.03735	510200	0.03054	510200	0.02445	510200	0.02004	510200	0.01296	510200	0.00873	510200	0.0072
364430	0.05555	364430	0.04077	364430	0.03242	364430	0.0255	364430	0.02056	364430	0.01293	364430	0.00849	364430	0.00692
260310	0.06083	260310	0.04479	260310	0.03472	260310	0.02683	260310	0.02125	260310	0.01293	260310	0.00827	260310	0.00665
185930	0.0669	185930	0.04944	185930	0.03747	185930	0.02837	185930	0.02199	185930	0.01282	185930	0.00783	185930	0.00614
132810	0.07344	132810	0.05464	132810	0.04078	132810	0.03046	132810	0.02318	132810	0.01297	132810	0.00764	132810	0.00588
94865	0.08039	94865	0.06041	94865	0.04465	94865	0.03292	94865	0.02458	94865	0.01329	94865	0.00755	94865	0.00571
67760	0.08745	67760	0.06674	67760	0.04915	67760	0.03588	67760	0.02635	67760	0.01369	67760	0.00748	67760	0.00553
48400	0.09418	48400	0.07352	48400	0.05421	48400	0.03925	48400	0.02835	48400	0.01408	48400	0.00725	48400	0.00516
34572	0.09977	34572	0.08067	34572	0.05997	34572	0.04329	34572	0.03089	34572	0.01475	34572	0.00722	34572	0.00498
24694	0.10316	24694	0.08785	24694	0.06634	24694	0.04794	24694	0.03391	24694	0.01562	24694	0.00727	24694	0.00485
17639	0.10312	17639	0.09453	17639	0.0732	17639	0.05322	17639	0.03746	17639	0.01671	17639	0.0074	17639	0.00477
12599	0.09855	12599	0.09991	12599	0.08037	12599	0.05914	12599	0.04157	12599	0.01805	12599	0.00759	12599	0.00473
8999.3	0.08928	8999.3	0.10296	8999.3	0.0875	8999.3	0.06563	8999.3	0.04629	8999.3	0.01967	8999.3	0.00792	8999.3	0.00475
6428.1	0.07641	6428.1	0.10251	6428.1	0.0941	6428.1	0.07263	6428.1	0.05167	6428.1	0.0216	6428.1	0.0083	6428.1	0.00483
4591.5	0.06202	4591.5	0.09756	4591.5	0.09938	4591.5	0.07996	4591.5	0.0577	4591.5	0.02388	4591.5	0.00879	4591.5	0.00493
3279.6	0.04813	3279.6	0.08799	3279.6	0.10221	3279.6	0.08719	3279.6	0.06432	3279.6	0.02656	3279.6	0.00941	3279.6	0.0051
2342.6	0.03621	2342.6	0.07503	2342.6	0.10144	2342.6	0.0938	2342.6	0.07144	2342.6	0.0297	2342.6	0.01016	2342.6	0.00534
1673.3	0.02668	1673.3	0.06072	1673.3	0.09619	1673.3	0.09901	1673.3	0.07885	1673.3	0.03328	1673.3	0.01103	1673.3	0.00563
1195.2	0.0194	1195.2	0.04705	1195.2	0.08649	1195.2	0.10177	1195.2	0.08623	1195.2	0.03744	1195.2	0.01205	1195.2	0.00597
853.71	0.01401	853.71	0.03535	853.71	0.07356	853.71	0.10087	853.71	0.09303	853.71	0.04218	853.71	0.01325	853.71	0.00639
609.79	0.01007	609.79	0.02604	609.79	0.05942	609.79	0.09552	609.79	0.09845	609.79	0.04755	609.79	0.01465	609.79	0.00687
435.57	0.00722	435.57	0.01893	435.57	0.04599	435.57	0.0858	435.57	0.10147	435.57	0.05358	435.57	0.01627	435.57	0.00743
311.12	0.00517	311.12	0.01366	311.12	0.03454	311.12	0.07295	311.12	0.10101	311.12	0.06026	311.12	0.01815	311.12	0.00809
222.23	0.0037	222.23	0.00982	222.23	0.02543	222.23	0.05894	222.23	0.09611	222.23	0.0675	222.23	0.02034	222.23	0.00886
158.73	0.00265	158.73	0.00704	158.73	0.01848	158.73	0.04563	158.73	0.08681	158.73	0.07511	158.73	0.02286	158.73	0.00974
113.38	0.00189	113.38	0.00504	113.38	0.01334	113.38	0.03429	113.38	0.07427	113.38	0.08278	113.38	0.02577	113.38	0.01075
80.987	0.00135	80.987	0.00361	80.987	0.00959	80.987	0.02525	80.987	0.06037	80.987	0.08998	80.987	0.0291	80.987	0.01194
57.848	0.00096881	57.848	0.00258	57.848	0.00687	57.848	0.01836	57.848	0.04699	57.848	0.09597	57.848	0.03291	57.848	0.0133
41.32	0.00069294	41.32	0.00184	41.32	0.00492	41.32	0.01326	41.32	0.03545	41.32	0.09984	41.32	0.03727	41.32	0.01486
29.514	0.00049569	29.514	0.00132	29.514	0.00352	29.514	0.00953	29.514	0.02618	29.514	0.1007	29.514	0.04219	29.514	0.01662
21.082	0.00035473	21.082	0.00094348	21.082	0.00252	21.082	0.00683	21.082	0.01907	21.082	0.09779	21.082	0.04772	21.082	0.01869
15.058	0.00025396	15.058	0.00067483	15.058	0.0018	15.058	0.00489	15.058	0.01378	15.058	0.09108	15.058	0.05383	15.058	0.02108
10.756	0.00018195	10.756	0.0004828	10.756	0.00129	10.756	0.0035	10.756	0.00991	10.756	0.08118	10.756	0.06046	10.756	0.0238
7.6828	0.00013049	7.6828	0.00034544	7.6828	0.00092228	7.6828	0.00251	7.6828	0.00711	7.6828	0.06931	7.6828	0.06742	7.6828	0.02694
5.4877	9.3734e-05	5.4877	0.00024744	5.4877	0.00065973	5.4877	0.00179	5.4877	0.00509	5.4877	0.05686	5.4877	0.07455	5.4877	0.03053
3.9198	6.7454e-05	3.9198	0.00017719	3.9198	0.00047193	3.9198	0.00128	3.9198	0.00365	3.9198	0.04504	3.9198	0.08128	3.9198	0.03458
2.7999	4.8677e-05	2.7999	0.00012727	2.7999	0.00033783	2.7999	0.00091696	2.7999	0.00261	2.7999	0.03472	2.7999	0.08736	2.7999	0.03916
1.9999	3.5335e-05	1.9999	9.1414e-05	1.9999	0.000242	1.9999	0.00065612	1.9999	0.00187	1.9999	0.02619	1.9999	0.09212	1.9999	0.0443
1.4285	2.5673e-05	1.4285	6.5887e-05	1.4285	0.00017336	1.4285	0.00046938	1.4285	0.00134	1.4285	0.01947	1.4285	0.09498	1.4285	0.04998
1.0204	1.8861e-05	1.0204	4.7517e-05	1.0204	0.00012447	1.0204	0.00033591	1.0204	0.00095529	1.0204	0.01429	1.0204	0.0956	1.0204	0.0562
0.72882	1.3959e-05	0.72882	3.4388e-05	0.72882	8.9584e-05	0.72882	0.00024055	0.72882	0.00068331	0.72882	0.01041	0.72882	0.09338	0.72882	0.06261
0.52059	1.0475e-05	0.52059	2.5071e-05	0.52059	6.4493e-05	0.52059	0.00017248	0.52059	0.00048879	0.52059	0.00756	0.52059	0.08834	0.52059	0.0693
0.37185	7.9992e-06	0.37185	1.8418e-05	0.37185	4.6517e-05	0.37185	0.00012388	0.37185	0.00034982	0.37185	0.00548	0.37185	0.08085	0.37185	0.07582
0.26561	6.2366e-06	0.26561	1.3641e-05	0.26561	3.3708e-05	0.26561	8.912e-05	0.26561	0.00025057	0.26561	0.00397	0.26561	0.07146	0.26561	0.08186
0.18972	4.9848e-06	0.18972	1.0419e-05	0.18972	2.4573e-05	0.18972	6.4226e-05	0.18972	0.00017966	0.18972	0.00288	0.18972	0.06103	0.18972	0.08703
0.13551	4.094e-06	0.13551	7.9342e-06	0.13551	1.8057e-05	0.13551	4.6295e-05	0.13551	0.00012899	0.13551	0.0021	0.13551	0.05046	0.13551	0.09106
0.1	3.5049e-06	0.1	6.316e-06	0.1	1.3791e-05	0.1	3.4674e-05	0.1	9.5742e-05	0.1	0.00159	0.0968	0.04053	0.0968	0.09332
												0.06914	0.03175	0.06914	0.09336
												0.04939	0.02444	0.04939	0.09106
														0.03528	0.08633
														0.0252	0.07949
														0.018	0.07084
														0.01286	0.06118
														0.01	0.054

## Sheet: Figure 4b
[P666,14][TCM]
T=209 K P=0.1 Mpa		T=217 K P=60 Mpa		T=231 K P=210 Mpa		T=199 K P=0.1 Mpa		T=217 K P=180 Mpa		T=231 K P=390 Mpa
f (Hz)	M"/M''max	f (Hz)	M"/M''max	f (Hz)	M"/M''max	f (Hz)	M"/M''max	f (Hz)	M"/M''max	f (Hz)	M"/M''max
10000000	0.19514	880077	0.25307	1.04653e+06	0.24591	7.18979e+06	0.1241	963324	0.09764	854281	0.09503
7142900	0.19729	628631	0.26368	747525	0.25524	5.1356e+06	0.11096	688092	0.09522	610204	0.09289
5102000	0.20827	449016	0.27597	533939	0.26615	3.66823e+06	0.11322	491488	0.09252	435854	0.09022
3644300	0.21002	320727	0.29107	381386	0.27957	2.62018e+06	0.10611	351064	0.08995	311325	0.08767
2603100	0.21487	229093	0.30969	272422	0.2963	1.87157e+06	0.10528	250763	0.08752	222378	0.08517
1859300	0.21961	163633	0.33146	194581	0.31652	1.3368e+06	0.10126	179111	0.08305	158836	0.08042
1328100	0.22756	116883	0.35943	138989	0.34141	954876	0.10024	127939	0.08105	113457	0.07819
948650	0.23541	83488.5	0.39181	99278.9	0.37121	682060	0.09833	91385.7	0.08013	81041.3	0.07692
677600	0.2453	59634	0.42992	70912.7	0.40654	487180	0.096	65274.8	0.07955	57886.1	0.07578
484000	0.25742	42595.7	0.47304	50652	0.44681	347986	0.09371	46624.9	0.07737	41347.2	0.07322
345720	0.27234	30426	0.52322	36180.6	0.49402	248565	0.09148	33304	0.07725	29534.2	0.07261
246940	0.29056	21732.6	0.57981	25843	0.54768	177545	0.08931	23788.3	0.07783	21095.6	0.07271
176390	0.31292	15523.7	0.64246	18459.7	0.60753	126821	0.08767	16992.1	0.07934	15068.7	0.07366
125990	0.33934	11088.1	0.71033	13185.2	0.67297	90584.2	0.08615	12136.9	0.08163	10763.1	0.07527
89993	0.37029	7920.08	0.7817	9418.02	0.74279	64703.1	0.08511	8669.24	0.08495	7687.93	0.07816
64281	0.40742	5657.23	0.85382	6727.19	0.815	46216.7	0.08462	6192.34	0.08923	5491.4	0.08183
45915	0.45057	4040.88	0.92215	4805.13	0.88611	33011.9	0.08481	4423.1	0.09449	3922.43	0.08637
32796	0.50006	2886.3	0.9782	3432.19	0.9493	23579.6	0.08577	3159.32	0.10103	2801.7	0.0923
23426	0.55606	2061.67	1.01232	2451.6	0.99657	16842.8	0.08754	2256.68	0.10867	2001.24	0.0994
16733	0.6184	1472.63	1.0136	1751.16	1.01746	12030.7	0.09026	1611.93	0.11821	1429.47	0.10787
11952	0.68645	1051.87	0.97127	1250.81	0.99997	8593.24	0.09398	1151.36	0.12904	1021.04	0.118
8537.1	0.75877	751.331	0.88382	893.432	0.93721	6138	0.09873	822.399	0.1418	729.308	0.12996
6097.9	0.83277	536.662	0.76115	638.162	0.83231	4384.26	0.10467	587.425	0.1565	520.932	0.14394
4355.7	0.90407	383.335	0.62187	455.836	0.69926	3131.66	0.11191	419.595	0.17352	372.099	0.16015
3111.2	0.96556	273.81	0.48562	325.596	0.55907	2236.89	0.12048	299.709	0.19311	265.784	0.17912
2222.3	1.00759	195.58	0.36722	232.57	0.42953	1597.79	0.13059	214.079	0.21586	189.847	0.20118
1587.3	1.01787	139.695	0.27142	166.115	0.32072	1141.24	0.14233	152.908	0.24197	135.6	0.22677
1133.8	0.98713	99.7832	0.19779	118.655	0.23527	815.179	0.15587	109.222	0.27208	96.8583	0.25642
809.87	0.90984	71.2748	0.14292	84.7552	0.17069	582.28	0.1715	78.0167	0.30647	69.1856	0.29043
578.48	0.79427	50.9107	0.10281	60.5396	0.12309	415.915	0.18932	55.7263	0.34594	49.4184	0.32996
413.2	0.65643	36.3648	0.07424	43.2425	0.08841	297.082	0.20969	39.8045	0.39066	35.2989	0.37507
295.14	0.51801	25.9746	0.05347	30.8872	0.06338	212.2	0.23282	28.4315	0.44128	25.2132	0.42642
210.82	0.39454	18.5538	0.03846	22.0629	0.04538	151.575	0.25907	20.3088	0.49796	18.0099	0.48413
150.58	0.29297	13.2522	0.02765	15.7586	0.03246	108.264	0.28801	14.5057	0.56054	12.8638	0.54873
107.56	0.21425	9.46611	0.01978	11.2565	0.02322	77.3334	0.3226	10.3615	0.62816	9.18864	0.61905
76.828	0.15518	6.76146	0.01412	8.04027	0.01661	55.2377	0.3608	7.40102	0.69937	6.56327	0.69398
54.877	0.11176	4.8296	0.0101	5.74303	0.01188	39.4554	0.40352	5.28643	0.7723	4.68804	0.77005
39.198	0.08023	3.44973	0.00721	4.10218	0.00849	28.1825	0.45207	3.77604	0.84217	3.34861	0.84516
27.999	0.05749	2.46413	0.00516	2.93017	0.00608	20.1307	0.50645	2.69721	0.90553	2.3919	0.91244
19.999	0.04118	1.76007	0.00369	2.09295	0.00435	14.3789	0.56669	1.92655	0.95562	1.70848	0.96348
14.285	0.02945	1.25719	0.00264	1.49497	0.00311	10.2706	0.63213	1.37611	0.98855	1.22034	0.99429
10.204	0.02106	0.89803	0.00189	1.06788	0.00223	7.33646	0.70111	0.98298	0.99996	0.87171	0.99647
7.2882	0.01505	0.64142	0.00136	0.76273	0.0016	5.24006	0.77229	0.70209	0.98139	0.62262	0.96682
5.2059	0.01076	0.45816	0.000973488	0.54481	0.00115	3.74293	0.84204	0.5015	0.93509	0.44473	0.90496
3.7185	0.00769	0.32726	0.000699783	0.38915	0.000824941	2.67352	0.90443	0.35821	0.86269	0.31766	0.81598
2.6561	0.0055	0.23376	0.00050386	0.27797	0.000594931	1.90968	0.95554	0.25587	0.76945	0.22691	0.70901
1.8972	0.00394	0.16697	0.0003639	0.19855	0.000430408	1.36405	0.98954	0.18276	0.66353	0.16207	0.59434
1.3551	0.00282	0.11926	0.0002643	0.14182	0.000312581	0.97429	1.0009	0.13054	0.55346	0.11576	0.48674
0.96795	0.00202	0.08801	0.000199278			0.69594	0.98376	0.09324	0.44785	0.08269	0.38565
0.6914	0.00145					0.4971	0.9391	0.0666	0.35338	0.05906	0.29893
0.49385	0.00104					0.35507	0.86686	0.04757	0.2778
0.35275	0.000745472					0.25362	0.77355	0.03398	0.21297
0.25197	0.000537898					0.18116	0.66757
0.17998	0.000389352					0.1294	0.56118
0.12855	0.000283056					0.09242	0.45596
0.1	0.000223833					0.0719	0.38558

## Sheet: Figure 4c
[P666,14][TFSI]						[P666,14][TCM]						[P666,14][TAU]
IBA 0.1 Mpa		IT 222 K		IT 213 K		IBA 0.1 Mpa		IT 231 K		IT 217 K		IBA 0.1 Mpa		IT 233 K		IT 218 K
fmax (Hz)	bKWW	fmax (Hz)	bKWW	fmax (Hz)	bKWW	fmax (Hz)	bKWW	fmax (Hz)	bKWW	fmax (Hz)	bKWW	fmax (Hz)	bKWW	fmax (Hz)	bKWW	fmax (Hz)	bKWW
513995	0.67	16136.6	0.67	2549.4	0.66	563666	0.63	132586	0.63	10665.5	0.62	647036	0.68	7805.67	0.68	303.479	0.64
397890	0.67	11954.6	0.67	1786.56	0.66	437340	0.63	94110.9	0.63	7722.39	0.62	530609	0.68	5051.89	0.68	152.088	0.64
310038	0.67	9125.25	0.67	1302.01	0.66	334458	0.63	69202.8	0.63	5988.55	0.62	432823	0.68	3178.99	0.68	82.7198	0.64
243591	0.67	6984.02	0.67	948.396	0.66	255104	0.63	49192.4	0.63	4536.63	0.62	350199	0.68	2067.73	0.66	42.702	0.64
189408	0.67	5304.32	0.67	690.528	0.66	191297	0.63	35977.3	0.63	3416.34	0.61	281087	0.68	1317.09	0.66	20.8588	0.62
143974	0.66	4124.21	0.67	504.709	0.65	141041	0.62	26259.2	0.63	2585.83	0.61	224307	0.68	842.963	0.66	9.12003	0.62
111901	0.66	3229.28	0.67	364.134	0.65	102998	0.62	19138.9	0.63	1930.83	0.61	177699	0.68	543.652	0.64	3.35304	0.6
80340.9	0.66	2483.79	0.67	263.897	0.65	74548.5	0.62	14154.3	0.62	1439.74	0.61	139926	0.67	351.358	0.64	0.9027	0.58
60339.4	0.66	1950.7	0.67	189.228	0.65	52867.1	0.62	10246.8	0.62	1092.9	0.61	109818	0.67	227.155	0.64	0.18804	0.56
44012.1	0.66	1510.77	0.67	135.289	0.65	36690.2	0.62	7597.12	0.62	798.574	0.61	85198.3	0.67	146.088	0.64	0.03526	0.55
32266.6	0.66	1176.04	0.67	95.5223	0.65	25641.8	0.61	5612.82	0.62	590.637	0.6	65529.1	0.67	92.7406	0.64
22670.2	0.66	901.164	0.67	64.6511	0.63	17502.3	0.61	4079.83	0.62	436.382	0.6	49917.1	0.67	58.1364	0.64
15907.7	0.66	704.271	0.67	40.5283	0.63	11597.6	0.61	3020.98	0.62	303.885	0.6	37949.4	0.67	36.5052	0.64
11174.4	0.66	549.278	0.67	18.0888	0.59	7557.46	0.61	2195.14	0.62	165.337	0.58	28258.3	0.66	22.1099	0.64
7737.4	0.65	428.86	0.67	5.49657	0.56	4813.65	0.61	1615.95	0.62	56.3467	0.55	21933.3	0.66	12.8936	0.62
5196.99	0.65	335.304	0.66	1.51365	0.53	2886.27	0.61	1173.44	0.62	16.7335	0.53	15580.8	0.66	6.73016	0.62
3377.93	0.65	256.832	0.66	0.50487	0.5	1689.14	0.61	847.9	0.62	5.90418	0.51	11088.8	0.66	2.9853	0.6
2165.88	0.64	198.697	0.66	0.17738	0.48	927.947	0.6	614.81	0.62	2.358	0.5	8087.13	0.66	1.10045	0.59
1325.86	0.64	153.259	0.66	0.05431	0.48	471.39	0.59	444.917	0.62	1.07085	0.49	5597.04	0.66	0.34003	0.57
784.799	0.64	118.655	0.65			110.121	0.55	315.693	0.62	0.47505	0.48	3814.03	0.66	0.10401	0.56
455.74	0.64	90.3721	0.65			10.8176	0.51	222.645	0.61	0.21795	0.48	2493.12	0.66	0.03015	0.55
243.256	0.63	68.6953	0.65			1.38106	0.48	137.628	0.61	0.09751	0.46	1587.59	0.65
118.303	0.63	51.9021	0.65					61.8151	0.58	0.04799	0.46	1037.37	0.65
37.5822	0.58	38.4813	0.64					20.5121	0.57			631.136	0.65
3.32295	0.53	26.8571	0.63					7.03649	0.55			375.379	0.65
0.3095	0.48	16.2055	0.61					2.76595	0.53			221.993	0.65
		7.61529	0.59					1.15388	0.52			123.822	0.64
		3.06222	0.57									61.6953	0.64
		1.18744	0.55									28.5727	0.64
		0.42759	0.52									12.45	0.62
		0.19462	0.51									3.92399	0.61
												0.74305	0.61
												0.11497	0.61

## Sheet: Figure 5a
[P666,14][TCM]								[P666,14][TFSI]								[P666,14][TAU]								[P666,14][BOB]
IT 212 K		IT 217 K		IT 223 K		IT 231 K		IT 208 K		IT 213 K		IT 222 K		IT 232 K		IT 213 K		IT 218 K		IT 223 K		IT 233 K		IT 218 K		IT 223 K		IT 231 K		IT 238 K
P (Mpa)	log10 ts	P (Mpa)	log10 ts	P (Mpa)	log10 ts	P (Mpa)	log10 ts	P (Mpa)	log10 ts	P (Mpa)	log10 ts	P (Mpa)	log10 ts	P (Mpa)	log10 ts	P (Mpa)	log10 ts	P (Mpa)	log10 ts	P (Mpa)	log10 ts	P (Mpa)	log10 ts	P (Mpa)	log10 ts	P (Mpa)	log10 ts	P (Mpa)	log10 ts	P (Mpa)	log10 ts
0	-4.33273	0	-4.82594	0	-5.33479	0	-5.92046	0	-3.72515	0	-4.2044	0	-5.00577	0	-5.73921	0	-2.62251	0	-3.28009	0	-3.84466	0	-4.69037	0	-3.73424	0	-4.36401	0	-5.18669	0	-5.75523
10	-4.176	10	-4.68571	10	-5.21932	15	-5.7716	10	-3.55207	10	-4.04998	10	-4.8755	10	-5.62525	20	-2.26504	20	-2.98005	20	-3.58788	20	-4.50141	10	-3.52578	10	-4.17659	10	-5.03924	15	-5.56384
20	-4.04278	20	-4.57528	20	-5.11362	30	-5.63808	20	-3.39351	20	-3.91257	20	-4.7582	20	-5.52506	40	-1.90693	40	-2.71557	40	-3.34333	40	-4.30025	20	-3.32883	20	-4.0126	20	-4.89894	30	-5.38732
30	-3.90205	30	-4.45469	30	-5.00886	45	-5.48986	30	-3.23627	30	-3.77495	30	-4.64207	30	-5.42934	60	-1.47782	60	-2.42841	60	-3.0992	60	-4.11345	30	-3.12188	30	-3.84194	30	-4.76296	45	-5.20754
40	-3.75647	40	-4.33152	40	-4.90309	60	-5.35399	40	-3.07314	40	-3.63714	40	-4.52259	40	-5.32994	80	-0.88941	80	-2.11725	80	-2.86774	80	-3.91757	40	-2.9201	40	-3.67142	40	-4.62543	60	-5.03152
50	-3.60748	50	-4.21056	50	-4.78781	75	-5.21724	50	-2.90066	50	-3.501	50	-4.4133	50	-5.23695	100	-0.13289	100	-1.75796	100	-2.59363	100	-3.72377	50	-2.70093	50	-3.49053	50	-4.48466	75	-4.85017
60	-3.45112	60	-4.0837	60	-4.68931	90	-5.07988	60	-2.70421	60	-3.35922	60	-4.30706	60	-5.14424	120	0.65321	120	-1.3234	120	-2.32615	120	-3.53328	60	-2.49607	60	-3.31668	60	-4.34882	90	-4.67121
70	-3.25972	70	-3.95624	70	-4.58253	105	-4.94885	70	-2.40088	70	-3.21939	70	-4.19307	70	-5.05041			140	-0.7535	140	-2.04163	140	-3.34371	70	-2.27425	70	-3.13739	70	-4.20768	105	-4.49107
80	-2.85356	80	-3.83654	80	-4.47534	120	-4.80855	80	-1.87877	80	-3.07495	80	-4.08815	80	-4.959			160	-0.07222	160	-1.72654	160	-3.15428	80	-2.05864	80	-2.95273	80	-4.06474	120	-4.30821
90	-2.25539	90	-3.70027	90	-4.36663	135	-4.67861	90	-1.282	90	-2.92922	90	-3.97716	90	-4.86646			180	0.65475	180	-1.32066	180	-2.96257	90	-1.81844	90	-2.76574	90	-3.92227	135	-4.12709
100	-1.70509	100	-3.56928	100	-4.26074	150	-4.54714	100	-0.77443	100	-2.77806	100	-3.86838	100	-4.77599					200	-0.80465	200	-2.76523	100	-1.57675	100	-2.57741	100	-3.77963	150	-3.94006
110	-1.26019	110	-3.43783	110	-4.15521	165	-4.4086	110	-0.33152	110	-2.60854	110	-3.75276	110	-4.68782					220	-0.15752	220	-2.56241	110	-1.3304	110	-2.38363	110	-3.63564	165	-3.75375
120	-0.83744	120	-3.28067	120	-4.049	180	-4.27811	120	0.14457	120	-2.40572	120	-3.6457	120	-4.59825					240	0.48401	240	-2.36031	120	-1.06621	120	-2.18416	120	-3.49228	180	-3.56479
130	-0.47651	130	-3.01633	130	-3.93855	195	-4.13942			130	-2.05537	130	-3.53775	130	-4.51018					260	1.10958	260	-2.14255	130	-0.80382	130	-1.97675	130	-3.34094	195	-3.36583
140	-0.10863	140	-2.54883	140	-3.82798	210	-4.00639			140	-1.53805	140	-3.43028	140	-4.4209							280	-1.90833	140	-0.51442	140	-1.76904	140	-3.18923	210	-3.17783
150	0.25792	150	-2.02155	150	-3.71783	225	-3.86742			150	-0.97798	150	-3.3234	150	-4.33292							300	-1.62599	150	-0.21624	150	-1.5476	150	-3.04196	225	-2.9694
160	0.62201	160	-1.56912	160	-3.60942	240	-3.7263			160	-0.50114	160	-3.20761	160	-4.24542							320	-1.27295	160	0.08849	160	-1.33451	160	-2.88306	240	-2.77263
		170	-1.1705	170	-3.49295	255	-3.5867			170	-0.04687	170	-3.09615	170	-4.1567							340	-0.83953	170	0.4143	170	-1.11132	170	-2.72216	255	-2.56067
		180	-0.82769	180	-3.37469	270	-3.44624			180	0.46716	180	-2.98338	180	-4.07381							360	-0.32948			180	-0.8729	180	-2.5688	270	-2.3439
		190	-0.4747	190	-3.24626	285	-3.29722					190	-2.87225	190	-3.98548							380	0.18498			190	-0.62434	190	-2.39979	285	-2.12726
		200	-0.13632	200	-3.06875	300	-3.14557					200	-2.75399	200	-3.89757							400	0.72272			200	-0.37212	200	-2.22819	300	-1.90413
		210	0.21299	210	-2.73613	315	-2.93667					210	-2.63489	210	-3.80967											210	-0.11554	210	-2.05943	315	-1.67162
		220	0.52088	220	-2.29852	330	-2.58905					220	-2.51314	220	-3.72262											220	0.15866	220	-1.89551	330	-1.43262
				230	-1.86902	345	-2.10997					230	-2.38321	230	-3.63451											230	0.43201	230	-1.7093	345	-1.18642
				240	-1.48638	360	-1.64532					240	-2.22702	240	-3.54561													240	-1.53018	360	-0.94044
				250	-1.15658	375	-1.2398					250	-2.00762	250	-3.45693													250	-1.34448	375	-0.68131
				260	-0.8514	390	-0.86012					260	-1.67965	260	-3.36856													260	-1.15958	390	-0.41488
				270	-0.56051							270	-1.284	270	-3.27844													270	-0.96819	405	-0.13306
				280	-0.27466							280	-0.87257	280	-3.18769													280	-0.76751	420	0.13609
				290	0.01745							290	-0.42899	290	-3.09816													290	-0.56384
				300	0.29159							300	-0.08714	300	-3.00771													300	-0.35605
				310	0.57484									310	-2.91721													310	-0.14442
														320	-2.82333													320	0.06967
														330	-2.73072													330	0.30211
														340	-2.63714													340	0.53071
														350	-2.54016
														360	-2.44009
														370	-2.33809
														380	-2.23158
														390	-2.1069
														400	-1.85368
														410	-1.63782
														420	-1.47315

[truncated: 2 more sheets: Figure 5b, Figure 5c]
