# Supplementary material for: Pressure-induced liquid-liquid transition in a family of ionic materials
Source: Nat Commun. 2022 Mar 15;13:1342. doi: 10.1038/s41467-022-29021-0 (PMC8924164; doi:10.1038/s41467-022-29021-0)
Supplement: Supplementary file 4 — Source Data [file 41467_2022_29021_MOESM4_ESM.zip › Source Data_NMR.xlsx]

## Sheet: Figure 1 - SI
Figure 1. [P666,14][TFSI] 1H NMR spectrum (d6-DMSO, 400 MHz, 25˚C).
-4.10105 5.50343
-4.10074 5.5068
-4.10043 5.47791
-4.10011 5.49868
-4.0998 5.56095
-4.09949 5.60276
-4.09917 5.62072
-4.09886 5.58932
-4.09855 5.60489
-4.09823 5.66156
-4.09792 5.70694
-4.0976 5.74628
-4.09729 5.82887
-4.09698 5.88633
-4.09666 5.8745
-4.09635 5.83705
-4.09604 5.81759
-4.09572 5.80162
-4.09541 5.77251
-4.0951 5.79988
-4.09478 5.83066
-4.09447 5.87229
-4.09415 5.87276
-4.09384 5.86261
-4.09353 5.8955
-4.09321 5.90849
-4.0929 5.95168
-4.09259 6.03611
-4.09227 6.08361
-4.09196 6.10262
-4.09165 6.11428
-4.09133 6.12751
-4.09102 6.16702
-4.09071 6.17072
-4.09039 6.1435
-4.09008 6.15217
-4.08976 6.17315
-4.08945 6.222
-4.08914 6.24823
-4.08882 6.24155
-4.08851 6.24517
-4.0882 6.27735
-4.08788 6.33056
-4.08757 6.35852
-4.08726 6.37159
-4.08694 6.35517
-4.08663 6.37125
-4.08631 6.39374
-4.086 6.3956
-4.08569 6.39672
-4.08537 6.42685
-4.08506 6.47223
-4.08475 6.51808
-4.08443 6.53019
-4.08412 6.52514
-4.08381 6.527
-4.08349 6.51613
-4.08318 6.51563
-4.08286 6.5555
-4.08255 6.61611
-4.08224 6.64053
-4.08192 6.64481
-4.08161 6.65109
-4.0813 6.6804
-4.08098 6.74059
-4.08067 6.77086
-4.08036 6.78205
-4.08004 6.8051
-4.07973 6.82963
-4.07941 6.82793
-4.0791 6.81869
-4.07879 6.81945
-4.07847 6.83249
-4.07816 6.83317
-4.07785 6.80368
-4.07753 6.76191
-4.07722 6.7832
-4.07691 6.83565
-4.07659 6.86511
-4.07628 6.9053
-4.07596 6.93429
-4.07565 6.96392
-4.07534 7.00129
-4.07502 7.02186
-4.07471 7.03626
-4.0744 7.06199
-4.07408 7.09064
-4.07377 7.08365
-4.07346 7.07848
-4.07314 7.08972
-4.07283 7.11187
-4.07252 7.15677
-4.0722 7.19847
-4.07189 7.22193
-4.07157 7.26036
-4.07126 7.30789
-4.07095 7.32863
-4.07063 7.35038
-4.07032 7.40653
-4.07001 7.45141
-4.06969 7.45871
-4.06938 7.42786
-4.06907 7.36093
-4.06875 7.33673
-4.06844 7.33911
-4.06812 7.37357
-4.06781 7.40426
-4.0675 7.43809
-4.06718 7.46548
-4.06687 7.52328
-4.06656 7.55886
-4.06624 7.55393
-4.06593 7.55313
-4.06562 7.57557
-4.0653 7.60374
-4.06499 7.60512
-4.06467 7.58538
-4.06436 7.58051
-4.06405 7.64926
-4.06373 7.74534
-4.06342 7.80806
-4.06311 7.80866
-4.06279 7.8036
-4.06248 7.84618
-4.06217 7.88409
-4.06185 7.9167
-4.06154 7.91351
-4.06122 7.91531
-4.06091 7.93866
-4.0606 7.95871
-4.06028 7.98938
-4.05997 7.99914
-4.05966 8.0154
-4.05934 8.03483
-4.05903 8.04364
-4.05872 8.02839
-4.0584 8.04455
-4.05809 8.03965
-4.05777 8.03595
-4.05746 8.09167
-4.05715 8.14706
-4.05683 8.12972
-4.05652 8.14567
-4.05621 8.1649
-4.05589 8.17229
-4.05558 8.19047
-4.05527 8.21511
-4.05495 8.241
-4.05464 8.21655
-4.05432 8.15758
-4.05401 8.17469
-4.0537 8.28259
-4.05338 8.30835
-4.05307 8.31537
-4.05276 8.36259
-4.05244 8.39237
-4.05213 8.39565
-4.05182 8.41562
-4.0515 8.42062
-4.05119 8.44138
-4.05088 8.47859
-4.05056 8.49329
-4.05025 8.5124
-4.04993 8.52604
-4.04962 8.55169
-4.04931 8.57361
-4.04899 8.5763
-4.04868 8.56935
-4.04837 8.57657
-4.04805 8.56493
-4.04774 8.55512
-4.04743 8.58683
-4.04711 8.62922
-4.0468 8.64068
-4.04648 8.63267
-4.04617 8.63897
-4.04586 8.68464
-4.04554 8.73229
-4.04523 8.77167
-4.04492 8.81953
-4.0446 8.8833
-4.04429 8.90546
-4.04398 8.86805
-4.04366 8.8699
-4.04335 8.85788
-4.04303 8.84619
-4.04272 8.87984
-4.04241 8.91591
-4.04209 8.9115
-4.04178 8.92945
-4.04147 8.95225
-4.04115 8.98035
-4.04084 8.98764
-4.04053 9.00051
-4.04021 9.04483
-4.0399 9.09435
-4.03958 9.16477
-4.03927 9.20011
-4.03896 9.20729
-4.03864 9.22305
-4.03833 9.20221
-4.03802 9.20168
-4.0377 9.22586
-4.03739 9.23245
-4.03708 9.24341
-4.03676 9.25606
-4.03645 9.27512
-4.03613 9.30313
-4.03582 9.3256
-4.03551 9.32204
-4.03519 9.36461
-4.03488 9.38793
-4.03457 9.40718
-4.03425 9.41901
-4.03394 9.43627
-4.03363 9.45829
-4.03331 9.48701
-4.033 9.49192
-4.03268 9.46089
-4.03237 9.46829
-4.03206 9.52233
-4.03174 9.57948
-4.03143 9.59815
-4.03112 9.59471
-4.0308 9.58625
-4.03049 9.5875
-4.03018 9.63108
-4.02986 9.62834
-4.02955 9.58862
-4.02924 9.60332
-4.02892 9.65414
-4.02861 9.71616
-4.02829 9.72697
-4.02798 9.73387
-4.02767 9.73525
-4.02735 9.74523
-4.02704 9.77877
-4.02673 9.80521
-4.02641 9.82966
-4.0261 9.81645
-4.02579 9.81571
-4.02547 9.84844
-4.02516 9.89106
-4.02484 9.88698
-4.02453 9.8752
-4.02422 9.88654
-4.0239 9.94955
-4.02359 10.0253
-4.02328 10.0218
-4.02296 9.99264
-4.02265 9.99049
-4.02234 10.0069
-4.02202 10.0194
-4.02171 9.99508
-4.02139 9.99952
-4.02108 10.0123
-4.02077 10.0369
-4.02045 10.0723
-4.02014 10.1158
-4.01983 10.1401
-4.01951 10.1612
-4.0192 10.1458
-4.01889 10.1147
-4.01857 10.1327
-4.01826 10.1716
-4.01794 10.1898
-4.01763 10.1914
-4.01732 10.1904
-4.017 10.1996
-4.01669 10.2335
-4.01638 10.3038
-4.01606 10.3208
-4.01575 10.2912
-4.01544 10.2572
-4.01512 10.2317
-4.01481 10.2697
-4.01449 10.3375
-4.01418 10.4002
-4.01387 10.4537
-4.01355 10.4831
-4.01324 10.5034
-4.01293 10.5193
-4.01261 10.538
-4.0123 10.5489
-4.01199 10.5566
-4.01167 10.5867
-4.01136 10.6172
-4.01105 10.6325
-4.01073 10.6241
-4.01042 10.616
-4.0101 10.6321
-4.00979 10.6768
-4.00948 10.6851
-4.00916 10.6703
-4.00885 10.7264
-4.00854 10.7751
-4.00822 10.7587
-4.00791 10.7098
-4.0076 10.6849
-4.00728 10.6749
-4.00697 10.6926
-4.00665 10.7301
-4.00634 10.7897
-4.00603 10.8652
-4.00571 10.9025
-4.0054 10.9361
-4.00509 10.9437
-4.00477 10.956
-4.00446 10.962
-4.00415 10.9821
-4.00383 10.9718
-4.00352 10.9494
-4.0032 10.9343
-4.00289 10.9398
-4.00258 10.9558
-4.00226 10.9786
-4.00195 11.0004
-4.00164 11.025
-4.00132 11.0427
-4.00101 11.0605
-4.0007 11.1069
-4.00038 11.1357
-4.00007 11.0904
-3.99975 11.0876
-3.99944 11.1398
-3.99913 11.2013
-3.99881 11.2203
-3.9985 11.2183
-3.99819 11.2266
-3.99787 11.2573
-3.99756 11.312
-3.99725 11.3109
-3.99693 11.2962
-3.99662 11.2792
-3.9963 11.2735
-3.99599 11.2553
-3.99568 11.2647
-3.99536 11.3203
-3.99505 11.3455
-3.99474 11.3552
-3.99442 11.3942
-3.99411 11.4324
-3.9938 11.4602
-3.99348 11.4518
-3.99317 11.4513
-3.99285 11.4795
-3.99254 11.5053
-3.99223 11.5381
-3.99191 11.552
-3.9916 11.5617
-3.99129 11.5396
-3.99097 11.5108
-3.99066 11.5421
-3.99035 11.5808
-3.99003 11.5689
-3.98972 11.5497
-3.98941 11.5736
-3.98909 11.5732
-3.98878 11.5498
-3.98846 11.5594
-3.98815 11.5963
-3.98784 11.6204
-3.98752 11.6272
-3.98721 11.6651
-3.9869 11.724
-3.98658 11.7628
-3.98627 11.725
-3.98596 11.7026
-3.98564 11.7352
-3.98533 11.7515
-3.98501 11.7616
-3.9847 11.7637
-3.98439 11.7879
-3.98407 11.8276
-3.98376 11.8793
-3.98345 11.9183
-3.98313 11.9546
-3.98282 11.9317
-3.98251 11.9091
-3.98219 11.9291
-3.98188 11.9564
-3.98156 11.9645
-3.98125 12.0072
-3.98094 12.0279
-3.98062 12.0344
-3.98031 12.0699
-3.98 12.1261
-3.97968 12.1409
-3.97937 12.0842
-3.97906 11.997
-3.97874 11.9804
-3.97843 12.0105
-3.97811 12.0502
-3.9778 12.1348
-3.97749 12.1976
-3.97717 12.175
-3.97686 12.1666
-3.97655 12.1945
-3.97623 12.1746
-3.97592 12.1398
-3.97561 12.1429
-3.97529 12.18
-3.97498 12.2244
-3.97466 12.2473
-3.97435 12.2286
-3.97404 12.2459
-3.97372 12.2998
-3.97341 12.2924
-3.9731 12.3128
-3.97278 12.3448
-3.97247 12.3843
-3.97216 12.4234
-3.97184 12.3906
-3.97153 12.3863
-3.97121 12.3877
-3.9709 12.3284
-3.97059 12.3165
-3.97027 12.3142
-3.96996 12.3097
-3.96965 12.3461
-3.96933 12.4271
-3.96902 12.4889
-3.96871 12.5044
-3.96839 12.549
-3.96808 12.5771
-3.96777 12.5364
-3.96745 12.5043
-3.96714 12.4838
-3.96682 12.5401
-3.96651 12.5699
-3.9662 12.5534
-3.96588 12.5361
-3.96557 12.5129
-3.96526 12.5174
-3.96494 12.5214
-3.96463 12.5482
-3.96432 12.58
-3.964 12.61
-3.96369 12.6433
-3.96337 12.6697
-3.96306 12.7074
-3.96275 12.7251
-3.96243 12.6895
-3.96212 12.6776
-3.96181 12.6964
-3.96149 12.7285
-3.96118 12.7707
-3.96087 12.8154
-3.96055 12.8675
-3.96024 12.9016
-3.95992 12.9189
-3.95961 12.9759
-3.9593 12.9991
-3.95898 12.9614
-3.95867 12.9218
-3.95836 12.8938
-3.95804 12.8907
-3.95773 12.923
-3.95742 12.9082
-3.9571 12.9064
-3.95679 12.9464
-3.95647 13.0082
-3.95616 13.0431
-3.95585 13.0779
-3.95553 13.1173
-3.95522 13.1242
-3.95491 13.0468
-3.95459 13.0063
-3.95428 12.9683
-3.95397 12.9762
-3.95365 13.0347
-3.95334 13.0806
-3.95302 13.1075
-3.95271 13.1459
-3.9524 13.1812
-3.95208 13.1814
-3.95177 13.1866
-3.95146 13.183
-3.95114 13.2078
-3.95083 13.191
-3.95052 13.2131
-3.9502 13.2393
-3.94989 13.2275
-3.94958 13.2271
-3.94926 13.2264
-3.94895 13.1785
-3.94863 13.1597
-3.94832 13.1579
-3.94801 13.2037
-3.94769 13.2723
-3.94738 13.3104
-3.94707 13.2987
-3.94675 13.3102
-3.94644 13.3366
-3.94613 13.3172
-3.94581 13.3136
-3.9455 13.3478
-3.94518 13.3682
-3.94487 13.3795
-3.94456 13.4077
-3.94424 13.4465
-3.94393 13.4518
-3.94362 13.4265
-3.9433 13.4286
-3.94299 13.4549
-3.94268 13.4757
-3.94236 13.4938
-3.94205 13.5294
-3.94173 13.5226
-3.94142 13.4867
-3.94111 13.5272
-3.94079 13.5626
-3.94048 13.5339
-3.94017 13.5013
-3.93985 13.5492
-3.93954 13.5858
-3.93923 13.5706
-3.93891 13.5512
-3.9386 13.6037
-3.93828 13.6141
-3.93797 13.5814
-3.93766 13.5811
-3.93734 13.6236
-3.93703 13.6514
-3.93672 13.6401
-3.9364 13.6367
-3.93609 13.6436
-3.93578 13.6717
-3.93546 13.6657
-3.93515 13.6428
-3.93483 13.692
-3.93452 13.7593
-3.93421 13.7994
-3.93389 13.8415
-3.93358 13.8451
-3.93327 13.8426
-3.93295 13.8231
-3.93264 13.8333
-3.93233 13.8263
-3.93201 13.8049
-3.9317 13.7925
-3.93138 13.8019
-3.93107 13.8734
-3.93076 13.9267
-3.93044 13.9288
-3.93013 13.8807
-3.92982 13.8833
-3.9295 13.8772
-3.92919 13.868
-3.92888 13.9054
-3.92856 13.9273
-3.92825 13.9461
-3.92794 13.9731
-3.92762 14.0188
-3.92731 14.0592
-3.92699 14.0642
-3.92668 14.064
-3.92637 14.0744
-3.92605 14.0602
-3.92574 14.0519
-3.92543 14.0643
-3.92511 14.1194
-3.9248 14.1287
-3.92449 14.1223
-3.92417 14.0854
-3.92386 14.0058
-3.92354 14.0305
-3.92323 14.1134
-3.92292 14.1484
-3.9226 14.1275
-3.92229 14.0958
-3.92198 14.0676
-3.92166 14.0526
-3.92135 14.0722
-3.92104 14.1093
-3.92072 14.1136
-3.92041 14.1274
-3.92009 14.1415
-3.91978 14.1646
-3.91947 14.1971
-3.91915 14.2363
-3.91884 14.27
-3.91853 14.2704
-3.91821 14.2967
-3.9179 14.2868
-3.91759 14.2734
-3.91727 14.3246
-3.91696 14.3881
-3.91664 14.404
-3.91633 14.3538
-3.91602 14.2609
-3.9157 14.2076
-3.91539 14.2241
-3.91508 14.2892
-3.91476 14.2905
-3.91445 14.2349
-3.91414 14.1698
-3.91382 14.177
-3.91351 14.2939
-3.91319 14.3806
-3.91288 14.3956
-3.91257 14.4031
-3.91225 14.3963
-3.91194 14.358
-3.91163 14.3405
-3.91131 14.3836
-3.911 14.4379
-3.91069 14.4919
-3.91037 14.5597
-3.91006 14.5903
-3.90975 14.5905
-3.90943 14.6038
-3.90912 14.6218
-3.9088 14.6031
-3.90849 14.586
-3.90818 14.5874
-3.90786 14.5741
-3.90755 14.5427
-3.90724 14.538
-3.90692 14.4872
-3.90661 14.4819
-3.9063 14.5998
-3.90598 14.671
-3.90567 14.6711
-3.90535 14.632
-3.90504 14.6076
-3.90473 14.5776
-3.90441 14.5975
-3.9041 14.5906
-3.90379 14.5324
-3.90347 14.5167
-3.90316 14.5038
-3.90285 14.496
-3.90253 14.5485
-3.90222 14.6077
-3.9019 14.6319
-3.90159 14.6142
-3.90128 14.6826
-3.90096 14.7108
-3.90065 14.7001
-3.90034 14.6865
-3.90002 14.6788
-3.89971 14.6632
-3.8994 14.6758
-3.89908 14.7133
-3.89877 14.7644
-3.89845 14.7438
-3.89814 14.7617
-3.89783 14.8049
-3.89751 14.8102
-3.8972 14.7806
-3.89689 14.8248
-3.89657 14.8271
-3.89626 14.7559
-3.89595 14.7371
-3.89563 14.7855
-3.89532 14.8162
-3.895 14.843
-3.89469 14.8497
-3.89438 14.8366
-3.89406 14.8553
-3.89375 14.8604
-3.89344 14.8586
-3.89312 14.8448
-3.89281 14.8393
-3.8925 14.8298
-3.89218 14.8046
-3.89187 14.8327
-3.89155 14.8399
-3.89124 14.8709
-3.89093 14.9169
-3.89061 14.9742
-3.8903 15.0255
-3.88999 15.0204
-3.88967 15.0025
-3.88936 14.9975
-3.88905 14.9909
-3.88873 14.9707
-3.88842 14.9114
-3.88811 14.899
-3.88779 14.942
-3.88748 14.9439
-3.88716 14.9336
-3.88685 14.9316
-3.88654 14.944
-3.88622 14.9556
-3.88591 14.9419
-3.8856 14.9184
-3.88528 14.9074
-3.88497 14.9107
-3.88466 14.9319
-3.88434 14.9785
-3.88403 15.0239
-3.88371 15.0108
-3.8834 14.9884
-3.88309 15.0287
-3.88277 15.0651
-3.88246 15.0565
-3.88215 15.0774
-3.88183 15.0822
-3.88152 15.0835
-3.88121 15.0715
-3.88089 15.0443
-3.88058 15.0823
-3.88026 15.0925
-3.87995 15.1326
-3.87964 15.1623
-3.87932 15.1712
-3.87901 15.1845
-3.8787 15.2138
-3.87838 15.2209
-3.87807 15.1973
-3.87776 15.1645
-3.87744 15.1067
-3.87713 15.0641
-3.87681 15.1307
-3.8765 15.1631
-3.87619 15.2223
-3.87587 15.2789
-3.87556 15.238
-3.87525 15.2598
-3.87493 15.3095
-3.87462 15.3014
-3.87431 15.2832
-3.87399 15.3026
-3.87368 15.2791
-3.87336 15.2451
-3.87305 15.237
-3.87274 15.2068
-3.87242 15.1589
-3.87211 15.1748
-3.8718 15.2017
-3.87148 15.2642
-3.87117 15.3437
-3.87086 15.4161
-3.87054 15.4639
-3.87023 15.4248
-3.86991 15.3883
-3.8696 15.3817
-3.86929 15.3849
-3.86897 15.3898
-3.86866 15.3701
-3.86835 15.3848
-3.86803 15.4341
-3.86772 15.4411
-3.86741 15.4065
-3.86709 15.3825
-3.86678 15.3876
-3.86647 15.3745
-3.86615 15.3678
-3.86584 15.3419
-3.86552 15.2846
-3.86521 15.2938
-3.8649 15.34
-3.86458 15.3562
-3.86427 15.4111
-3.86396 15.4791
-3.86364 15.4932
-3.86333 15.4763
-3.86302 15.4601
-3.8627 15.4412
-3.86239 15.3947
-3.86207 15.3945
-3.86176 15.3726
-3.86145 15.3695
-3.86113 15.3817
-3.86082 15.3568
-3.86051 15.3812
-3.86019 15.4404
-3.85988 15.5056
-3.85957 15.5561
-3.85925 15.5714
-3.85894 15.5546
-3.85862 15.5277
-3.85831 15.4956
-3.858 15.5078
-3.85768 15.5156
-3.85737 15.5103
-3.85706 15.5147
-3.85674 15.5872
-3.85643 15.6745
-3.85612 15.6246
-3.8558 15.5867
-3.85549 15.5836
-3.85517 15.5824
-3.85486 15.5912
-3.85455 15.5734
-3.85423 15.5424
-3.85392 15.5834
-3.85361 15.6336
-3.85329 15.6586
-3.85298 15.628
-3.85267 15.5958
-3.85235 15.6024
-3.85204 15.6045
-3.85172 15.5713
-3.85141 15.5717
-3.8511 15.6318
-3.85078 15.7176
-3.85047 15.7543
-3.85016 15.7552
-3.84984 15.7683
-3.84953 15.7922
-3.84922 15.7727
-3.8489 15.7375
-3.84859 15.7251
-3.84828 15.6995
-3.84796 15.7029
-3.84765 15.6833
-3.84733 15.6339
-3.84702 15.6237
-3.84671 15.7147
-3.84639 15.7467
-3.84608 15.7224
-3.84577 15.7351
-3.84545 15.7945
-3.84514 15.8177
-3.84483 15.8019
-3.84451 15.8161
-3.8442 15.8396
-3.84388 15.8114
-3.84357 15.7519
-3.84326 15.7482
-3.84294 15.7486
-3.84263 15.7607
-3.84232 15.7527
-3.842 15.7388
-3.84169 15.7474
-3.84138 15.7928
-3.84106 15.8203
-3.84075 15.8659
-3.84043 15.8705
-3.84012 15.8083
-3.83981 15.7249
-3.83949 15.679
-3.83918 15.7293
-3.83887 15.7548
-3.83855 15.7787
-3.83824 15.7907
-3.83793 15.7781
-3.83761 15.8081
-3.8373 15.8884
-3.83698 15.9562
-3.83667 15.9603
-3.83636 15.9423
-3.83604 15.9386
-3.83573 15.9511
-3.83542 15.883
-3.8351 15.8632
-3.83479 15.8905
-3.83448 15.8689
-3.83416 15.8973
-3.83385 15.9599
-3.83353 15.9407
-3.83322 15.856
-3.83291 15.8243
-3.83259 15.8004
-3.83228 15.773
-3.83197 15.8076
-3.83165 15.898
-3.83134 15.9527
-3.83103 15.9972
-3.83071 16.0162
-3.8304 15.9961
-3.83008 15.9686
-3.82977 15.9319
-3.82946 15.9237
-3.82914 15.9626
-3.82883 16.0197
-3.82852 16.0213
-3.8282 15.9964
-3.82789 15.9782
-3.82758 15.9812
-3.82726 16.0062
-3.82695 16.0413
-3.82664 16.0199
-3.82632 16.0143
-3.82601 16.0373
-3.82569 16.025
-3.82538 15.9957
-3.82507 15.9882
-3.82475 15.9908
-3.82444 15.9906
-3.82413 15.9819
-3.82381 15.9931
-3.8235 15.9971
-3.82319 15.9767
-3.82287 15.9719
-3.82256 15.9824
-3.82224 16.0013
-3.82193 15.984
-3.82162 15.9348
-3.8213 15.8945
-3.82099 15.9197
-3.82068 15.9825
-3.82036 16.0106
-3.82005 16.0349
-3.81974 16.002
-3.81942 15.9383
-3.81911 15.9849
-3.81879 16.0234
-3.81848 16.0111
-3.81817 15.9899
-3.81785 16.0015
-3.81754 16.0491
-3.81723 16.1033
-3.81691 16.1789
-3.8166 16.1541
-3.81629 16.0467
-3.81597 16.0369
-3.81566 16.0788
-3.81534 16.0865
-3.81503 16.0635
-3.81472 15.9964
-3.8144 16.0264
-3.81409 16.0691
-3.81378 16.0418
-3.81346 16.0468
-3.81315 16.025
-3.81284 16.0065
-3.81252 16.0542
-3.81221 16.0681
-3.81189 16.1003
-3.81158 16.1349
-3.81127 16.1131
-3.81095 16.0604
-3.81064 16.0277
-3.81033 16.026
-3.81001 16.0465
-3.8097 16.0524
-3.80939 16.0946
-3.80907 16.1181
-3.80876 16.0858
-3.80844 16.0586
-3.80813 16.0361
-3.80782 16.07
-3.8075 16.1331
-3.80719 16.1139
-3.80688 16.0799
-3.80656 16.0496
-3.80625 16.0434
-3.80594 16.0312
-3.80562 16.0186
-3.80531 16.0126
-3.805 16.0095
-3.80468 16.0701
-3.80437 16.154
-3.80405 16.2013
-3.80374 16.2404
-3.80343 16.2404
-3.80311 16.2136
-3.8028 16.144
-3.80249 16.1163
-3.80217 16.0972
-3.80186 16.0684
-3.80155 16.088
-3.80123 16.1108
-3.80092 16.1252
-3.8006 16.136
-3.80029 16.169
-3.79998 16.2559
-3.79966 16.3215
-3.79935 16.2736
-3.79904 16.1724
-3.79872 16.1195
-3.79841 16.1171
-3.7981 16.1583
-3.79778 16.1719
-3.79747 16.1628
-3.79715 16.1841
-3.79684 16.2405
-3.79653 16.2831
-3.79621 16.2739
-3.7959 16.235
-3.79559 16.1988
-3.79527 16.1535
-3.79496 16.0696
-3.79465 16.0725
-3.79433 16.0848
-3.79402 16.1041
-3.7937 16.1098
-3.79339 16.1215
-3.79308 16.1647
-3.79276 16.2347
-3.79245 16.2376
-3.79214 16.2493
-3.79182 16.3288
-3.79151 16.3315
-3.7912 16.2625
-3.79088 16.1954
-3.79057 16.1488
-3.79025 16.1561
-3.78994 16.1691
-3.78963 16.1304
-3.78931 16.1614
-3.789 16.2118
-3.78869 16.2645
-3.78837 16.2915
-3.78806 16.3153
-3.78775 16.3152
-3.78743 16.3428
-3.78712 16.3891
-3.78681 16.4201
-3.78649 16.4584
-3.78618 16.4355
-3.78586 16.414
-3.78555 16.4017
-3.78524 16.3948
-3.78492 16.405
-3.78461 16.357
-3.7843 16.3009
-3.78398 16.2637
-3.78367 16.2654
-3.78336 16.311
-3.78304 16.3787
-3.78273 16.3773
-3.78241 16.3223
-3.7821 16.3136
-3.78179 16.3708
-3.78147 16.3744
-3.78116 16.2949
-3.78085 16.236
-3.78053 16.2314
-3.78022 16.2579
-3.77991 16.2815
-3.77959 16.28
-3.77928 16.2797
-3.77896 16.3079
-3.77865 16.355
-3.77834 16.3777
-3.77802 16.4419
-3.77771 16.4369
-3.7774 16.3934
-3.77708 16.3791
-3.77677 16.3487
-3.77646 16.3332
-3.77614 16.3297
-3.77583 16.2961
-3.77551 16.2808
-3.7752 16.2642
-3.77489 16.1917
-3.77457 16.1724
-3.77426 16.1872
-3.77395 16.2437
-3.77363 16.2687
-3.77332 16.2991
-3.77301 16.3437
-3.77269 16.3199
-3.77238 16.3053
-3.77206 16.3287
-3.77175 16.3466
-3.77144 16.3277
-3.77112 16.2771
-3.77081 16.3093
-3.7705 16.3261
-3.77018 16.3075
-3.76987 16.3694
-3.76956 16.3681
-3.76924 16.3619
-3.76893 16.3806
-3.76861 16.3937
-3.7683 16.389
-3.76799 16.3524
-3.76767 16.3164
-3.76736 16.2882
-3.76705 16.3194
-3.76673 16.4146
-3.76642 16.4219
-3.76611 16.3608
-3.76579 16.3464
-3.76548 16.3231
-3.76517 16.3331
-3.76485 16.3267
-3.76454 16.3506
-3.76422 16.3556
-3.76391 16.2908
-3.7636 16.228
-3.76328 16.2984
-3.76297 16.4227
-3.76266 16.4619
-3.76234 16.4282
-3.76203 16.3899
-3.76172 16.3725
-3.7614 16.3554
-3.76109 16.3093
-3.76077 16.3123
-3.76046 16.3537
-3.76015 16.3117
-3.75983 16.2707
-3.75952 16.3121
-3.75921 16.3542
-3.75889 16.3716
-3.75858 16.3752
-3.75827 16.3925
-3.75795 16.3925
-3.75764 16.3209
-3.75732 16.2626
-3.75701 16.2506
-3.7567 16.2801
-3.75638 16.3499
-3.75607 16.3823
-3.75576 16.3848
-3.75544 16.375
-3.75513 16.3499
-3.75482 16.3283
-3.7545 16.3238
-3.75419 16.3288
-3.75387 16.3552
-3.75356 16.4484
-3.75325 16.5301
-3.75293 16.5239
-3.75262 16.4654
-3.75231 16.4417
-3.75199 16.4786
-3.75168 16.4225
-3.75137 16.3867
-3.75105 16.4027
-3.75074 16.3865
-3.75042 16.3448
-3.75011 16.2944
-3.7498 16.2966
-3.74948 16.3204
-3.74917 16.3639
-3.74886 16.3748
-3.74854 16.3839
-3.74823 16.3932
-3.74792 16.3869
-3.7476 16.4012
-3.74729 16.4049
-3.74697 16.3812
-3.74666 16.4021
-3.74635 16.4071
-3.74603 16.3868
-3.74572 16.3878
-3.74541 16.3874
-3.74509 16.3942
-3.74478 16.3801
-3.74447 16.4261
-3.74415 16.4381
-3.74384 16.415
-3.74353 16.4414
-3.74321 16.4368
-3.7429 16.4205
-3.74258 16.3912
-3.74227 16.3789
-3.74196 16.3682
-3.74164 16.3408
-3.74133 16.3365
-3.74102 16.3844
-3.7407 16.4805
-3.74039 16.5305
-3.74008 16.4788
-3.73976 16.4368
-3.73945 16.4747
-3.73913 16.4929
-3.73882 16.5146
-3.73851 16.4738
-3.73819 16.4382
-3.73788 16.3777
-3.73757 16.3155
-3.73725 16.3103
-3.73694 16.3123
-3.73663 16.3285
-3.73631 16.3835
-3.736 16.4984
-3.73568 16.5408
-3.73537 16.5179
-3.73506 16.5404
-3.73474 16.5054
-3.73443 16.4991
-3.73412 16.4749
-3.7338 16.4167
-3.73349 16.439
-3.73318 16.4341
-3.73286 16.4417
-3.73255 16.4222
-3.73223 16.3899
-3.73192 16.3475
-3.73161 16.3267
-3.73129 16.3553
-3.73098 16.433
-3.73067 16.4951
-3.73035 16.5162
-3.73004 16.534
-3.72973 16.4825
-3.72941 16.457
-3.7291 16.4724
-3.72878 16.4727
-3.72847 16.4958
-3.72816 16.5115
-3.72784 16.5009
-3.72753 16.4565
-3.72722 16.4215
-3.7269 16.4735
-3.72659 16.5208
-3.72628 16.4879
-3.72596 16.4611
-3.72565 16.4699
-3.72534 16.5098
-3.72502 16.4643
-3.72471 16.4068
-3.72439 16.4088
-3.72408 16.3771
-3.72377 16.3232
-3.72345 16.3391
-3.72314 16.4038
-3.72283 16.469
-3.72251 16.5074
-3.7222 16.4446
-3.72189 16.3858
-3.72157 16.3915
-3.72126 16.4273
-3.72094 16.4368
-3.72063 16.4393
-3.72032 16.4153
-3.72 16.4027
-3.71969 16.4506
-3.71938 16.4524
-3.71906 16.4172
-3.71875 16.3726
-3.71844 16.3172
-3.71812 16.2672
-3.71781 16.2881
-3.71749 16.3711
-3.71718 16.4665
-3.71687 16.4996
-3.71655 16.4908
-3.71624 16.4615
-3.71593 16.4558
-3.71561 16.4776
-3.7153 16.5243
-3.71499 16.4892
-3.71467 16.5344
-3.71436 16.5429
-3.71404 16.4984
-3.71373 16.4407
-3.71342 16.4103
-3.7131 16.4902
-3.71279 16.5025
-3.71248 16.4969
-3.71216 16.4606
-3.71185 16.4398
-3.71154 16.4547
-3.71122 16.4592
-3.71091 16.4375
-3.71059 16.4334
-3.71028 16.4287
-3.70997 16.4582
-3.70965 16.4765
-3.70934 16.4496
-3.70903 16.4346
-3.70871 16.4904
-3.7084 16.5584
-3.70809 16.554
-3.70777 16.5298
-3.70746 16.5346
-3.70714 16.554
-3.70683 16.5572
-3.70652 16.5693
-3.7062 16.5794
-3.70589 16.5574
-3.70558 16.5233
-3.70526 16.4868
-3.70495 16.4587
-3.70464 16.4738
-3.70432 16.4914
-3.70401 16.4912
-3.7037 16.534
-3.70338 16.5567
-3.70307 16.5317
-3.70275 16.5218
-3.70244 16.526
-3.70213 16.5484
-3.70181 16.4981
-3.7015 16.4194
-3.70119 16.4015
-3.70087 16.4029
-3.70056 16.3874
-3.70025 16.3642
-3.69993 16.4075
-3.69962 16.5153
-3.6993 16.5494
-3.69899 16.5452
-3.69868 16.5584
-3.69836 16.5712
-3.69805 16.5886
-3.69774 16.5921
-3.69742 16.5709
-3.69711 16.5381
-3.6968 16.4988
-3.69648 16.4474
-3.69617 16.4689
-3.69585 16.4619
-3.69554 16.4347
-3.69523 16.5209
-3.69491 16.5856
-3.6946 16.5269
-3.69429 16.4665
-3.69397 16.4433
-3.69366 16.4594
-3.69335 16.52
-3.69303 16.5573
-3.69272 16.5427
-3.6924 16.5297
-3.69209 16.5392
-3.69178 16.5781
-3.69146 16.5898
-3.69115 16.5687
-3.69084 16.5436
-3.69052 16.5725
-3.69021 16.5806
-3.6899 16.5426
-3.68958 16.544
-3.68927 16.5053
-3.68895 16.4766
-3.68864 16.5123
-3.68833 16.4968
-3.68801 16.4436
-3.6877 16.4499
-3.68739 16.4871
-3.68707 16.5033
-3.68676 16.5356
-3.68645 16.5842
-3.68613 16.5911
-3.68582 16.6205
-3.6855 16.6452
-3.68519 16.6338
-3.68488 16.5729
-3.68456 16.4995
-3.68425 16.5317
-3.68394 16.5897
-3.68362 16.5711
-3.68331 16.5053
-3.683 16.4376
-3.68268 16.4493
-3.68237 16.4953
-3.68206 16.5425
-3.68174 16.5765
-3.68143 16.6035
-3.68111 16.5984
-3.6808 16.575
-3.68049 16.5379
-3.68017 16.5157
-3.67986 16.4985
-3.67955 16.4714
-3.67923 16.4273
-3.67892 16.4048
-3.67861 16.4446
-3.67829 16.4998
-3.67798 16.5706
-3.67766 16.6232
-3.67735 16.5584
-3.67704 16.5055
-3.67672 16.4666
-3.67641 16.4158
-3.6761 16.3929
-3.67578 16.4062
-3.67547 16.4345
-3.67516 16.4711
-3.67484 16.5092
-3.67453 16.4687
-3.67421 16.4589
-3.6739 16.4861
-3.67359 16.4884
-3.67327 16.4955
-3.67296 16.5401
-3.67265 16.539
-3.67233 16.5497
-3.67202 16.5657
-3.67171 16.5377
-3.67139 16.5494
-3.67108 16.5712
-3.67076 16.5126
-3.67045 16.4917
-3.67014 16.4992
-3.66982 16.4659
-3.66951 16.448
-3.6692 16.4283
-3.66888 16.41
-3.66857 16.4167
-3.66826 16.4253
-3.66794 16.4528
-3.66763 16.4995
-3.66731 16.5311
-3.667 16.5411
-3.66669 16.5206
-3.66637 16.4858
-3.66606 16.5202
-3.66575 16.5701
-3.66543 16.5242
-3.66512 16.4913
-3.66481 16.454
-3.66449 16.4232
-3.66418 16.434
-3.66387 16.4783
-3.66355 16.5401
-3.66324 16.5017
-3.66292 16.4413
-3.66261 16.4774
-3.6623 16.528
-3.66198 16.515
-3.66167 16.466
-3.66136 16.4896
-3.66104 16.5111
-3.66073 16.538
-3.66042 16.5093
-3.6601 16.4611
-3.65979 16.4136
-3.65947 16.3865
-3.65916 16.4359
-3.65885 16.481
-3.65853 16.4539
-3.65822 16.4157
-3.65791 16.3895
-3.65759 16.3493
-3.65728 16.3984
-3.65697 16.4824
-3.65665 16.51
-3.65634 16.4783
-3.65602 16.4703
-3.65571 16.5178
-3.6554 16.5563
-3.65508 16.5254
-3.65477 16.4911
-3.65446 16.5184
-3.65414 16.5691
-3.65383 16.5454
-3.65352 16.5384
-3.6532 16.5696
-3.65289 16.5819
-3.65257 16.5794
-3.65226 16.5684
-3.65195 16.5529
-3.65163 16.5243
-3.65132 16.5218
-3.65101 16.5487
-3.65069 16.5206
-3.65038 16.5011
-3.65007 16.5032
-3.64975 16.5054
-3.64944 16.463
-3.64912 16.4218
-3.64881 16.45
-3.6485 16.4617
-3.64818 16.4869
-3.64787 16.5135
-3.64756 16.4887
-3.64724 16.4631
-3.64693 16.4692
-3.64662 16.5205
-3.6463 16.5639
-3.64599 16.616
-3.64567 16.6031
-3.64536 16.5908
-3.64505 16.5648
-3.64473 16.4873
-3.64442 16.466
-3.64411 16.5043
-3.64379 16.5272
-3.64348 16.5636
-3.64317 16.6434
-3.64285 16.6574
-3.64254 16.585
-3.64223 16.5088
-3.64191 16.4736
-3.6416 16.4853
-3.64128 16.4585
-3.64097 16.4284
-3.64066 16.4603
-3.64034 16.5346
-3.64003 16.5518
-3.63972 16.4971
-3.6394 16.4736
-3.63909 16.4926
-3.63878 16.4465
-3.63846 16.446
-3.63815 16.5235
-3.63783 16.5379
-3.63752 16.4928
-3.63721 16.5257
-3.63689 16.5543
-3.63658 16.5374
-3.63627 16.4946
-3.63595 16.4886
-3.63564 16.4332
-3.63533 16.4314
-3.63501 16.3983
-3.6347 16.3421
-3.63438 16.3411
-3.63407 16.3911
-3.63376 16.4929
-3.63344 16.5738
-3.63313 16.5854
-3.63282 16.5513
-3.6325 16.5498
-3.63219 16.5162
-3.63188 16.4915
-3.63156 16.4543
-3.63125 16.4241
-3.63093 16.4783
-3.63062 16.5279
-3.63031 16.5568
-3.62999 16.5979
-3.62968 16.6299
-3.62937 16.6212
-3.62905 16.6018
-3.62874 16.5915
-3.62843 16.5408
-3.62811 16.5096
-3.6278 16.5531
-3.62748 16.5518
-3.62717 16.5323
-3.62686 16.5524
-3.62654 16.565
-3.62623 16.5582
-3.62592 16.5168
-3.6256 16.5041
-3.62529 16.5001
-3.62498 16.4734
-3.62466 16.4393
-3.62435 16.4043
-3.62403 16.3981
-3.62372 16.4418
-3.62341 16.5023
-3.62309 16.5573
-3.62278 16.5018
-3.62247 16.4475
-3.62215 16.4685
-3.62184 16.5179
-3.62153 16.5606
-3.62121 16.5338
-3.6209 16.4654
-3.62059 16.4776
-3.62027 16.5212
-3.61996 16.5401
-3.61964 16.5037
-3.61933 16.4631
-3.61902 16.4863
-3.6187 16.5391
-3.61839 16.5023
-3.61808 16.4399
-3.61776 16.4476
-3.61745 16.4477
-3.61714 16.4434
-3.61682 16.4541
-3.61651 16.5017
-3.61619 16.4795
-3.61588 16.4199
-3.61557 16.4195
-3.61525 16.5232
-3.61494 16.5882
-3.61463 16.58
-3.61431 16.5501
-3.614 16.5118
-3.61369 16.5185
-3.61337 16.5228
-3.61306 16.5325
-3.61274 16.5109
-3.61243 16.509
-3.61212 16.5144
-3.6118 16.462
-3.61149 16.421
-3.61118 16.3811
-3.61086 16.3719
-3.61055 16.379
-3.61024 16.3186
-3.60992 16.3308
-3.60961 16.4001
-3.60929 16.4349
-3.60898 16.4954
-3.60867 16.5108
-3.60835 16.5104
-3.60804 16.5797
-3.60773 16.5754
-3.60741 16.4919
-3.6071 16.4388
-3.60679 16.4697
-3.60647 16.4701
-3.60616 16.4762
-3.60584 16.5308
-3.60553 16.5575
-3.60522 16.528
-3.6049 16.5259
-3.60459 16.5325
-3.60428 16.5041
-3.60396 16.4568
-3.60365 16.4513
-3.60334 16.4941
-3.60302 16.4925
-3.60271 16.4662
-3.6024 16.4579
-3.60208 16.4548
-3.60177 16.4442
-3.60145 16.4645
-3.60114 16.5281
-3.60083 16.5876
-3.60051 16.5809
-3.6002 16.5308
-3.59989 16.5579
-3.59957 16.5951
-3.59926 16.5946
-3.59895 16.565
-3.59863 16.5144
-3.59832 16.494
-3.598 16.4797
-3.59769 16.5101
-3.59738 16.4491
-3.59706 16.4253
-3.59675 16.4988
-3.59644 16.5463
-3.59612 16.5701
-3.59581 16.5816
-3.5955 16.642
-3.59518 16.6777
-3.59487 16.6092
-3.59455 16.5612
-3.59424 16.5471
-3.59393 16.5717
-3.59361 16.578
-3.5933 16.5621
-3.59299 16.544
-3.59267 16.5132
-3.59236 16.5008
-3.59205 16.492
-3.59173 16.4778
-3.59142 16.4825
-3.5911 16.4909
-3.59079 16.4947
-3.59048 16.5056
-3.59016 16.5186
-3.58985 16.5434
-3.58954 16.5254
-3.58922 16.5176
-3.58891 16.5007
-3.5886 16.4212
-3.58828 16.4202
-3.58797 16.4498
-3.58765 16.4934
-3.58734 16.5235
-3.58703 16.4918
-3.58671 16.4562
-3.5864 16.4858
-3.58609 16.5047
-3.58577 16.5739
-3.58546 16.6113
-3.58515 16.5716
-3.58483 16.5837
-3.58452 16.6408
-3.5842 16.65
-3.58389 16.6327
-3.58358 16.5659
-3.58326 16.5381
-3.58295 16.5818
-3.58264 16.6072
-3.58232 16.5878
-3.58201 16.5293
-3.5817 16.4818
-3.58138 16.4445
-3.58107 16.4678
-3.58076 16.512
-3.58044 16.5521
-3.58013 16.5778
-3.57981 16.5885
-3.5795 16.6318
-3.57919 16.6088
-3.57887 16.5675
-3.57856 16.5546
-3.57825 16.5364
-3.57793 16.5089
-3.57762 16.5018
-3.57731 16.5184
-3.57699 16.5665
-3.57668 16.556
-3.57636 16.509
-3.57605 16.5032
-3.57574 16.5049
-3.57542 16.5281
-3.57511 16.5323
-3.5748 16.5258
-3.57448 16.4843
-3.57417 16.4514
-3.57386 16.4492
-3.57354 16.4984
-3.57323 16.5275
-3.57291 16.4919
-3.5726 16.4734
-3.57229 16.5077
-3.57197 16.5377
-3.57166 16.55
-3.57135 16.5228
-3.57103 16.4756
-3.57072 16.5126
-3.57041 16.5267
-3.57009 16.5138
-3.56978 16.606
-3.56946 16.6374
-3.56915 16.5839
-3.56884 16.5542
-3.56852 16.5533
-3.56821 16.5872
-3.5679 16.5905
-3.56758 16.5909
-3.56727 16.5706
-3.56696 16.5341
-3.56664 16.5419
-3.56633 16.5378
-3.56601 16.5108
-3.5657 16.4508
-3.56539 16.4384
-3.56507 16.4903
-3.56476 16.5144
-3.56445 16.544
-3.56413 16.6157
-3.56382 16.592
-3.56351 16.5463
-3.56319 16.4711
-3.56288 16.4389
-3.56256 16.4405
-3.56225 16.4542
-3.56194 16.45
-3.56162 16.3715
-3.56131 16.3426
-3.561 16.3897
-3.56068 16.4506
-3.56037 16.5168
-3.56006 16.5693
-3.55974 16.5962
-3.55943 16.6183
-3.55912 16.6054
-3.5588 16.543
-3.55849 16.5137
-3.55817 16.5195
-3.55786 16.5408
-3.55755 16.5655
-3.55723 16.5698
-3.55692 16.5894
-3.55661 16.6241
-3.55629 16.6524
-3.55598 16.6451
-3.55567 16.607
-3.55535 16.6075
-3.55504 16.6267
-3.55472 16.622
-3.55441 16.626
-3.5541 16.6305
-3.55378 16.5919
-3.55347 16.5845
-3.55316 16.5747
-3.55284 16.5954
-3.55253 16.5627
-3.55222 16.5126
-3.5519 16.5303
-3.55159 16.5912
-3.55127 16.6249
-3.55096 16.5491
-3.55065 16.4705
-3.55033 16.4961
-3.55002 16.5494
-3.54971 16.5279
-3.54939 16.5072
-3.54908 16.5086
-3.54877 16.5391
-3.54845 16.5779
-3.54814 16.5931
-3.54782 16.5918
-3.54751 16.595
-3.5472 16.6017
-3.54688 16.5334
-3.54657 16.454
-3.54626 16.4191
-3.54594 16.4499
-3.54563 16.5456
-3.54532 16.5006
-3.545 16.4022
-3.54469 16.3937
-3.54437 16.411
-3.54406 16.4608
-3.54375 16.4842
-3.54343 16.5094
-3.54312 16.5342
-3.54281 16.5512
-3.54249 16.5875
-3.54218 16.6155
-3.54187 16.6202
-3.54155 16.5861
-3.54124 16.55
-3.54093 16.5151
-3.54061 16.4434
-3.5403 16.4251
-3.53998 16.4195
-3.53967 16.4438
-3.53936 16.5097
-3.53904 16.5484
-3.53873 16.5509
-3.53842 16.5623
-3.5381 16.5489
-3.53779 16.5578
-3.53748 16.6312
-3.53716 16.6406
-3.53685 16.618
-3.53653 16.6089
-3.53622 16.6191
-3.53591 16.5555
-3.53559 16.5176
-3.53528 16.4903
-3.53497 16.5084
-3.53465 16.5325
-3.53434 16.5363
-3.53403 16.5548
-3.53371 16.5763
-3.5334 16.5797
-3.53308 16.531
-3.53277 16.5269
-3.53246 16.5287
-3.53214 16.5389
-3.53183 16.5115
-3.53152 16.4748
-3.5312 16.4507
-3.53089 16.4261
-3.53058 16.4353
-3.53026 16.4388
-3.52995 16.4471
-3.52963 16.5043
-3.52932 16.5336
-3.52901 16.5528
-3.52869 16.5429
-3.52838 16.5166
-3.52807 16.488
-3.52775 16.488
-3.52744 16.465
-3.52713 16.4383
-3.52681 16.4964
-3.5265 16.598
-3.52618 16.5926
-3.52587 16.5226
-3.52556 16.524
-3.52524 16.5365
-3.52493 16.5536
-3.52462 16.5385
-3.5243 16.5016
-3.52399 16.5117
-3.52368 16.5534
-3.52336 16.5981
-3.52305 16.5748
-3.52273 16.5489
-3.52242 16.5505
-3.52211 16.5914
-3.52179 16.5928
-3.52148 16.5887
-3.52117 16.6061
-3.52085 16.5771
-3.52054 16.5995
-3.52023 16.6411
-3.51991 16.6115
-3.5196 16.5789
-3.51929 16.5275
-3.51897 16.4882
-3.51866 16.4731
-3.51834 16.5138
-3.51803 16.5332
-3.51772 16.517
-3.5174 16.4567
-3.51709 16.4236
-3.51678 16.459
-3.51646 16.5021
-3.51615 16.544
-3.51584 16.5277
-3.51552 16.5502
-3.51521 16.5849
-3.51489 16.5267
-3.51458 16.4913
-3.51427 16.5404
-3.51395 16.5394
-3.51364 16.516
-3.51333 16.5405
-3.51301 16.5223
-3.5127 16.4533
-3.51239 16.4944
-3.51207 16.5804
-3.51176 16.5594
-3.51144 16.5189
-3.51113 16.5043
-3.51082 16.4864
-3.5105 16.4668
-3.51019 16.4829
-3.50988 16.5038
-3.50956 16.58
-3.50925 16.6482
-3.50894 16.6661
-3.50862 16.6783
-3.50831 16.6881
-3.50799 16.7295
-3.50768 16.7493
-3.50737 16.7062
-3.50705 16.7364
-3.50674 16.7416
-3.50643 16.6831
-3.50611 16.65
-3.5058 16.6848
-3.50549 16.725
-3.50517 16.6627
-3.50486 16.5806
-3.50454 16.5888
-3.50423 16.6145
-3.50392 16.6178
-3.5036 16.5596
-3.50329 16.4996
-3.50298 16.5129
-3.50266 16.5366
-3.50235 16.5605
-3.50204 16.5829
-3.50172 16.5894
-3.50141 16.5627
-3.5011 16.5513
-3.50078 16.5724
-3.50047 16.5866
-3.50015 16.62
-3.49984 16.5892
-3.49953 16.536
-3.49921 16.5402
-3.4989 16.4805
-3.49859 16.451
-3.49827 16.5119
-3.49796 16.5209
-3.49765 16.501
-3.49733 16.4951
-3.49702 16.4729
-3.4967 16.4507
-3.49639 16.486
-3.49608 16.5602
-3.49576 16.6024
-3.49545 16.6602
-3.49514 16.6457
-3.49482 16.5995
-3.49451 16.5588
-3.4942 16.6001
-3.49388 16.638
-3.49357 16.6187
-3.49325 16.6116
-3.49294 16.6009
-3.49263 16.5888
-3.49231 16.5216
-3.492 16.5096
-3.49169 16.5369
-3.49137 16.6006
-3.49106 16.6432
-3.49075 16.6214
-3.49043 16.613
-3.49012 16.592
-3.4898 16.5489
-3.48949 16.5091
-3.48918 16.5188
-3.48886 16.5288
-3.48855 16.4916
-3.48824 16.512
-3.48792 16.5402
-3.48761 16.558
-3.4873 16.5971
-3.48698 16.5833
-3.48667 16.5436
-3.48635 16.5767
-3.48604 16.6408
-3.48573 16.6722
-3.48541 16.6674
-3.4851 16.6594
-3.48479 16.6282
-3.48447 16.6058
-3.48416 16.6268
-3.48385 16.613
-3.48353 16.5922
-3.48322 16.613
-3.4829 16.6357
-3.48259 16.6358
-3.48228 16.605
-3.48196 16.5539
-3.48165 16.5061
-3.48134 16.4867
-3.48102 16.5114
-3.48071 16.4836
-3.4804 16.515
-3.48008 16.5365
-3.47977 16.5141
-3.47946 16.4979
-3.47914 16.467
-3.47883 16.4879
-3.47851 16.561
-3.4782 16.6243
-3.47789 16.6608
-3.47757 16.6738
-3.47726 16.637
-3.47695 16.6078
-3.47663 16.6137
-3.47632 16.6139
-3.47601 16.5935
-3.47569 16.5799
-3.47538 16.5829
-3.47506 16.572
-3.47475 16.524
-3.47444 16.4606
[truncated: 63,537 more rows]

## Sheet: Figure 2 - SI
Figure 2. [P666,14][TFSI] 13C NMR spectrum (d6-DMSO, 400 MHz, 25˚C).
-19.4692 96.3236
-19.4674 89.0901
-19.4656 80.1183
-19.4637 78.4316
-19.4619 85.8129
-19.4601 91.9692
-19.4583 85.043
-19.4564 60.8573
-19.4546 24.9526
-19.4528 -9.93898
-19.451 -33.4269
-19.4492 -44.664
-19.4473 -48.5978
-19.4455 -48.4703
-19.4437 -41.8608
-19.4419 -23.6106
-19.44 5.62137
-19.4382 35.7658
-19.4364 55.0477
-19.4346 60.2897
-19.4327 55.7969
-19.4309 43.687
-19.4291 25.44
-19.4273 9.28654
-19.4255 1.39434
-19.4236 -2.48283
-19.4218 -5.88498
-19.42 -5.87409
-19.4182 -3.14893
-19.4163 -3.59337
-19.4145 -7.25359
-19.4127 -5.04239
-19.4109 9.47215
-19.409 28.2404
-19.4072 35.2423
-19.4054 26.027
-19.4036 11.6363
-19.4018 -0.607315
-19.3999 -14.737
-19.3981 -28.9053
-19.3963 -30.6408
-19.3945 -14.1334
-19.3926 10.6535
-19.3908 25.0017
-19.389 19.0957
-19.3872 4.21799
-19.3854 -4.53027
-19.3835 -8.72439
-19.3817 -16.6344
-19.3799 -29.1409
-19.3781 -41.2875
-19.3762 -45.7608
-19.3744 -36.8031
-19.3726 -15.8689
-19.3708 6.61497
-19.3689 18.0659
-19.3671 17.6164
-19.3653 17.7857
-19.3635 26.586
-19.3617 34.9613
-19.3598 28.0292
-19.358 6.70522
-19.3562 -10.9765
-19.3544 -12.7771
-19.3525 -3.92634
-19.3507 4.47364
-19.3489 6.18145
-19.3471 0.695747
-19.3452 -10.5433
-19.3434 -25.5049
-19.3416 -37.2124
-19.3398 -40.2046
-19.338 -43.1333
-19.3361 -56.8259
-19.3343 -76.3577
-19.3325 -90.7885
-19.3307 -96.3745
-19.3288 -94.4212
-19.327 -88.2954
-19.3252 -77.8068
-19.3234 -59.2417
-19.3215 -38.8166
-19.3197 -26.5397
-19.3179 -18.0023
-19.3161 -5.97686
-19.3143 5.78434
-19.3124 12.8316
-19.3106 14.1825
-19.3088 9.58794
-19.307 3.22492
-19.3051 0.828262
-19.3033 1.48143
-19.3015 -3.12948
-19.2997 -17.6287
-19.2979 -34.3596
-19.296 -45.0222
-19.2942 -48.915
-19.2924 -45.09
-19.2906 -35.9901
-19.2887 -32.1112
-19.2869 -39.8024
-19.2851 -53.829
-19.2833 -63.0221
-19.2814 -63.8335
-19.2796 -65.1967
-19.2778 -69.6046
-19.276 -68.3735
-19.2742 -61.6412
-19.2723 -56.7737
-19.2705 -55.3373
-19.2687 -57.2069
-19.2669 -63.8093
-19.265 -76.6146
-19.2632 -93.6706
-19.2614 -102.506
-19.2596 -89.7501
-19.2577 -59.4869
-19.2559 -28.6456
-19.2541 -10.0988
-19.2523 -8.03736
-19.2505 -20.9828
-19.2486 -42.7031
-19.2468 -63.7773
-19.245 -75.538
-19.2432 -74.8563
-19.2413 -68.1124
-19.2395 -65.2101
-19.2377 -66.0399
-19.2359 -59.6818
-19.234 -36.3823
-19.2322 2.40792
-19.2304 41.8005
-19.2286 64.0213
-19.2268 62.1008
-19.2249 42.1239
-19.2231 18.2915
-19.2213 3.58298
-19.2195 2.19102
-19.2176 11.137
-19.2158 21.7052
-19.214 25.5535
-19.2122 24.775
-19.2104 23.6442
-19.2085 19.7587
-19.2067 12.5949
-19.2049 3.28927
-19.2031 -10.135
-19.2012 -24.3859
-19.1994 -29.6248
-19.1976 -19.9505
-19.1958 0.883854
-19.1939 20.7048
-19.1921 27.8993
-19.1903 23.5232
-19.1885 18.6181
-19.1867 17.5553
-19.1848 14.3247
-19.183 5.13646
-19.1812 -8.64714
-19.1794 -24.1471
-19.1775 -34.1764
-19.1757 -32.9042
-19.1739 -23.8706
-19.1721 -13.8403
-19.1702 -5.89839
-19.1684 2.41218
-19.1666 14.5363
-19.1648 24.3577
-19.163 24.3968
-19.1611 20.3478
-19.1593 18.885
-19.1575 18.5972
-19.1557 21.3233
-19.1538 28.5286
-19.152 31.8846
-19.1502 25.4947
-19.1484 13.9412
-19.1465 3.01362
-19.1447 -1.74015
-19.1429 6.272
-19.1411 24.2021
-19.1393 40.1168
-19.1374 47.0891
-19.1356 44.5006
-19.1338 33.1153
-19.132 17.3325
-19.1301 4.30659
-19.1283 -0.131388
-19.1265 4.21978
-19.1247 8.12458
-19.1229 0.885
-19.121 -17.4313
-19.1192 -37.4585
-19.1174 -49.5135
-19.1156 -50.2807
-19.1137 -45.7196
-19.1119 -44.5772
-19.1101 -47.0134
-19.1083 -46.0593
-19.1064 -38.0403
-19.1046 -21.6636
-19.1028 3.21414
-19.101 27.8613
-19.0992 42.7526
-19.0973 48.7233
-19.0955 46.6154
-19.0937 36.2101
-19.0919 25.7398
-19.09 24.5157
-19.0882 37.054
-19.0864 60.1009
-19.0846 77.9846
-19.0827 81.9585
-19.0809 82.3545
-19.0791 85.7043
-19.0773 86.5514
-19.0755 81.7733
-19.0736 73.4183
-19.0718 65.7336
-19.07 61.1449
-19.0682 56.8212
-19.0663 50.1061
-19.0645 40.2742
-19.0627 28.2227
-19.0609 22.0843
-19.059 29.7165
-19.0572 44.0496
-19.0554 50.4957
-19.0536 45.638
-19.0518 38.9965
-19.0499 41.4791
-19.0481 57.1794
-19.0463 80.0014
-19.0445 98.1573
-19.0426 107.897
-19.0408 113.472
-19.039 112.693
-19.0372 101.28
-19.0354 84.6057
-19.0335 67.4848
-19.0317 46.437
-19.0299 22.2101
-19.0281 6.50136
-19.0262 10.1559
-19.0244 28.8461
-19.0226 47.8688
-19.0208 62.0149
-19.0189 75.274
-19.0171 82.0864
-19.0153 72.4446
-19.0135 50.2928
-19.0117 24.6932
-19.0098 -4.3951
-19.008 -34.72
-19.0062 -54.9877
-19.0044 -60.2879
-19.0025 -56.4975
-19.0007 -48.882
-18.9989 -40.4683
-18.9971 -34.0323
-18.9952 -28.4579
-18.9934 -20.5857
-18.9916 -8.864
-18.9898 5.01637
-18.988 13.7729
-18.9861 13.1286
-18.9843 10.279
-18.9825 12.1352
-18.9807 17.6103
-18.9788 25.2384
-18.977 32.9873
-18.9752 36.3219
-18.9734 33.4775
-18.9715 24.7229
-18.9697 10.7638
-18.9679 -3.29606
-18.9661 -7.75512
-18.9643 4.46811
-18.9624 28.1387
-18.9606 48.7492
-18.9588 57.0053
-18.957 51.9977
-18.9551 39.2505
-18.9533 30.8926
-18.9515 33.3576
-18.9497 41.287
-18.9479 48.4827
-18.946 49.2069
-18.9442 37.8433
-18.9424 16.8402
-18.9406 -8.64409
-18.9387 -36.1933
-18.9369 -57.7198
-18.9351 -61.3617
-18.9333 -43.6961
-18.9314 -14.609
-18.9296 8.63855
-18.9278 18.1346
-18.926 21.0301
-18.9242 21.1917
-18.9223 12.3786
-18.9205 -5.85068
-18.9187 -24.8492
-18.9169 -37.7004
-18.915 -42.5979
-18.9132 -44.2614
-18.9114 -53.1849
-18.9096 -73.3239
-18.9077 -95.4957
-18.9059 -108.037
-18.9041 -106.744
-18.9023 -95.5697
-18.9005 -82.6607
-18.8986 -71.9991
-18.8968 -61.6332
-18.895 -53.8845
-18.8932 -55.601
-18.8913 -64.8094
-18.8895 -71.2746
-18.8877 -68.9181
-18.8859 -57.0631
-18.884 -37.7042
-18.8822 -15.6533
-18.8804 6.22881
-18.8786 27.6294
-18.8768 47.5397
-18.8749 65.8195
-18.8731 78.3104
-18.8713 76.3657
-18.8695 61.1431
-18.8676 41.799
-18.8658 23.1751
-18.864 9.25242
-18.8622 2.81734
-18.8604 2.77743
-18.8585 9.69152
-18.8567 18.0489
-18.8549 16.0747
-18.8531 5.17866
-18.8512 -5.0101
-18.8494 -12.9562
-18.8476 -19.7535
-18.8458 -26.284
-18.8439 -34.6958
-18.8421 -44.365
-18.8403 -55.9951
-18.8385 -71.2763
-18.8367 -87.0059
-18.8348 -100.208
-18.833 -107.8
-18.8312 -102.495
-18.8294 -82.7645
-18.8275 -57.4899
-18.8257 -35.9527
-18.8239 -20.9463
-18.8221 -12.6789
-18.8202 -14.9108
-18.8184 -27.0518
-18.8166 -37.2235
-18.8148 -39.261
-18.813 -39.7073
-18.8111 -41.0689
-18.8093 -42.0755
-18.8075 -44.8544
-18.8057 -45.2085
-18.8038 -37.7032
-18.802 -33.2102
-18.8002 -47.4411
-18.7984 -75.6127
-18.7965 -96.4934
-18.7947 -98.2488
-18.7929 -87.0825
-18.7911 -74.4352
-18.7893 -67.0328
-18.7874 -64.6967
-18.7856 -62.8169
-18.7838 -57.9194
-18.782 -47.1692
-18.7801 -30.7667
-18.7783 -18.1937
-18.7765 -16.4487
-18.7747 -20.8965
-18.7729 -28.1528
-18.771 -37.7904
-18.7692 -47.0842
-18.7674 -59.1323
-18.7656 -75.6249
-18.7637 -85.2768
-18.7619 -81.1569
-18.7601 -71.4408
-18.7583 -63.8027
-18.7564 -58.0053
-18.7546 -51.0491
-18.7528 -39.9573
-18.751 -26.5439
-18.7492 -19.2955
-18.7473 -21.693
-18.7455 -24.469
-18.7437 -21.0092
-18.7419 -19.2452
-18.74 -26.3334
-18.7382 -38.0576
-18.7364 -48.1881
-18.7346 -51.8193
-18.7327 -45.8213
-18.7309 -33.8516
-18.7291 -19.4623
-18.7273 0.175441
-18.7255 23.8418
-18.7236 40.7965
-18.7218 41.1899
-18.72 25.2276
-18.7182 -0.622418
-18.7163 -31.8057
-18.7145 -62.5717
-18.7127 -82.2926
-18.7109 -87.4868
-18.7091 -86.5346
-18.7072 -84.3747
-18.7054 -77.1616
-18.7036 -63.9893
-18.7018 -51.8528
-18.6999 -47.5536
-18.6981 -47.5243
-18.6963 -40.7822
-18.6945 -24.9445
-18.6926 -9.20249
-18.6908 -0.261288
-18.689 2.91545
-18.6872 3.41426
-18.6854 2.13104
-18.6835 -2.88627
-18.6817 -10.4161
-18.6799 -14.0744
-18.6781 -14.5552
-18.6762 -22.3365
-18.6744 -41.5957
-18.6726 -64.6604
-18.6708 -83.3261
-18.6689 -94.5608
-18.6671 -96.9453
-18.6653 -91.1264
-18.6635 -84.5314
-18.6617 -86.4496
-18.6598 -94.7934
-18.658 -96.3037
-18.6562 -83.7468
-18.6544 -67.0023
-18.6525 -63.2863
-18.6507 -77.6776
-18.6489 -99.5139
-18.6471 -119.121
-18.6452 -134.293
-18.6434 -139.221
-18.6416 -128.998
-18.6398 -113.128
-18.638 -101.264
-18.6361 -87.4793
-18.6343 -68.634
-18.6325 -55.618
-18.6307 -53.4198
-18.6288 -54.645
-18.627 -54.1218
-18.6252 -51.4872
-18.6234 -48.0738
-18.6216 -49.1982
-18.6197 -57.0577
-18.6179 -63.9139
-18.6161 -63.6041
-18.6143 -60.4921
-18.6124 -59.6158
-18.6106 -59.6156
-18.6088 -56.8414
-18.607 -46.6264
-18.6051 -26.8701
-18.6033 -5.43401
-18.6015 7.63615
-18.5997 13.7116
-18.5979 19.8151
-18.596 26.9959
-18.5942 33.4962
-18.5924 39.1446
-18.5906 40.2329
-18.5887 32.1618
-18.5869 21.3525
-18.5851 19.0765
-18.5833 22.3508
-18.5814 17.4988
-18.5796 -1.78592
-18.5778 -31.0821
-18.576 -58.8372
-18.5742 -70.5343
-18.5723 -62.5632
-18.5705 -48.4732
-18.5687 -41.1495
-18.5669 -37.3383
-18.565 -29.9876
-18.5632 -24.9782
-18.5614 -32.7594
-18.5596 -53.244
-18.5577 -78.7203
-18.5559 -101.548
-18.5541 -115.053
-18.5523 -115.986
-18.5505 -107.689
-18.5486 -97.8314
-18.5468 -91.2444
-18.545 -82.6164
-18.5432 -61.5613
-18.5413 -28.8451
-18.5395 3.23449
-18.5377 27.2941
-18.5359 41.339
-18.5341 40.6131
-18.5322 28.9763
-18.5304 22.7592
-18.5286 30.1938
-18.5268 47.445
-18.5249 71.6223
-18.5231 96.9364
-18.5213 110.452
-18.5195 102.078
-18.5176 71.5399
-18.5158 31.0042
-18.514 -0.633084
-18.5122 -13.7592
-18.5104 -10.502
-18.5085 3.20103
-18.5067 15.4726
-18.5049 12.7417
-18.5031 -4.68805
-18.5012 -24.4482
-18.4994 -39.0424
-18.4976 -48.8624
-18.4958 -54.899
-18.4939 -60.8506
-18.4921 -73.4167
-18.4903 -90.8089
-18.4885 -102.717
-18.4867 -105.109
-18.4848 -103.223
-18.483 -103.276
-18.4812 -108.674
-18.4794 -118.759
-18.4775 -129.259
-18.4757 -135.579
-18.4739 -134.35
-18.4721 -124.207
-18.4702 -107.013
-18.4684 -88.7139
-18.4666 -77.8274
-18.4648 -76.3979
-18.463 -76.1277
-18.4611 -72.7949
-18.4593 -71.7493
-18.4575 -71.5789
-18.4557 -64.28
-18.4538 -52.6674
-18.452 -44.5092
-18.4502 -38.6763
-18.4484 -31.7877
-18.4466 -21.7046
-18.4447 -5.30486
-18.4429 10.3199
-18.4411 10.378
-18.4393 -3.70064
-18.4374 -14.9806
-18.4356 -16.2684
-18.4338 -12.7432
-18.432 -4.82659
-18.4301 10.0443
-18.4283 24.2559
-18.4265 27.3994
-18.4247 19.301
-18.4229 5.13238
-18.421 -9.50328
-18.4192 -18.2716
-18.4174 -20.4203
-18.4156 -20.1481
-18.4137 -19.3403
-18.4119 -18.6313
-18.4101 -17.6307
-18.4083 -13.3486
-18.4064 -4.44093
-18.4046 6.31487
-18.4028 13.939
-18.401 18.4605
-18.3992 27.8097
-18.3973 43.1541
-18.3955 55.1314
-18.3937 60.5645
-18.3919 60.8895
-18.39 52.226
-18.3882 32.5997
-18.3864 4.25154
-18.3846 -27.5667
-18.3827 -49.0872
-18.3809 -48.6577
-18.3791 -33.2721
-18.3773 -20.2607
-18.3755 -17.7284
-18.3736 -22.2635
-18.3718 -30.6553
-18.37 -41.0122
-18.3682 -45.2161
-18.3663 -35.355
-18.3645 -13.3371
-18.3627 12.721
-18.3609 34.8738
-18.3591 50.6509
-18.3572 61.9803
-18.3554 66.5774
-18.3536 62.8256
-18.3518 57.0554
-18.3499 53.0598
-18.3481 49.9608
-18.3463 48.3379
-18.3445 42.5538
-18.3426 26.0214
-18.3408 7.04656
-18.339 -4.64493
-18.3372 -13.1012
-18.3354 -24.0317
-18.3335 -37.8872
-18.3317 -51.5
-18.3299 -56.3625
-18.3281 -48.468
-18.3262 -33.0856
-18.3244 -15.6312
-18.3226 -3.86559
-18.3208 -4.40246
-18.3189 -10.7254
-18.3171 -18.1589
-18.3153 -32.1565
-18.3135 -45.3165
-18.3117 -40.0207
-18.3098 -15.4205
-18.308 12.2204
-18.3062 26.1867
-18.3044 22.0949
-18.3025 11.4624
-18.3007 6.03865
-18.2989 5.03328
-18.2971 6.53857
-18.2952 14.3862
-18.2934 25.4398
-18.2916 28.3506
-18.2898 18.9456
-18.288 3.19639
-18.2861 -10.0173
-18.2843 -13.9504
-18.2825 -12.551
-18.2807 -15.5146
-18.2788 -20.8227
-18.277 -23.078
-18.2752 -29.8614
-18.2734 -48.7341
-18.2716 -71.0911
-18.2697 -79.2544
-18.2679 -67.8437
-18.2661 -53.8814
-18.2643 -54.3203
-18.2624 -65.3272
-18.2606 -76.3594
-18.2588 -84.0607
-18.257 -87.7943
-18.2551 -86.4533
-18.2533 -78.2188
-18.2515 -63.8183
-18.2497 -49.5329
-18.2479 -38.9663
-18.246 -28.5981
-18.2442 -16.1543
-18.2424 -2.80102
-18.2406 12.8014
-18.2387 33.2859
-18.2369 57.599
-18.2351 81.2786
-18.2333 96.8133
-18.2314 97.6823
-18.2296 88.9677
-18.2278 82.6485
-18.226 80.4273
-18.2242 75.2997
-18.2223 65.1051
-18.2205 53.5286
-18.2187 40.661
-18.2169 22.0591
-18.215 2.10055
-18.2132 -9.23072
-18.2114 -15.0262
-18.2096 -19.5019
-18.2077 -14.8406
-18.2059 -3.24641
-18.2041 2.25992
-18.2023 -0.200548
-18.2005 -8.80713
-18.1986 -25.106
-18.1968 -41.6446
-18.195 -47.0004
-18.1932 -40.2321
-18.1913 -30.0997
-18.1895 -27.282
-18.1877 -36.1197
-18.1859 -48.5027
-18.1841 -50.7339
-18.1822 -37.644
-18.1804 -13.0183
-18.1786 16.3519
-18.1768 38.5579
-18.1749 44.3185
-18.1731 38.6754
-18.1713 31.3715
-18.1695 24.9811
-18.1676 16.8636
-18.1658 7.1318
-18.164 4.31467
-18.1622 10.3629
-18.1604 11.0496
-18.1585 1.32634
-18.1567 -9.1063
-18.1549 -17.9487
-18.1531 -22.6788
-18.1512 -12.6033
-18.1494 10.8108
-18.1476 32.6855
-18.1458 43.7636
-18.1439 47.2178
-18.1421 53.1517
-18.1403 65.7119
-18.1385 77.1662
-18.1367 79.4595
-18.1348 72.5397
-18.133 60.1184
-18.1312 46.9644
-18.1294 38.1116
-18.1275 34.176
-18.1257 29.5948
-18.1239 18.0558
-18.1221 1.11786
-18.1203 -9.53679
-18.1184 -7.36824
-18.1166 -2.61637
-18.1148 -2.93533
-18.113 0.315811
-18.1111 11.0385
-18.1093 18.2877
-18.1075 15.3091
-18.1057 9.01795
-18.1038 7.83332
-18.102 11.6871
-18.1002 18.6986
-18.0984 27.9556
-18.0966 29.8466
-18.0947 15.8535
-18.0929 -5.41346
-18.0911 -21.031
-18.0893 -25.2551
-18.0874 -16.3637
-18.0856 -1.73867
-18.0838 3.84845
-18.082 -8.63645
-18.0801 -36.937
-18.0783 -71.4446
-18.0765 -105.268
-18.0747 -131.59
-18.0729 -133.133
-18.071 -102.598
-18.0692 -62.9578
-18.0674 -40.7284
-18.0656 -37.7904
-18.0637 -40.4113
-18.0619 -38.9824
-18.0601 -34.2387
-18.0583 -28.1679
-18.0564 -18.8671
-18.0546 -10.1111
-18.0528 -11.3117
-18.051 -24.6466
-18.0492 -42.4102
-18.0473 -51.3616
-18.0455 -40.3529
-18.0437 -14.6442
-18.0419 7.56664
-18.04 19.4224
-18.0382 30.452
-18.0364 47.5044
-18.0346 64.2361
-18.0328 69.4937
-18.0309 61.3346
-18.0291 47.5538
-18.0273 34.0211
-18.0255 21.6402
-18.0236 9.21789
-18.0218 -2.40617
-18.02 -4.29285
-18.0182 7.68773
-18.0163 21.9365
-18.0145 31.8211
-18.0127 41.8569
-18.0109 50.7626
-18.0091 54.5748
-18.0072 51.8867
-18.0054 40.6409
-18.0036 22.9439
-18.0018 2.24308
-17.9999 -19.0265
-17.9981 -35.4735
-17.9963 -47.5764
-17.9945 -61.0212
-17.9926 -75.2272
-17.9908 -89.3001
-17.989 -105.401
-17.9872 -122.742
-17.9854 -139.055
-17.9835 -150.785
-17.9817 -156.77
-17.9799 -164.367
-17.9781 -178.216
-17.9762 -187.776
-17.9744 -176.573
-17.9726 -141.068
-17.9708 -93.8399
-17.9689 -49.6589
-17.9671 -19.0019
-17.9653 -7.03501
-17.9635 -7.46034
-17.9617 -9.48881
-17.9598 -7.56192
-17.958 2.98255
-17.9562 23.7112
-17.9544 48.6103
-17.9525 70.1797
-17.9507 83.264
-17.9489 87.9
-17.9471 88.293
-17.9453 82.6888
-17.9434 63.1319
-17.9416 27.4736
-17.9398 -12.0272
-17.938 -34.4865
-17.9361 -30.5296
-17.9343 -9.7535
-17.9325 13.7015
-17.9307 30.7251
-17.9288 35.8302
-17.927 27.212
-17.9252 12.7077
-17.9234 6.92494
-17.9216 7.53433
-17.9197 -5.20312
-17.9179 -29.8626
-17.9161 -40.5415
-17.9143 -27.1996
-17.9124 -5.24405
-17.9106 9.56998
-17.9088 16.0534
-17.907 20.9043
-17.9051 26.0241
-17.9033 28.3441
-17.9015 26.7283
-17.8997 24.0963
-17.8979 25.1408
-17.896 26.5503
-17.8942 16.1544
-17.8924 -10.0558
-17.8906 -45.7004
-17.8887 -85.297
-17.8869 -122.2
-17.8851 -148.304
-17.8833 -159.504
-17.8814 -152.547
-17.8796 -125.905
-17.8778 -87.1504
-17.876 -51.7051
-17.8742 -29.2763
-17.8723 -12.8294
-17.8705 6.1891
-17.8687 20.7302
-17.8669 25.6251
-17.865 28.6044
-17.8632 31.2938
-17.8614 25.5262
-17.8596 6.25294
-17.8578 -23.6504
-17.8559 -53.2771
-17.8541 -71.8832
-17.8523 -76.6013
-17.8505 -70.0424
-17.8486 -59.2734
-17.8468 -47.9361
-17.845 -30.6398
-17.8432 -8.3788
-17.8413 8.7339
-17.8395 15.0768
-17.8377 8.25694
-17.8359 -10.3923
-17.8341 -31.8806
-17.8322 -47.888
-17.8304 -53.7346
-17.8286 -48.6287
-17.8268 -36.8152
-17.8249 -20.5381
-17.8231 -4.50013
-17.8213 -0.361503
-17.8195 -9.75327
-17.8176 -20.9502
-17.8158 -26.1009
-17.814 -26.9651
-17.8122 -28.394
-17.8104 -31.4892
-17.8085 -35.5617
-17.8067 -41.7144
-17.8049 -45.8032
-17.8031 -43.0793
-17.8012 -41.0804
-17.7994 -47.8056
-17.7976 -58.3538
-17.7958 -65.8997
-17.7939 -71.4552
-17.7921 -79.6371
-17.7903 -93.8215
-17.7885 -114.076
-17.7867 -131.847
-17.7848 -131.409
-17.783 -107.812
-17.7812 -74.0397
-17.7794 -45.5133
-17.7775 -29.4408
-17.7757 -23.9497
-17.7739 -23.9393
-17.7721 -30.4882
-17.7703 -42.4192
-17.7684 -48.8272
-17.7666 -45.3617
-17.7648 -40.0154
-17.763 -38.9863
-17.7611 -39.8986
-17.7593 -36.2992
-17.7575 -25.2539
-17.7557 -10.2591
-17.7538 -1.61297
-17.752 -13.4599
-17.7502 -46.2482
-17.7484 -81.067
-17.7466 -102.723
-17.7447 -112.348
-17.7429 -118.497
-17.7411 -125.157
-17.7393 -125.774
-17.7374 -115.308
-17.7356 -99.8006
-17.7338 -86.2447
-17.732 -77.9986
-17.7301 -74.2652
-17.7283 -68.9377
-17.7265 -62.7134
-17.7247 -66.3111
-17.7229 -86.805
-17.721 -118.385
-17.7192 -142.714
-17.7174 -147.153
-17.7156 -141.195
-17.7137 -140.397
-17.7119 -149.36
-17.7101 -165.432
-17.7083 -182.151
-17.7064 -191.787
-17.7046 -189.881
-17.7028 -179.413
-17.701 -169.112
-17.6992 -160.574
-17.6973 -148.771
-17.6955 -132.18
-17.6937 -107.797
-17.6919 -78.5331
-17.69 -60.6563
-17.6882 -58.5106
-17.6864 -59.1716
-17.6846 -54.52
-17.6828 -43.8642
-17.6809 -33.1201
-17.6791 -27.3422
-17.6773 -16.5099
-17.6755 2.6559
-17.6736 14.2033
-17.6718 12.0423
-17.67 2.44889
-17.6682 -12.2454
-17.6663 -29.5156
-17.6645 -48.0364
-17.6627 -64.6737
-17.6609 -65.9182
-17.6591 -46.7223
-17.6572 -22.2616
-17.6554 -7.08328
-17.6536 0.137641
-17.6518 9.2539
-17.6499 21.5793
-17.6481 28.6694
-17.6463 29.7537
-17.6445 29.1779
-17.6426 23.0806
-17.6408 10.1314
-17.639 -2.57938
-17.6372 -12.733
-17.6354 -22.8642
-17.6335 -33.0105
-17.6317 -44.8086
-17.6299 -58.14
-17.6281 -59.0092
-17.6262 -34.1902
-17.6244 2.48182
-17.6226 27.1308
-17.6208 36.8877
-17.6189 38.9183
-17.6171 33.1152
-17.6153 19.7574
-17.6135 4.67927
-17.6117 -4.65289
-17.6098 -5.50825
-17.608 -5.18379
-17.6062 -14.3431
-17.6044 -34.8977
-17.6025 -54.5561
-17.6007 -56.3289
-17.5989 -38.3621
-17.5971 -14.1042
-17.5953 3.51157
-17.5934 8.16572
-17.5916 4.00425
-17.5898 -0.776763
-17.588 -10.1162
-17.5861 -29.8901
-17.5843 -53.8307
-17.5825 -76.4012
-17.5807 -95.6239
-17.5788 -104.457
-17.577 -102.291
-17.5752 -101.341
-17.5734 -106.881
-17.5716 -108.14
-17.5697 -99.0029
-17.5679 -88.7711
-17.5661 -85.6738
-17.5643 -90.3963
-17.5624 -103.424
-17.5606 -121.489
-17.5588 -135.31
-17.557 -137.03
-17.5551 -125.404
-17.5533 -104.856
-17.5515 -79.4808
-17.5497 -55.3868
-17.5479 -46.0284
-17.546 -57.9338
-17.5442 -82.8241
-17.5424 -111.731
-17.5406 -135.978
-17.5387 -143.304
-17.5369 -132.521
-17.5351 -117.389
-17.5333 -107.993
-17.5315 -101.734
-17.5296 -96.1957
-17.5278 -97.433
-17.526 -109.236
-17.5242 -127.459
-17.5223 -146.726
-17.5205 -163.353
-17.5187 -177.328
-17.5169 -188.715
-17.515 -188.869
-17.5132 -172.517
-17.5114 -151.737
-17.5096 -139.195
-17.5078 -134.131
-17.5059 -133.469
-17.5041 -135.643
-17.5023 -131.846
-17.5005 -113.702
-17.4986 -89.8979
-17.4968 -75.9111
-17.495 -70.1519
-17.4932 -60.0244
-17.4913 -42.1352
-17.4895 -21.442
-17.4877 -5.02998
-17.4859 -1.96744
-17.4841 -18.1705
-17.4822 -53.6091
-17.4804 -100.205
-17.4786 -136.308
-17.4768 -141.758
-17.4749 -120.567
-17.4731 -90.7523
-17.4713 -65.8394
-17.4695 -56.0376
-17.4676 -64.3396
-17.4658 -82.3898
-17.464 -99.1355
-17.4622 -102.405
-17.4604 -85.7061
-17.4585 -61.7758
-17.4567 -48.2069
-17.4549 -49.2199
-17.4531 -61.3959
-17.4512 -76.7152
-17.4494 -86.1873
-17.4476 -90.0772
-17.4458 -91.4184
-17.444 -87.3208
-17.4421 -74.9524
-17.4403 -57.8666
-17.4385 -45.737
-17.4367 -43.8202
-17.4348 -45.3681
-17.433 -42.844
-17.4312 -35.869
-17.4294 -29.2702
-17.4275 -31.4772
-17.4257 -42.0794
-17.4239 -48.2364
-17.4221 -45.109
-17.4203 -39.6064
-17.4184 -34.1655
-17.4166 -25.54
-17.4148 -11.8031
-17.413 6.38571
-17.4111 25.9929
-17.4093 42.6808
-17.4075 52.9757
-17.4057 58.4106
-17.4038 61.2608
-17.402 52.7725
-17.4002 25.577
-17.3984 -7.83494
-17.3966 -33.8675
-17.3947 -53.1849
-17.3929 -64.0531
-17.3911 -61.0293
-17.3893 -47.8532
-17.3874 -33.0278
-17.3856 -22.6308
-17.3838 -16.0051
-17.382 -5.77911
-17.3801 7.39582
-17.3783 10.5594
-17.3765 -5.19771
-17.3747 -35.3144
-17.3729 -66.4755
-17.371 -90.9342
-17.3692 -115.568
-17.3674 -144.42
-17.3656 -164.602
-17.3637 -164.777
-17.3619 -148.312
-17.3601 -121.575
-17.3583 -91.3305
-17.3565 -72.9893
-17.3546 -78.4101
-17.3528 -96.9661
-17.351 -109.102
-17.3492 -113.176
-17.3473 -117.997
-17.3455 -118.774
-17.3437 -104.499
-17.3419 -80.1146
-17.34 -60.3387
-17.3382 -52.2071
-17.3364 -55.8812
-17.3346 -67.0428
-17.3328 -76.8237
-17.3309 -79.8698
-17.3291 -75.9573
-17.3273 -69.3064
-17.3255 -67.7643
-17.3236 -66.1828
-17.3218 -47.9888
-17.32 -12.6966
-17.3182 23.5716
-17.3163 43.6717
-17.3145 34.4757
-17.3127 -4.21468
-17.3109 -59.462
-17.3091 -110.884
-17.3072 -137.472
-17.3054 -143.785
-17.3036 -155.979
-17.3018 -178.638
-17.2999 -194.71
-17.2981 -193.653
-17.2963 -175.568
-17.2945 -149.264
-17.2926 -123.59
-17.2908 -100.504
-17.289 -83.537
-17.2872 -73.4535
-17.2854 -66.2846
-17.2835 -62.9702
-17.2817 -60.5074
-17.2799 -56.2349
-17.2781 -62.9012
-17.2762 -82.993
-17.2744 -94.4799
-17.2726 -84.8173
-17.2708 -63.1859
-17.269 -40.1264
-17.2671 -21.139
-17.2653 -9.94667
-17.2635 -8.29292
-17.2617 -17.6095
-17.2598 -36.8683
-17.258 -58.4294
-17.2562 -74.425
-17.2544 -83.0452
-17.2525 -81.804
-17.2507 -65.9779
-17.2489 -39.511
-17.2471 -15.1932
-17.2453 -2.39495
-17.2434 -2.84743
-17.2416 -12.0309
-17.2398 -18.8195
-17.238 -17.3238
-17.2361 -18.4761
-17.2343 -31.5055
-17.2325 -47.9333
-17.2307 -56.926
-17.2288 -52.0551
-17.227 -31.1454
-17.2252 -9.23115
-17.2234 -4.70571
-17.2216 -14.8027
-17.2197 -26.4126
-17.2179 -29.5325
-17.2161 -21.2653
-17.2143 -13.1334
-17.2124 -19.5074
-17.2106 -43.7054
-17.2088 -80.7385
-17.207 -117.309
-17.2051 -139.295
-17.2033 -145.077
-17.2015 -138.916
-17.1997 -121.655
-17.1979 -95.8529
-17.196 -68.5127
-17.1942 -43.6632
-17.1924 -19.3373
-17.1906 3.70877
-17.1887 19.99
-17.1869 25.6219
-17.1851 18.6547
-17.1833 3.38568
-17.1815 -11.425
-17.1796 -26.9286
-17.1778 -46.0085
-17.176 -60.6161
-17.1742 -66.107
-17.1723 -66.2383
-17.1705 -66.3835
-17.1687 -75.5101
-17.1669 -94.6228
-17.165 -109.11
-17.1632 -111.978
-17.1614 -114.815
-17.1596 -124.224
-17.1578 -129.031
-17.1559 -118.713
-17.1541 -96.1418
-17.1523 -68.6047
-17.1505 -42.5835
-17.1486 -23.9052
-17.1468 -13.8166
-17.145 -10.656
-17.1432 -12.0012
-17.1413 -15.0522
-17.1395 -21.1266
-17.1377 -31.0922
-17.1359 -40.2903
-17.1341 -48.539
-17.1322 -62.5162
-17.1304 -83.2532
-17.1286 -101.476
-17.1268 -107.194
-17.1249 -99.5298
-17.1231 -82.3861
-17.1213 -57.6946
-17.1195 -31.4198
-17.1176 -13.1729
-17.1158 -5.73623
-17.114 -7.90652
-17.1122 -19.924
-17.1104 -37.0184
-17.1085 -54.1857
-17.1067 -79.3777
-17.1049 -120.665
-17.1031 -166.538
-17.1012 -199.258
-17.0994 -214.463
-17.0976 -215.559
-17.0958 -203.837
-17.094 -179.817
-17.0921 -148.581
-17.0903 -117.804
-17.0885 -89.9953
-17.0867 -66.9501
-17.0848 -52.6877
-17.083 -43.4606
-17.0812 -36.7228
-17.0794 -42.6638
-17.0775 -65.1467
-17.0757 -89.544
-17.0739 -96.7043
-17.0721 -79.9199
-17.0703 -52.2515
-17.0684 -31.8261
-17.0666 -23.271
-17.0648 -21.1297
-17.063 -18.0434
-17.0611 -10.9765
-17.0593 -5.56813
-17.0575 -6.50004
-17.0557 -9.43016
-17.0538 -4.52936
-17.052 15.091
-17.0502 41.7593
-17.0484 58.0717
-17.0466 57.4166
-17.0447 44.9271
-17.0429 20.5284
-17.0411 -18.4057
-17.0393 -54.9606
-17.0374 -61.6129
-17.0356 -37.9382
-17.0338 -8.61088
-17.032 6.82339
-17.0301 -0.4745
-17.0283 -27.6108
-17.0265 -59.2963
-17.0247 -84.2066
-17.0229 -103.988
-17.021 -127.729
-17.0192 -158.155
-17.0174 -182.06
-17.0156 -185.852
-17.0137 -168.859
-17.0119 -139.937
-17.0101 -113.334
-17.0083 -91.3617
-17.0065 -62.1986
-17.0046 -30.3994
-17.0028 -17.0242
-17.001 -29.0545
-16.9992 -52.6638
-16.9973 -70.7307
-16.9955 -79.5822
-16.9937 -83.3979
-16.9919 -84.7692
-16.99 -92.2568
-16.9882 -111.739
-16.9864 -135.815
-16.9846 -156.398
-16.9828 -165.486
-16.9809 -158.71
-16.9791 -144.762
-16.9773 -126.944
-16.9755 -103.316
-16.9736 -84.0463
-16.9718 -74.9692
-16.97 -75.0275
-16.9682 -90.9431
-16.9663 -122.159
-16.9645 -154.888
-16.9627 -174.24
-16.9609 -166.958
-16.9591 -134.402
-16.9572 -100.34
-16.9554 -86.3642
-16.9536 -90.737
-16.9518 -101.984
-16.9499 -118.22
-16.9481 -137.446
-16.9463 -148.722
-16.9445 -148.702
-16.9426 -144.5
-16.9408 -142.237
-16.939 -146.377
-16.9372 -154.669
-16.9354 -158.525
-16.9335 -155.306
-16.9317 -146.026
-16.9299 -129.036
-16.9281 -103.881
-16.9262 -78.2451
-16.9244 -70.2371
-16.9226 -89.4736
-16.9208 -123.583
-16.919 -156.723
-16.9171 -178.056
-16.9153 -177.105
-16.9135 -153.359
-16.9117 -115.64
-16.9098 -73.7205
-16.908 -40.0488
-16.9062 -22.4857
-16.9044 -16.5973
-16.9025 -12.9972
-16.9007 -6.28869
-16.8989 0.995044
-16.8971 5.65894
-16.8953 11.8355
-16.8934 19.8721
-16.8916 20.5701
-16.8898 9.01728
-16.888 -9.50111
-16.8861 -24.8986
-16.8843 -29.2788
-16.8825 -25.3592
-16.8807 -23.497
-16.8788 -29.7314
-16.877 -43.1526
-16.8752 -57.31
-16.8734 -61.6667
-16.8716 -52.4471
-16.8697 -37.6958
-16.8679 -23.4955
-16.8661 -7.54911
-16.8643 8.55151
-16.8624 17.1353
-16.8606 17.1075
-16.8588 14.9992
-16.857 15.5657
-16.8552 21.3633
-16.8533 34.6606
-16.8515 49.8682
-16.8497 50.7213
-16.8479 26.8341
-16.846 -6.91702
-16.8442 -20.8502
-16.8424 -7.47061
-16.8406 9.52814
-16.8387 12.3846
-16.8369 8.08361
-16.8351 1.92734
-16.8333 -14.9344
-16.8315 -45.7989
-16.8296 -80.3759
-16.8278 -104.434
-16.826 -105.851
-16.8242 -81.287
-16.8223 -43.8878
-16.8205 -15.6377
-16.8187 -8.76387
-16.8169 -18.6987
-16.815 -33.4805
-16.8132 -43.7682
-16.8114 -40.7536
-16.8096 -15.4333
-16.8078 25.3069
-16.8059 57.8161
-16.8041 72.1361
-16.8023 79.0693
-16.8005 85.5646
-16.7986 87.9088
-16.7968 76.1577
-16.795 42.2642
-16.7932 -0.508509
-16.7913 -30.6978
-16.7895 -49.8634
-16.7877 -68.9503
-16.7859 -88.7935
-16.7841 -110.504
-16.7822 -133.185
-16.7804 -145.421
-16.7786 -139.046
-16.7768 -121.818
-16.7749 -109.06
-16.7731 -105.849
-16.7713 -104.016
-16.7695 -95.4299
-16.7677 -78.0213
-16.7658 -56.3712
-16.764 -42.127
-16.7622 -43.8752
-16.7604 -59.4271
-16.7585 -77.5411
-16.7567 -84.7375
-16.7549 -81.7692
-16.7531 -82.8005
-16.7512 -90.778
-16.7494 -97.464
-16.7476 -102.978
-16.7458 -113.423
-16.744 -128.422
-16.7421 -138.706
-16.7403 -135.018
-16.7385 -120.535
-16.7367 -105.393
-16.7348 -93.8592
-16.733 -88.0551
-16.7312 -89.5871
-16.7294 -92.2514
-16.7275 -88.7021
-16.7257 -81.6632
-16.7239 -78.8604
-16.7221 -81.5231
-16.7203 -81.9718
-16.7184 -71.8065
-16.7166 -52.7314
-16.7148 -37.1297
-16.713 -34.004
-16.7111 -35.9254
-16.7093 -27.9569
-16.7075 -10.9665
-16.7057 -2.50121
-16.7038 -9.13239
-16.702 -17.1518
-16.7002 -16.2328
-16.6984 -10.3475
-16.6966 -8.23768
-16.6947 -20.097
-16.6929 -46.1967
-16.6911 -66.14
-16.6893 -64.3403
-16.6874 -50.1115
-16.6856 -36.7491
-16.6838 -28.8223
-16.682 -29.3214
-16.6802 -37.5965
-16.6783 -50.5819
-16.6765 -65.9984
-16.6747 -75.1846
-16.6729 -69.8638
-16.671 -56.7177
-16.6692 -49.6984
-16.6674 -57.003
-16.6656 -76.4642
-16.6637 -91.0126
-16.6619 -84.2375
-16.6601 -65.7318
-16.6583 -55.1512
-16.6565 -54.0163
-16.6546 -58.5384
-16.6528 -67.8258
-16.651 -68.4567
-16.6492 -50.631
-16.6473 -28.5607
-16.6455 -16.9354
-16.6437 -13.0765
-16.6419 -10.5882
-16.64 -8.58083
-16.6382 -10.2479
-16.6364 -18.8216
-16.6346 -31.2052
-16.6328 -36.0946
-16.6309 -23.0017
-16.6291 0.0715799
-16.6273 9.90555
-16.6255 -0.0296904
-16.6236 -13.3649
-16.6218 -19.7695
-16.62 -24.8105
-16.6182 -33.6179
-16.6163 -39.8056
-16.6145 -34.6874
-16.6127 -23.0204
-16.6109 -14.2423
-16.6091 -6.56961
-16.6072 2.45308
-16.6054 9.46944
-16.6036 14.7963
-16.6018 16.7132
-16.5999 8.71022
-16.5981 -7.51079
-16.5963 -26.343
-16.5945 -49.0143
-16.5927 -74.9732
-16.5908 -95.8365
-16.589 -101.741
-16.5872 -91.0472
-16.5854 -81.5328
-16.5835 -97.1959
-16.5817 -134.549
-16.5799 -165.929
-16.5781 -172.783
-16.5762 -156.058
-16.5744 -128.187
-16.5726 -101.545
-16.5708 -80.8435
-16.569 -70.6579
-16.5671 -71.7532
-16.5653 -70.9998
-16.5635 -60.0356
-16.5617 -45.3554
-16.5598 -33.4127
-16.558 -29.6132
-16.5562 -34.9902
-16.5544 -39.3582
-16.5525 -38.7407
-16.5507 -39.1646
-16.5489 -37.8595
-16.5471 -26.7233
-16.5453 -8.33998
-16.5434 3.98413
-16.5416 2.76168
-16.5398 1.09459
-16.538 17.0574
-16.5361 47.7258
-16.5343 74.05
-16.5325 80.3172
-16.5307 63.08
-16.5288 34.0914
-16.527 15.1945
-16.5252 19.7282
-16.5234 36.8457
-16.5216 42.7517
-16.5197 27.2704
-16.5179 0.761992
-16.5161 -21.991
-16.5143 -37.558
-16.5124 -49.004
-16.5106 -51.151
-16.5088 -40.1062
-16.507 -27.655
-16.5052 -25.3463
-16.5033 -33.5337
-16.5015 -51.639
-16.4997 -77.7451
-16.4979 -105.281
-16.496 -127.447
-16.4942 -138.509
-16.4924 -137.952
-16.4906 -131.436
-16.4887 -123.137
-16.4869 -115.102
-16.4851 -108.765
-16.4833 -104.28
-16.4815 -105.473
-16.4796 -114.56
-16.4778 -120.645
-16.476 -112.883
-16.4742 -97.9972
-16.4723 -88.1833
-16.4705 -86.4431
-16.4687 -89.2528
-16.4669 -89.0412
-16.465 -84.3095
-16.4632 -88.9321
-16.4614 -109.936
-16.4596 -134.19
-16.4578 -153.179
-16.4559 -169.257
-16.4541 -177.973
-16.4523 -172.278
-16.4505 -153.816
-16.4486 -130.961
-16.4468 -116.026
-16.445 -118.755
-16.4432 -135.096
-16.4413 -149.663
-16.4395 -154.025
-16.4377 -155.329
-16.4359 -163.641
-16.4341 -175.516
-16.4322 -170.731
-16.4304 -134.997
-16.4286 -86.6012
-16.4268 -56.4375
-16.4249 -52.4952
-16.4231 -62.5748
-16.4213 -65.9887
-16.4195 -49.6534
-16.4177 -28.6913
-16.4158 -20.2013
-16.414 -16.0539
-16.4122 -9.54015
-16.4104 -3.82594
-16.4085 7.06733
-16.4067 29.1964
-16.4049 58.4713
-16.4031 85.1861
-16.4012 95.6755
-16.3994 81.721
-16.3976 47.6007
-16.3958 3.03
-16.394 -42.6251
-16.3921 -82.9862
-16.3903 -115.008
-16.3885 -135.452
-16.3867 -142.59
-16.3848 -141.654
-16.383 -141.494
-16.3812 -144.069
-16.3794 -145.282
-16.3775 -144.986
-16.3757 -144.741
-16.3739 -143.576
-16.3721 -142.09
-16.3703 -138.261
-16.3684 -126.295
-16.3666 -109.716
-16.3648 -99.367
-16.363 -93.3351
-16.3611 -77.4011
-16.3593 -49.8859
-16.3575 -25.1085
-16.3557 -11.319
-16.3538 -9.29934
-16.352 -18.1331
-16.3502 -25.9863
-16.3484 -26.0902
-16.3466 -31.9405
-16.3447 -47.0907
-16.3429 -55.1181
-16.3411 -47.4824
-16.3393 -26.0351
-16.3374 6.44508
-16.3356 41.3082
-16.3338 67.4721
-16.332 80.0876
-16.3302 81.6872
-16.3283 78.6729
-16.3265 73.727
-16.3247 63.4224
-16.3229 46.5056
-16.321 29.3618
-16.3192 17.5952
-16.3174 7.97935
-16.3156 -2.41641
-16.3137 -9.55294
-16.3119 -11.2473
-16.3101 -10.1159
-16.3083 -11.6845
-16.3065 -25.6533
-16.3046 -55.2629
-16.3028 -86.0578
-16.301 -98.1317
-16.2992 -89.0749
-16.2973 -76.6616
-16.2955 -74.6926
-16.2937 -76.457
-16.2919 -70.7385
-16.29 -61.5127
-16.2882 -60.3738
-16.2864 -66.3826
-16.2846 -67.9703
-16.2828 -61.4313
-16.2809 -47.8512
-16.2791 -24.5334
-16.2773 1.1992
-16.2755 15.4258
-16.2736 19.8047
-16.2718 24.1478
-16.27 30.1674
-16.2682 35.0528
-16.2664 35.0555
-16.2645 28.1035
-16.2627 17.0964
-16.2609 5.66293
-16.2591 -3.45529
-16.2572 -8.81797
-16.2554 -13.9299
-16.2536 -23.4202
-16.2518 -38.9564
-16.2499 -62.0577
-16.2481 -89.6239
-16.2463 -107.288
-16.2445 -103.98
-16.2427 -89.7795
-16.2408 -78.2072
-16.239 -64.9583
-16.2372 -47.6155
-16.2354 -38.4482
-16.2335 -45.4261
-16.2317 -70.1035
-16.2299 -109.284
-16.2281 -143.083
-16.2262 -152.511
-16.2244 -141.202
-16.2226 -122.365
-16.2208 -108.409
-16.219 -104.872
-16.2171 -100.043
-16.2153 -81.0844
-16.2135 -49.4437
-16.2117 -12.2147
-16.2098 19.8822
-16.208 40.6849
-16.2062 60.5715
-16.2044 88.2583
-16.2025 118.467
-16.2007 141.528
-16.1989 142.241
-16.1971 110.888
-16.1953 63.232
-16.1934 23.8989
-16.1916 2.6621
-16.1898 -3.00162
-16.188 -0.861082
-16.1861 4.67672
-16.1843 19.4297
-16.1825 46.576
-16.1807 73.7961
-16.1789 88.5987
-16.177 100.59
-16.1752 127.244
-16.1734 158.851
-16.1716 165.306
-16.1697 137.06
-16.1679 93.0806
-16.1661 51.9537
-16.1643 15.4244
-16.1624 -22.056
-16.1606 -61.6197
-16.1588 -96.8369
-16.157 -116.113
-16.1552 -115.256
-16.1533 -103.83
-16.1515 -89.2312
-16.1497 -71.5712
-16.1479 -55.4934
-16.146 -46.2209
-16.1442 -45.7787
-16.1424 -57.609
-16.1406 -79.4431
-16.1387 -105.634
-16.1369 -134.488
-16.1351 -156.416
-16.1333 -157.396
-16.1315 -136.928
-16.1296 -103.745
-16.1278 -71.8946
-16.126 -60.0653
-16.1242 -71.8511
-16.1223 -92.1008
-16.1205 -109.251
-16.1187 -121.057
-16.1169 -125.509
-16.115 -121.498
-16.1132 -111.287
-16.1114 -97.7635
-16.1096 -84.6597
-16.1078 -76.0809
-16.1059 -69.714
-16.1041 -59.3148
-16.1023 -49.0192
-16.1005 -49.8412
-16.0986 -59.4433
-16.0968 -64.2378
-16.095 -60.9038
-16.0932 -58.7196
-16.0914 -64.1784
-16.0895 -74.9717
-16.0877 -83.9001
-16.0859 -85.8464
-16.0841 -84.6605
-16.0822 -86.8187
-16.0804 -92.6127
-16.0786 -103.422
-16.0768 -121.668
-16.0749 -139.229
-16.0731 -145.462
-16.0713 -142.298
-16.0695 -142.252
-16.0677 -156.472
-16.0658 -179.792
-16.064 -192.972
-16.0622 -187.277
-16.0604 -171.374
-16.0585 -156.441
-16.0567 -148.25
-16.0549 -143.485
-16.0531 -131.888
-16.0512 -109.728
-16.0494 -84.2541
-16.0476 -64.3358
-16.0458 -52.4512
-16.044 -42.783
-16.0421 -25.1684
-16.0403 5.13315
-16.0385 39.8136
-16.0367 66.9619
-16.0348 86.1143
-16.033 99.5792
-16.0312 101.433
-16.0294 91.5581
-16.0275 80.549
-16.0257 73.5776
-16.0239 66.3677
-16.0221 54.4092
-16.0203 38.5097
-16.0184 21.8823
-16.0166 4.95752
-16.0148 -8.85291
-16.013 -11.3036
-16.0111 -4.36871
-16.0093 -1.6543
-16.0075 -9.44287
-16.0057 -20.295
-16.0039 -26.1616
-16.002 -30.0574
-16.0002 -40.5298
-15.9984 -57.4161
-15.9966 -70.616
-15.9947 -73.6345
-15.9929 -74.9539
-15.9911 -88.2545
-15.9893 -110.762
-15.9874 -128.16
-15.9856 -134.649
-15.9838 -131.397
-15.982 -123.443
-15.9802 -118.973
-15.9783 -114.551
-15.9765 -101.776
-15.9747 -85.277
-15.9729 -67.6377
-15.971 -43.3461
-15.9692 -17.7489
-15.9674 -0.484287
-15.9656 7.63047
-15.9637 8.07856
-15.9619 5.2719
-15.9601 4.67493
-15.9583 3.32598
-15.9565 -1.165
-15.9546 -5.67456
-15.9528 -13.978
-15.951 -30.2266
-15.9492 -43.978
-15.9473 -41.9316
-15.9455 -25.2969
-15.9437 -4.44241
-15.9419 15.2622
-15.94 33.5594
-15.9382 45.7268
-15.9364 44.9606
-15.9346 34.3948
-15.9328 26.7176
-15.9309 32.1521
-15.9291 51.0793
-15.9273 78.0179
-15.9255 109.812
-15.9236 142.118
-15.9218 162.737
-15.92 163.844
-15.9182 151.166
-15.9164 129.68
-15.9145 99.3332
-15.9127 68.754
-15.9109 51.4512
-15.9091 49.7443
-15.9072 53.8673
-15.9054 50.6439
-15.9036 32.6235
-15.9018 4.02218
-15.8999 -26.4249
-15.8981 -54.4163
-15.8963 -75.8498
-15.8945 -82.7044
-15.8927 -67.9275
-15.8908 -35.7904
-15.889 -8.70611
-15.8872 -6.65596
-15.8854 -21.2809
-15.8835 -35.0545
-15.8817 -45.9964
-15.8799 -52.0533
-15.8781 -44.0283
-15.8762 -21.6012
-15.8744 4.75747
-15.8726 22.0322
-15.8708 28.0037
-15.869 36.3371
-15.8671 51.262
-15.8653 57.6591
-15.8635 48.1432
-15.8617 31.4624
-15.8598 17.0575
-15.858 7.09076
-15.8562 -3.23592
-15.8544 -16.5924
-15.8525 -28.8644
-15.8507 -37.9318
-15.8489 -44.7582
-15.8471 -49.4346
-15.8453 -54.7781
-15.8434 -68.1333
-15.8416 -96.5665
-15.8398 -133.464
-15.838 -153.13
-15.8361 -136.979
-15.8343 -97.9557
-15.8325 -62.681
-15.8307 -40.6489
-15.8289 -25.888
-15.827 -18.9196
[truncated: 129,073 more rows]

## Sheet: Figure 3 - SI
Figure 3. [P666,14][TFSI] 19F NMR spectrum (d6-DMSO, 400 MHz, 25˚C).
-218.578 -6.43931
-218.577 -8.66065
-218.576 -9.97304
-218.575 -7.88473
-218.574 -7.07391
-218.573 -6.2062
-218.572 -5.73461
-218.571 -8.04714
-218.571 -6.38192
-218.57 -5.93437
-218.569 -7.01831
-218.568 -9.61532
-218.567 -10.69
-218.566 -8.71115
-218.565 -7.03583
-218.564 -9.66973
-218.563 -8.17258
-218.562 -8.04335
-218.561 -8.24713
-218.561 -7.70881
-218.56 -6.56265
-218.559 -6.6633
-218.558 -6.3326
-218.557 -5.44844
-218.556 -8.95712
-218.555 -8.6683
-218.554 -5.32362
-218.553 -4.03627
-218.552 -5.08426
-218.552 -5.51656
-218.551 -4.4181
-218.55 -5.48651
-218.549 -6.04849
-218.548 -6.96668
-218.547 -6.13242
-218.546 -6.95228
-218.545 -6.65174
-218.544 -6.17926
-218.543 -8.36085
-218.542 -7.41052
-218.542 -6.90338
-218.541 -7.08579
-218.54 -9.95207
-218.539 -10.9262
-218.538 -8.353
-218.537 -9.81054
-218.536 -8.44565
-218.535 -8.68248
-218.534 -7.12487
-218.533 -7.10429
-218.533 -10.1601
-218.532 -8.06041
-218.531 -8.77905
-218.53 -8.15041
-218.529 -7.30219
-218.528 -6.98222
-218.527 -7.41135
-218.526 -6.45453
-218.525 -7.30064
-218.524 -8.15747
-218.523 -7.57196
-218.523 -5.40724
-218.522 -5.05666
-218.521 -6.57227
-218.52 -8.8639
-218.519 -8.15079
-218.518 -8.18462
-218.517 -8.60302
-218.516 -7.86325
-218.515 -8.42097
-218.514 -10.0652
-218.514 -10.3759
-218.513 -8.15092
-218.512 -9.77096
-218.511 -6.86584
-218.51 -9.0428
-218.509 -9.09802
-218.508 -7.37735
-218.507 -8.34714
-218.506 -9.41469
-218.505 -9.575
-218.504 -8.5462
-218.504 -4.73562
-218.503 -5.94652
-218.502 -7.38241
-218.501 -7.3004
-218.5 -6.99445
-218.499 -8.06631
-218.498 -10.7849
-218.497 -10.6099
-218.496 -7.25068
-218.495 -6.18495
-218.495 -6.49768
-218.494 -6.87395
-218.493 -8.71107
-218.492 -7.99838
-218.491 -10.555
-218.49 -8.88079
-218.489 -8.57037
-218.488 -9.60594
-218.487 -7.0224
-218.486 -8.03945
-218.485 -8.06534
-218.485 -6.40757
-218.484 -8.34598
-218.483 -7.47798
-218.482 -8.88846
-218.481 -6.32361
-218.48 -8.57358
-218.479 -10.3379
-218.478 -8.05192
-218.477 -7.85562
-218.476 -7.92982
-218.476 -10.6181
-218.475 -11.0112
-218.474 -8.63716
-218.473 -9.745
-218.472 -10.6834
-218.471 -7.37114
-218.47 -7.7536
-218.469 -7.42973
-218.468 -5.36912
-218.467 -8.04001
-218.466 -7.73543
-218.466 -7.80802
-218.465 -7.63821
-218.464 -8.87675
-218.463 -8.39683
-218.462 -7.86806
-218.461 -8.27548
-218.46 -8.22609
-218.459 -7.52199
-218.458 -8.30447
-218.457 -7.29997
-218.457 -8.17731
-218.456 -7.64975
-218.455 -9.1527
-218.454 -9.00851
-218.453 -9.75686
-218.452 -8.52085
-218.451 -7.65793
-218.45 -8.81609
-218.449 -8.10497
-218.448 -8.25408
-218.447 -8.47162
-218.447 -8.89945
-218.446 -8.49859
-218.445 -7.37974
-218.444 -8.08128
-218.443 -8.13985
-218.442 -9.01331
-218.441 -7.68021
-218.44 -9.02981
-218.439 -5.68991
-218.438 -7.05195
-218.438 -8.79138
-218.437 -8.55235
-218.436 -4.41776
-218.435 -7.25427
-218.434 -7.11295
-218.433 -7.32869
-218.432 -9.50249
-218.431 -9.88212
-218.43 -8.85132
-218.429 -9.1097
-218.428 -7.4552
-218.428 -8.61469
-218.427 -9.0543
-218.426 -8.31732
-218.425 -5.47779
-218.424 -7.05791
-218.423 -8.97711
-218.422 -9.83121
-218.421 -7.94065
-218.42 -7.29502
-218.419 -6.91328
-218.419 -5.0753
-218.418 -4.37923
-218.417 -4.94354
-218.416 -6.50899
-218.415 -6.50985
-218.414 -7.34659
-218.413 -8.51431
-218.412 -10.1654
-218.411 -7.50104
-218.41 -6.8561
-218.409 -7.17052
-218.409 -9.47963
-218.408 -9.44311
-218.407 -7.78626
-218.406 -9.54918
-218.405 -8.29181
-218.404 -11.4056
-218.403 -11.9031
-218.402 -8.69584
-218.401 -9.65371
-218.4 -8.23377
-218.4 -9.19799
-218.399 -9.64667
-218.398 -8.64294
-218.397 -7.84604
-218.396 -10.0886
-218.395 -10.042
-218.394 -7.80883
-218.393 -8.8629
-218.392 -6.81086
-218.391 -7.96844
-218.39 -8.49785
-218.39 -9.88231
-218.389 -10.7485
-218.388 -9.84534
-218.387 -8.83078
-218.386 -8.28339
-218.385 -8.85416
-218.384 -9.97052
-218.383 -7.33329
-218.382 -7.53555
-218.381 -7.09917
-218.381 -6.0096
-218.38 -8.7475
-218.379 -8.45984
-218.378 -7.83806
-218.377 -7.2835
-218.376 -6.44234
-218.375 -7.51135
-218.374 -8.9429
-218.373 -9.41719
-218.372 -9.61099
-218.372 -9.94497
-218.371 -8.69377
-218.37 -5.81822
-218.369 -7.14594
-218.368 -9.12758
-218.367 -11.2138
-218.366 -11.3722
-218.365 -10.3217
-218.364 -10
-218.363 -8.07652
-218.362 -10.1596
-218.362 -9.51714
-218.361 -9.28723
-218.36 -9.08054
-218.359 -9.58203
-218.358 -9.57564
-218.357 -8.57614
-218.356 -6.60499
-218.355 -6.99086
-218.354 -8.4136
-218.353 -7.64888
-218.353 -10.0807
-218.352 -8.93596
-218.351 -6.99486
-218.35 -8.49056
-218.349 -8.52309
-218.348 -8.48849
-218.347 -8.4083
-218.346 -7.91332
-218.345 -9.11649
-218.344 -11.7214
-218.343 -8.75009
-218.343 -7.41268
-218.342 -7.62247
-218.341 -7.23389
-218.34 -9.97983
-218.339 -9.08054
-218.338 -8.07097
-218.337 -9.51773
-218.336 -8.14765
-218.335 -5.79501
-218.334 -6.79251
-218.334 -9.0652
-218.333 -10.3039
-218.332 -8.66294
-218.331 -8.94658
-218.33 -8.80417
-218.329 -8.07961
-218.328 -7.25022
-218.327 -6.73433
-218.326 -6.30449
-218.325 -6.45931
-218.324 -8.34716
-218.324 -9.85577
-218.323 -8.80827
-218.322 -8.88814
-218.321 -7.67373
-218.32 -8.68236
-218.319 -8.28646
-218.318 -9.32234
-218.317 -9.96664
-218.316 -7.55558
-218.315 -10.1606
-218.315 -9.93166
-218.314 -7.90771
-218.313 -7.81675
-218.312 -7.09405
-218.311 -7.65277
-218.31 -7.52875
-218.309 -7.68093
-218.308 -6.9534
-218.307 -8.70629
-218.306 -7.80606
-218.305 -10.4183
-218.305 -9.57144
-218.304 -8.89074
-218.303 -9.17495
-218.302 -8.27704
-218.301 -9.09072
-218.3 -7.13402
-218.299 -8.26643
-218.298 -8.80389
-218.297 -10.3083
-218.296 -11.5579
-218.296 -9.90347
-218.295 -9.21589
-218.294 -8.96134
-218.293 -8.97086
-218.292 -8.16609
-218.291 -10.6968
-218.29 -8.39217
-218.289 -6.19823
-218.288 -5.80951
-218.287 -7.36188
-218.286 -7.18497
-218.286 -7.79678
-218.285 -8.80313
-218.284 -8.22652
-218.283 -9.49966
-218.282 -10.211
-218.281 -9.05153
-218.28 -6.34303
-218.279 -8.78392
-218.278 -12.2889
-218.277 -10.8404
-218.277 -7.23945
-218.276 -8.70258
-218.275 -8.97355
-218.274 -7.72997
-218.273 -8.39477
-218.272 -9.34315
-218.271 -9.94493
-218.27 -9.80561
-218.269 -9.75928
-218.268 -10.3506
-218.267 -10.0959
-218.267 -8.60682
-218.266 -7.74836
-218.265 -9.61529
-218.264 -7.90677
-218.263 -6.61764
-218.262 -6.91307
-218.261 -9.61808
-218.26 -8.48375
-218.259 -8.88431
-218.258 -7.50264
-218.258 -7.63159
-218.257 -8.68471
-218.256 -10.9374
-218.255 -10.1596
-218.254 -7.82706
-218.253 -7.54682
-218.252 -6.046
-218.251 -7.38291
-218.25 -9.02519
-218.249 -9.76824
-218.248 -9.24079
-218.248 -10.0824
-218.247 -11.0656
-218.246 -6.99745
-218.245 -8.97286
-218.244 -8.2361
-218.243 -5.13417
-218.242 -6.99752
-218.241 -10.111
-218.24 -11.9242
-218.239 -11.0499
-218.239 -9.0191
-218.238 -9.32241
-218.237 -7.8443
-218.236 -11.3258
-218.235 -11.1024
-218.234 -10.6401
-218.233 -9.09755
-218.232 -5.77635
-218.231 -7.68384
-218.23 -9.04377
-218.229 -9.23409
-218.229 -8.5976
-218.228 -6.74318
-218.227 -6.55337
-218.226 -8.71694
-218.225 -9.62307
-218.224 -9.02637
-218.223 -9.70094
-218.222 -7.84494
-218.221 -8.70602
-218.22 -9.45189
-218.22 -10.0904
-218.219 -7.50595
-218.218 -6.23085
-218.217 -7.84451
-218.216 -8.63867
-218.215 -7.43542
-218.214 -6.10014
-218.213 -8.09441
-218.212 -9.37207
-218.211 -8.40053
-218.21 -8.59296
-218.21 -7.6835
-218.209 -6.20673
-218.208 -6.0237
-218.207 -5.12804
-218.206 -7.39852
-218.205 -8.78144
-218.204 -9.89306
-218.203 -9.49124
-218.202 -9.39855
-218.201 -10.325
-218.201 -9.52888
-218.2 -8.94328
-218.199 -12.0116
-218.198 -9.68267
-218.197 -8.12124
-218.196 -7.15418
-218.195 -8.40324
-218.194 -10.3958
-218.193 -9.26236
-218.192 -8.13892
-218.191 -10.7299
-218.191 -10.0907
-218.19 -7.52414
-218.189 -7.23785
-218.188 -9.29152
-218.187 -10.3136
-218.186 -11.502
-218.185 -10.096
-218.184 -7.11978
-218.183 -7.95125
-218.182 -7.62531
-218.182 -9.08888
-218.181 -7.99072
-218.18 -9.43916
-218.179 -6.8312
-218.178 -5.51543
-218.177 -8.41708
-218.176 -10.4181
-218.175 -9.10568
-218.174 -7.12465
-218.173 -6.90797
-218.172 -6.24421
-218.172 -7.82714
-218.171 -9.90092
-218.17 -9.5906
-218.169 -8.67702
-218.168 -8.36199
-218.167 -9.1927
-218.166 -9.95691
-218.165 -11.0951
-218.164 -10.4559
-218.163 -9.73716
-218.163 -8.42393
-218.162 -10.7657
-218.161 -8.06686
-218.16 -5.86625
-218.159 -6.05921
-218.158 -8.90918
-218.157 -11.2664
-218.156 -9.55827
-218.155 -7.66278
-218.154 -8.70436
-218.153 -9.05294
-218.153 -8.8394
-218.152 -6.67174
-218.151 -6.21966
-218.15 -7.29104
-218.149 -10.3842
-218.148 -10.787
-218.147 -10.2556
-218.146 -6.99449
-218.145 -8.46812
-218.144 -11.3441
-218.144 -9.96853
-218.143 -8.61532
-218.142 -7.05048
-218.141 -7.81605
-218.14 -7.63108
-218.139 -8.81604
-218.138 -9.73213
-218.137 -6.60306
-218.136 -7.79402
-218.135 -9.67659
-218.134 -8.61928
-218.134 -9.06398
-218.133 -8.4528
-218.132 -7.82903
-218.131 -9.37379
-218.13 -9.8571
-218.129 -9.92013
-218.128 -7.44078
-218.127 -9.73837
-218.126 -9.5911
-218.125 -9.07403
-218.125 -7.84749
-218.124 -8.99956
-218.123 -10.4803
-218.122 -8.96619
-218.121 -8.07941
-218.12 -9.26595
-218.119 -9.86484
-218.118 -12.3248
-218.117 -7.91413
-218.116 -7.83395
-218.115 -9.14203
-218.115 -10.3282
-218.114 -9.79916
-218.113 -9.37397
-218.112 -7.38024
-218.111 -7.9138
-218.11 -9.27814
-218.109 -10.0318
-218.108 -9.80391
-218.107 -8.82183
-218.106 -7.39601
-218.106 -10.2622
-218.105 -10.6193
-218.104 -10.3304
-218.103 -10.4813
-218.102 -10.0483
-218.101 -8.02198
-218.1 -7.15913
-218.099 -9.19496
-218.098 -9.82541
-218.097 -8.02809
-218.096 -8.86845
-218.096 -8.76532
-218.095 -7.5842
-218.094 -8.035
-218.093 -8.75774
-218.092 -9.27304
-218.091 -8.35317
-218.09 -8.45852
-218.089 -8.23575
-218.088 -7.7952
-218.087 -7.13955
-218.087 -7.80856
-218.086 -6.80765
-218.085 -9.37011
-218.084 -7.81315
-218.083 -5.89878
-218.082 -7.48866
-218.081 -6.91824
-218.08 -8.18061
-218.079 -8.44992
-218.078 -7.00318
-218.077 -7.42661
-218.077 -6.50617
-218.076 -7.16105
-218.075 -7.18246
-218.074 -10.0144
-218.073 -11.723
-218.072 -11.7539
-218.071 -10.472
-218.07 -10.3788
-218.069 -10.5267
-218.068 -10.5388
-218.068 -8.83836
-218.067 -8.82578
-218.066 -8.94028
-218.065 -9.54605
-218.064 -8.85454
-218.063 -7.26354
-218.062 -6.59004
-218.061 -9.49579
-218.06 -7.95935
-218.059 -7.69302
-218.058 -8.7967
-218.058 -10.6214
-218.057 -7.88316
-218.056 -5.88493
-218.055 -9.0446
-218.054 -10.1983
-218.053 -7.8057
-218.052 -7.40566
-218.051 -9.93125
-218.05 -9.94295
-218.049 -9.81734
-218.049 -8.91924
-218.048 -8.51676
-218.047 -7.70032
-218.046 -10.0952
-218.045 -9.64342
-218.044 -10.3101
-218.043 -5.53808
-218.042 -8.58856
-218.041 -9.12286
-218.04 -9.15583
-218.039 -8.38346
-218.039 -6.37089
-218.038 -8.37464
-218.037 -7.4454
-218.036 -6.91232
-218.035 -6.69866
-218.034 -9.46199
-218.033 -8.52157
-218.032 -8.58739
-218.031 -10.3117
-218.03 -9.46526
-218.03 -9.19017
-218.029 -8.22815
-218.028 -7.18124
-218.027 -7.83725
-218.026 -7.22707
-218.025 -8.9943
-218.024 -9.4793
-218.023 -7.76426
-218.022 -11.0057
-218.021 -11.8646
-218.02 -9.58933
-218.02 -8.79029
-218.019 -7.78196
-218.018 -8.93566
-218.017 -9.71448
-218.016 -10.9625
-218.015 -11.8389
-218.014 -9.03699
-218.013 -8.46979
-218.012 -10.7594
-218.011 -9.64813
-218.011 -9.35664
-218.01 -8.87772
-218.009 -8.81268
-218.008 -7.96076
-218.007 -8.54267
-218.006 -8.09166
-218.005 -6.40055
-218.004 -7.92436
-218.003 -9.20019
-218.002 -8.81095
-218.001 -7.04419
-218.001 -5.41202
-218 -8.64353
-217.999 -9.17279
-217.998 -9.41148
-217.997 -9.28762
-217.996 -11.4965
-217.995 -11.334
-217.994 -9.98758
-217.993 -7.29141
-217.992 -8.05447
-217.992 -8.33933
-217.991 -7.4637
-217.99 -10.0578
-217.989 -9.22873
-217.988 -8.14994
-217.987 -10.0561
-217.986 -10.3399
-217.985 -8.13861
-217.984 -7.09913
-217.983 -8.7346
-217.982 -8.03002
-217.982 -6.76611
-217.981 -7.60522
-217.98 -8.53347
-217.979 -9.2646
-217.978 -8.55968
-217.977 -8.35515
-217.976 -8.09598
-217.975 -8.88678
-217.974 -7.28281
-217.973 -8.72892
-217.973 -10.1404
-217.972 -8.41623
-217.971 -5.86212
-217.97 -6.29472
-217.969 -7.23377
-217.968 -10.8705
-217.967 -10.5712
-217.966 -9.8076
-217.965 -8.09062
-217.964 -10.1777
-217.963 -11.9178
-217.963 -9.5056
-217.962 -7.58365
-217.961 -6.63652
-217.96 -8.98134
-217.959 -9.29714
-217.958 -10.0107
-217.957 -8.57034
-217.956 -9.144
-217.955 -9.1105
-217.954 -10.1525
-217.954 -8.46654
-217.953 -8.42707
-217.952 -8.23539
-217.951 -10.7568
-217.95 -9.22712
-217.949 -9.8998
-217.948 -9.71448
-217.947 -7.69031
-217.946 -8.32639
-217.945 -8.22871
-217.944 -10.1422
-217.944 -9.08368
-217.943 -10.3318
-217.942 -8.78615
-217.941 -9.1078
-217.94 -8.27806
-217.939 -10.7367
-217.938 -9.21875
-217.937 -8.88977
-217.936 -9.61047
-217.935 -10.1814
-217.935 -7.97173
-217.934 -7.23366
-217.933 -8.87625
-217.932 -10.5323
-217.931 -10.7085
-217.93 -9.88317
-217.929 -9.5568
-217.928 -9.8691
-217.927 -9.65752
-217.926 -10.966
-217.925 -12.5939
-217.925 -10.0215
-217.924 -9.23049
-217.923 -10.4171
-217.922 -10.3426
-217.921 -8.25764
-217.92 -9.51789
-217.919 -8.67231
-217.918 -10.22
-217.917 -11.0783
-217.916 -10.2739
-217.916 -9.46704
-217.915 -9.7782
-217.914 -11.7731
-217.913 -9.75642
-217.912 -8.67744
-217.911 -6.66159
-217.91 -7.51523
-217.909 -6.24549
-217.908 -6.66756
-217.907 -8.45554
-217.906 -8.13899
-217.906 -10.5155
-217.905 -11.548
-217.904 -10.1943
-217.903 -9.67807
-217.902 -8.54523
-217.901 -10.0692
-217.9 -8.96447
-217.899 -7.57371
-217.898 -9.13212
-217.897 -10.0623
-217.897 -7.64168
-217.896 -9.16692
-217.895 -8.90618
-217.894 -10.8222
-217.893 -9.97432
-217.892 -7.86987
-217.891 -9.76907
-217.89 -11.8724
-217.889 -12.3828
-217.888 -12.6812
-217.887 -11.0192
-217.887 -11.1212
-217.886 -11.5221
-217.885 -11.0608
-217.884 -12.0104
-217.883 -8.32583
-217.882 -7.79532
-217.881 -6.13087
-217.88 -6.18308
-217.879 -9.67958
-217.878 -8.51792
-217.878 -8.81225
-217.877 -8.80362
-217.876 -10.3095
-217.875 -9.8411
-217.874 -8.308
-217.873 -8.5483
-217.872 -8.43781
-217.871 -6.19389
-217.87 -7.84838
-217.869 -9.7779
-217.868 -9.76114
-217.868 -9.04685
-217.867 -7.69044
-217.866 -10.4397
-217.865 -14.196
-217.864 -10.072
-217.863 -9.3416
-217.862 -10.061
-217.861 -10.1056
-217.86 -8.55191
-217.859 -7.85538
-217.859 -8.09636
-217.858 -8.56407
-217.857 -9.79361
-217.856 -9.61966
-217.855 -8.38892
-217.854 -7.98519
-217.853 -6.79094
-217.852 -6.77293
-217.851 -7.97519
-217.85 -8.81551
-217.849 -7.45136
-217.849 -9.30723
-217.848 -8.44237
-217.847 -9.7947
-217.846 -9.82551
-217.845 -9.62242
-217.844 -7.99593
-217.843 -9.46482
-217.842 -7.23841
-217.841 -8.31735
-217.84 -9.36371
-217.84 -9.99375
-217.839 -9.07693
-217.838 -6.90587
-217.837 -8.43778
-217.836 -12.1814
-217.835 -11.1528
-217.834 -9.98428
-217.833 -11.5094
-217.832 -10.6768
-217.831 -10.1148
-217.83 -12.2916
-217.83 -12.468
-217.829 -11.6954
-217.828 -10.8274
-217.827 -10.0671
-217.826 -10.7543
-217.825 -9.07818
-217.824 -9.82306
-217.823 -9.10923
-217.822 -10.4036
-217.821 -9.24253
-217.821 -7.68559
-217.82 -9.87049
-217.819 -9.3097
-217.818 -7.91464
-217.817 -7.91941
-217.816 -8.58284
-217.815 -10.0109
-217.814 -12.9542
-217.813 -11.0527
-217.812 -8.6243
-217.811 -8.38291
-217.811 -10.519
-217.81 -12.0108
-217.809 -9.79984
-217.808 -9.10457
-217.807 -8.02798
-217.806 -8.60183
-217.805 -9.73244
-217.804 -12.3777
-217.803 -10.3481
-217.802 -9.87957
-217.802 -10.2145
-217.801 -11.0584
-217.8 -9.75903
-217.799 -9.93542
-217.798 -7.38277
-217.797 -8.96174
-217.796 -9.54257
-217.795 -9.50789
-217.794 -10.2563
-217.793 -9.63745
-217.792 -8.45047
-217.792 -11.2496
-217.791 -9.01611
-217.79 -9.19954
-217.789 -11.1058
-217.788 -11.1595
-217.787 -9.30301
-217.786 -9.93997
-217.785 -6.22186
-217.784 -6.64359
-217.783 -8.63513
-217.783 -10.1647
-217.782 -10.0493
-217.781 -7.79538
-217.78 -8.67204
-217.779 -7.40473
-217.778 -7.4113
-217.777 -7.93196
-217.776 -8.72698
-217.775 -7.04031
-217.774 -8.50058
-217.773 -6.648
-217.773 -6.31431
-217.772 -7.57745
-217.771 -9.16481
-217.77 -7.42433
-217.769 -5.60344
-217.768 -9.0701
-217.767 -10.0706
-217.766 -7.88378
-217.765 -9.27639
-217.764 -7.31166
-217.764 -10.2239
-217.763 -9.83169
-217.762 -7.47932
-217.761 -9.90351
-217.76 -9.61575
-217.759 -10.089
-217.758 -10.1575
-217.757 -9.1405
-217.756 -8.275
-217.755 -8.24301
-217.755 -7.53517
-217.754 -8.63288
-217.753 -6.38368
-217.752 -8.21933
-217.751 -6.35546
-217.75 -7.54782
-217.749 -8.3317
-217.748 -7.48193
-217.747 -8.90633
-217.746 -8.38785
-217.745 -5.83858
-217.745 -7.1525
-217.744 -8.39315
-217.743 -7.16285
-217.742 -8.97775
-217.741 -7.96677
-217.74 -7.15101
-217.739 -6.55701
-217.738 -8.29954
-217.737 -8.06785
-217.736 -8.83198
-217.736 -7.52082
-217.735 -5.94288
-217.734 -7.41697
-217.733 -7.85052
-217.732 -9.19232
-217.731 -10.282
-217.73 -10.9588
-217.729 -10.2254
-217.728 -8.73663
-217.727 -9.30351
-217.726 -8.47424
-217.726 -10.0149
-217.725 -9.94079
-217.724 -9.95791
-217.723 -6.27773
-217.722 -9.32349
-217.721 -8.02218
-217.72 -9.42554
-217.719 -9.5185
-217.718 -9.59471
-217.717 -7.80271
-217.717 -5.61914
-217.716 -9.61592
-217.715 -6.74717
-217.714 -6.94563
-217.713 -7.16219
-217.712 -8.87772
-217.711 -6.97705
-217.71 -9.50328
-217.709 -7.94343
-217.708 -8.2618
-217.707 -9.18296
-217.707 -8.87332
-217.706 -9.44361
-217.705 -10.0788
-217.704 -8.56199
-217.703 -8.97894
-217.702 -10.569
-217.701 -11.3977
-217.7 -10.765
-217.699 -10.5996
-217.698 -11.4704
-217.698 -10.8512
-217.697 -7.69311
-217.696 -7.65954
-217.695 -9.59904
-217.694 -10.4807
-217.693 -9.7089
-217.692 -7.41509
-217.691 -8.98051
-217.69 -9.62028
-217.689 -7.9121
-217.688 -8.02824
-217.688 -7.08934
-217.687 -7.52983
-217.686 -7.74137
-217.685 -9.17447
-217.684 -11.3473
-217.683 -10.3451
-217.682 -8.81614
-217.681 -10.099
-217.68 -11.0876
-217.679 -8.62365
-217.679 -7.87098
-217.678 -7.71635
-217.677 -8.4958
-217.676 -7.33839
-217.675 -9.79211
-217.674 -7.13927
-217.673 -5.9497
-217.672 -9.41988
-217.671 -8.95424
-217.67 -7.62153
-217.669 -7.82285
-217.669 -8.04553
-217.668 -8.50778
-217.667 -7.75986
-217.666 -9.30312
-217.665 -7.59304
-217.664 -9.23301
-217.663 -10.8188
-217.662 -10.1224
-217.661 -9.48557
-217.66 -8.69451
-217.66 -9.02544
-217.659 -9.49379
-217.658 -8.94501
-217.657 -9.77157
-217.656 -10.6262
-217.655 -10.5813
-217.654 -8.89348
-217.653 -8.07675
-217.652 -9.21882
-217.651 -9.70417
-217.65 -10.4677
-217.65 -10.7932
-217.649 -9.21003
-217.648 -10.7367
-217.647 -10.5086
-217.646 -7.9388
-217.645 -8.68175
-217.644 -9.00814
-217.643 -10.5307
-217.642 -10.4576
-217.641 -11.5999
-217.641 -12.0766
-217.64 -8.19309
-217.639 -4.8948
-217.638 -6.67849
-217.637 -8.39366
-217.636 -9.4614
-217.635 -9.97008
-217.634 -11.4932
-217.633 -11.3429
-217.632 -12.0228
-217.631 -12.162
-217.631 -9.92367
-217.63 -8.1675
-217.629 -7.83364
-217.628 -7.73899
-217.627 -8.8866
-217.626 -10.4078
-217.625 -9.72691
-217.624 -10.355
-217.623 -12.1795
-217.622 -9.93598
-217.622 -8.75084
-217.621 -7.15459
-217.62 -5.45429
-217.619 -4.49759
-217.618 -4.94006
-217.617 -7.73644
-217.616 -9.51356
-217.615 -9.3232
-217.614 -10.6423
-217.613 -9.97927
-217.612 -9.77791
-217.612 -9.17579
-217.611 -9.73417
-217.61 -10.6856
-217.609 -11.2112
-217.608 -7.36996
-217.607 -6.86433
-217.606 -8.05137
-217.605 -10.0016
-217.604 -9.54272
-217.603 -9.99337
-217.603 -8.23601
-217.602 -9.70163
-217.601 -10.15
-217.6 -11.0114
-217.599 -11.507
-217.598 -7.6454
-217.597 -5.20786
-217.596 -9.2607
-217.595 -7.93144
-217.594 -7.74861
-217.593 -7.65897
-217.593 -11.2196
-217.592 -10.4725
-217.591 -8.87012
-217.59 -8.27531
-217.589 -7.8546
-217.588 -6.93484
-217.587 -7.99205
-217.586 -7.43326
-217.585 -7.2139
-217.584 -7.92517
-217.584 -6.79255
-217.583 -9.31041
-217.582 -11.7654
-217.581 -10.3509
-217.58 -7.88542
-217.579 -9.84645
-217.578 -10.3053
-217.577 -10.0655
-217.576 -9.67207
-217.575 -11.1882
-217.574 -12.3328
-217.574 -9.79115
-217.573 -6.21439
-217.572 -6.99174
-217.571 -8.23992
-217.57 -7.68933
-217.569 -9.26205
-217.568 -9.00497
-217.567 -8.97395
-217.566 -9.97904
-217.565 -8.07403
-217.565 -8.46075
-217.564 -8.37454
-217.563 -9.5855
-217.562 -9.76666
-217.561 -9.11174
-217.56 -10.2997
-217.559 -10.45
-217.558 -9.52593
-217.557 -7.75929
-217.556 -7.89737
-217.555 -9.12496
-217.555 -9.37963
-217.554 -7.79521
-217.553 -8.89148
-217.552 -8.74303
-217.551 -8.64527
-217.55 -7.26908
-217.549 -7.51336
-217.548 -8.38161
-217.547 -10.1059
-217.546 -7.70617
-217.546 -10.3882
-217.545 -11.1374
-217.544 -11.2529
-217.543 -10.5422
-217.542 -7.02873
-217.541 -7.72562
-217.54 -10.9094
-217.539 -8.53527
-217.538 -8.55688
-217.537 -9.16755
-217.536 -8.92388
-217.536 -7.08474
-217.535 -9.53198
-217.534 -9.45275
-217.533 -7.93967
-217.532 -9.80106
-217.531 -8.33444
-217.53 -6.50633
-217.529 -7.9982
-217.528 -10.0489
-217.527 -10.6123
-217.527 -9.52106
-217.526 -9.88537
-217.525 -9.02771
-217.524 -9.11853
-217.523 -11.5333
-217.522 -8.84553
-217.521 -8.7386
-217.52 -10.2539
-217.519 -10.2603
-217.518 -9.68871
-217.517 -8.11514
-217.517 -9.47353
-217.516 -8.98404
-217.515 -9.05741
-217.514 -9.06959
-217.513 -7.69409
-217.512 -6.41734
-217.511 -7.16067
-217.51 -7.40208
-217.509 -8.12223
-217.508 -10.1002
-217.508 -9.15197
-217.507 -8.25508
-217.506 -8.00546
-217.505 -8.5677
-217.504 -7.3639
-217.503 -6.51191
-217.502 -6.09076
-217.501 -8.19796
-217.5 -5.50977
-217.499 -5.61982
-217.498 -11.3405
-217.498 -8.59981
-217.497 -9.04975
-217.496 -9.09534
-217.495 -7.72953
-217.494 -9.7105
-217.493 -9.64711
-217.492 -9.83056
-217.491 -9.80898
-217.49 -10.8467
-217.489 -11.342
-217.489 -9.56128
-217.488 -7.76578
-217.487 -7.11263
-217.486 -9.02752
-217.485 -8.19903
-217.484 -8.93889
-217.483 -9.82846
-217.482 -11.6687
-217.481 -8.98379
-217.48 -9.76513
-217.479 -8.46359
-217.479 -6.63978
-217.478 -7.49247
-217.477 -8.14886
-217.476 -6.42072
-217.475 -9.08525
-217.474 -10.9038
-217.473 -8.80985
-217.472 -9.21858
-217.471 -9.84997
-217.47 -9.7658
-217.47 -6.87697
-217.469 -10.1924
-217.468 -10.0729
-217.467 -7.47262
-217.466 -8.4752
-217.465 -8.03871
-217.464 -7.85169
-217.463 -9.75514
-217.462 -10.8813
-217.461 -10.1413
-217.46 -7.42851
-217.46 -8.35621
-217.459 -8.2645
-217.458 -6.48986
-217.457 -8.10265
-217.456 -8.02777
-217.455 -6.47837
-217.454 -4.35844
-217.453 -4.93035
-217.452 -5.05098
-217.451 -6.04199
-217.451 -9.34885
-217.45 -8.87348
-217.449 -10.7936
-217.448 -9.17722
-217.447 -10.1404
-217.446 -9.77957
-217.445 -8.19905
-217.444 -9.07765
-217.443 -7.10846
-217.442 -6.57636
-217.441 -6.59966
-217.441 -7.56691
-217.44 -9.89087
-217.439 -10.8596
-217.438 -11.8779
-217.437 -11.8409
-217.436 -10.8933
-217.435 -9.44915
-217.434 -9.09495
-217.433 -6.75484
-217.432 -9.18839
-217.432 -10.1213
-217.431 -9.87271
-217.43 -10.2521
-217.429 -12.7842
-217.428 -11.7611
-217.427 -11.0182
-217.426 -11.4486
-217.425 -12.3956
-217.424 -10.8061
-217.423 -12.212
-217.422 -10.4776
-217.422 -7.59027
-217.421 -8.35388
-217.42 -7.26649
-217.419 -10.8582
-217.418 -10.9228
-217.417 -11.6718
-217.416 -9.82346
-217.415 -6.65318
-217.414 -6.00487
-217.413 -7.4436
-217.413 -10.866
-217.412 -10.1812
-217.411 -9.56824
-217.41 -9.41552
-217.409 -9.0178
-217.408 -8.70602
-217.407 -6.044
-217.406 -7.78763
-217.405 -7.16622
-217.404 -6.13797
-217.403 -8.9302
-217.403 -9.91191
-217.402 -8.33367
-217.401 -10.1957
-217.4 -10.4047
-217.399 -10.4695
-217.398 -9.59759
-217.397 -9.09036
-217.396 -7.77339
-217.395 -7.52272
-217.394 -9.45406
-217.394 -9.15193
-217.393 -9.8361
-217.392 -9.3377
-217.391 -7.22539
-217.39 -7.46992
-217.389 -9.11585
-217.388 -5.70024
-217.387 -3.10365
-217.386 -6.37024
-217.385 -7.21358
-217.384 -7.1485
-217.384 -5.38439
-217.383 -7.66571
-217.382 -10.9252
-217.381 -11.0467
-217.38 -10.6696
-217.379 -9.98309
-217.378 -7.35162
-217.377 -7.5756
-217.376 -8.24549
-217.375 -9.88272
-217.375 -9.50766
-217.374 -9.14093
-217.373 -8.7801
-217.372 -9.06701
-217.371 -10.9054
-217.37 -9.04017
-217.369 -8.2962
-217.368 -9.4879
-217.367 -11.2173
-217.366 -10.4938
-217.365 -11.6348
-217.365 -7.65251
-217.364 -7.10967
-217.363 -7.36285
-217.362 -9.39439
-217.361 -10.1404
-217.36 -8.14264
-217.359 -7.08247
-217.358 -6.99773
-217.357 -8.74365
-217.356 -9.53681
-217.356 -11.0472
-217.355 -8.14371
-217.354 -7.09798
-217.353 -8.86637
-217.352 -10.4172
-217.351 -8.08099
-217.35 -8.24037
-217.349 -6.68045
-217.348 -9.20672
-217.347 -11.1091
-217.346 -9.75539
-217.346 -6.30049
-217.345 -8.77052
-217.344 -7.60642
-217.343 -7.32316
-217.342 -8.68414
-217.341 -10.8564
-217.34 -7.71884
-217.339 -8.47887
-217.338 -9.07347
-217.337 -11.181
-217.337 -10.011
-217.336 -7.41346
-217.335 -7.17411
-217.334 -5.9227
-217.333 -9.23882
-217.332 -9.52759
-217.331 -9.38955
-217.33 -10.261
-217.329 -8.32026
-217.328 -7.99633
-217.327 -7.15634
-217.327 -7.3482
-217.326 -8.05492
-217.325 -9.52986
-217.324 -6.95615
-217.323 -7.25347
-217.322 -6.43312
-217.321 -7.03744
-217.32 -7.96925
-217.319 -9.04344
-217.318 -7.37291
-217.318 -9.29084
-217.317 -8.72299
-217.316 -8.41045
-217.315 -8.41078
-217.314 -6.97471
-217.313 -8.44578
-217.312 -9.59096
-217.311 -7.82417
-217.31 -10.3106
-217.309 -10.0215
-217.308 -8.5153
-217.308 -7.58012
-217.307 -6.29771
-217.306 -9.97805
-217.305 -11.1736
-217.304 -9.93833
-217.303 -6.94735
-217.302 -6.46297
-217.301 -7.72118
-217.3 -9.18336
-217.299 -11.0252
-217.299 -11.5702
-217.298 -9.10538
-217.297 -7.84361
-217.296 -6.23491
-217.295 -8.42116
-217.294 -9.77221
-217.293 -11.4675
-217.292 -12.594
-217.291 -11.1499
-217.29 -11.6004
-217.289 -12.7741
-217.289 -9.53093
-217.288 -8.20209
-217.287 -8.94587
-217.286 -9.96672
-217.285 -9.12075
-217.284 -9.76846
-217.283 -7.46032
-217.282 -9.65589
-217.281 -12.6615
-217.28 -9.96565
-217.28 -8.71795
-217.279 -10.452
-217.278 -10.5912
-217.277 -9.29299
-217.276 -9.14206
-217.275 -10.834
-217.274 -11.0905
-217.273 -11.4288
-217.272 -10.9727
-217.271 -5.89499
-217.27 -7.46695
-217.27 -10.5324
-217.269 -7.17335
-217.268 -6.98939
-217.267 -10.9597
-217.266 -8.79444
-217.265 -7.67325
-217.264 -7.08681
-217.263 -6.04818
-217.262 -7.15926
-217.261 -7.22006
-217.261 -8.9078
-217.26 -9.15464
-217.259 -11.2241
-217.258 -11.7926
-217.257 -9.51071
-217.256 -10.848
-217.255 -9.75892
-217.254 -9.51996
-217.253 -8.88526
-217.252 -8.64312
-217.251 -9.6125
-217.251 -9.80651
-217.25 -8.60775
-217.249 -7.86047
-217.248 -11.7901
-217.247 -8.88254
-217.246 -10.147
-217.245 -8.49074
-217.244 -6.80046
-217.243 -7.01225
-217.242 -8.94067
-217.242 -10.6603
-217.241 -8.7744
-217.24 -8.27758
-217.239 -9.19491
-217.238 -8.40881
-217.237 -11.8846
-217.236 -10.1447
-217.235 -9.56969
-217.234 -9.44046
-217.233 -8.78782
-217.232 -6.99284
-217.232 -11.9516
-217.231 -10.6645
-217.23 -8.48349
-217.229 -8.83926
-217.228 -7.11116
-217.227 -9.6408
-217.226 -9.79945
-217.225 -9.35163
-217.224 -9.04366
-217.223 -9.17206
-217.223 -10.7785
-217.222 -9.45523
-217.221 -9.33608
-217.22 -9.56545
-217.219 -7.40022
-217.218 -8.91807
-217.217 -9.55788
-217.216 -10.8359
-217.215 -9.56671
-217.214 -11.6717
-217.213 -9.79051
-217.213 -9.90151
-217.212 -11.2474
-217.211 -11.2387
-217.21 -10.8233
-217.209 -8.20547
-217.208 -7.05607
-217.207 -6.69215
-217.206 -8.7705
-217.205 -8.9004
-217.204 -7.42572
-217.204 -9.41927
-217.203 -7.41232
-217.202 -6.97766
-217.201 -8.50632
-217.2 -7.26065
-217.199 -6.85303
-217.198 -8.96068
-217.197 -10.4237
-217.196 -10.8642
-217.195 -12.2634
-217.194 -10.3074
-217.194 -10.828
-217.193 -8.54486
-217.192 -9.28928
-217.191 -10.4323
-217.19 -9.73462
-217.189 -9.68869
-217.188 -9.0912
-217.187 -10.4786
-217.186 -9.39702
-217.185 -9.93674
-217.185 -10.5286
-217.184 -7.83105
-217.183 -7.71543
-217.182 -9.36113
-217.181 -8.72736
-217.18 -9.93736
-217.179 -10.3927
-217.178 -10.9953
-217.177 -10.1229
-217.176 -10.2676
-217.175 -10.1868
-217.175 -9.32009
-217.174 -10.7629
-217.173 -9.37219
-217.172 -10.8687
-217.171 -9.6047
-217.17 -10.5269
-217.169 -9.58419
-217.168 -6.87715
-217.167 -8.66825
-217.166 -8.09713
-217.166 -6.45006
-217.165 -9.07354
-217.164 -7.72093
-217.163 -7.13125
-217.162 -10.7449
-217.161 -11.1609
-217.16 -8.96331
-217.159 -9.79438
-217.158 -7.46831
-217.157 -8.91751
-217.156 -14.3425
-217.156 -12.3111
-217.155 -10.4056
-217.154 -9.88043
-217.153 -8.99511
-217.152 -11.7142
-217.151 -9.7432
-217.15 -7.97865
-217.149 -10.3261
-217.148 -8.11154
-217.147 -9.26846
-217.147 -12.7156
-217.146 -7.67869
-217.145 -7.92689
-217.144 -11.4684
-217.143 -9.62699
-217.142 -8.37944
-217.141 -9.32159
-217.14 -11.3358
-217.139 -10.3776
-217.138 -8.92966
-217.138 -8.59284
-217.137 -9.14686
-217.136 -10.6631
-217.135 -10.9268
-217.134 -9.7616
-217.133 -11.1199
-217.132 -8.03507
-217.131 -5.84005
-217.13 -9.13375
-217.129 -10.2561
-217.128 -11.0511
-217.128 -12.3968
-217.127 -11.3826
-217.126 -11.3025
-217.125 -10.1265
-217.124 -10.3591
-217.123 -10.4052
-217.122 -8.52502
-217.121 -6.68919
-217.12 -8.65099
-217.119 -8.22738
-217.119 -9.38356
-217.118 -10.0874
-217.117 -5.01074
-217.116 -8.21574
-217.115 -11.7753
-217.114 -10.444
-217.113 -7.1407
-217.112 -7.49782
-217.111 -9.45321
-217.11 -9.12
-217.109 -6.39672
-217.109 -5.89448
-217.108 -8.3238
-217.107 -7.83823
-217.106 -10.5535
-217.105 -10.6763
-217.104 -9.85397
-217.103 -6.24576
-217.102 -4.77923
-217.101 -6.0865
-217.1 -8.44617
-217.1 -9.27684
-217.099 -8.41323
-217.098 -8.39994
-217.097 -8.2387
-217.096 -5.60551
-217.095 -7.8174
-217.094 -10.4639
-217.093 -9.73493
-217.092 -9.56952
-217.091 -11.0189
-217.09 -8.52882
-217.09 -9.99159
-217.089 -10.6074
-217.088 -11.7035
-217.087 -10.2266
-217.086 -9.24392
-217.085 -11.0638
-217.084 -11.1196
-217.083 -9.70465
-217.082 -10.1891
-217.081 -10.8222
-217.081 -9.74146
-217.08 -7.67241
-217.079 -7.35978
-217.078 -6.33128
-217.077 -6.15086
-217.076 -9.64248
-217.075 -10.1859
-217.074 -10.3376
-217.073 -8.7557
-217.072 -5.51269
-217.071 -7.05344
-217.071 -8.09953
-217.07 -9.4549
-217.069 -10.3693
-217.068 -10.3022
-217.067 -9.25894
-217.066 -12.6526
-217.065 -7.85278
-217.064 -8.7453
-217.063 -10.3185
-217.062 -10.7721
-217.062 -6.59578
-217.061 -7.77701
-217.06 -8.10018
-217.059 -5.8399
-217.058 -6.78667
-217.057 -8.63185
-217.056 -9.82511
-217.055 -9.88654
-217.054 -9.80319
-217.053 -9.30294
-217.052 -6.52295
-217.052 -7.63406
-217.051 -5.06566
-217.05 -7.33135
-217.049 -8.08805
-217.048 -8.16889
-217.047 -10.5837
-217.046 -10.5633
-217.045 -9.51158
-217.044 -7.65331
-217.043 -7.33776
-217.043 -10.5238
-217.042 -10.5936
-217.041 -8.64577
-217.04 -8.64111
-217.039 -9.47846
-217.038 -9.80163
-217.037 -6.99958
-217.036 -5.09313
-217.035 -7.48363
-217.034 -9.4572
-217.033 -10.388
-217.033 -12.7693
-217.032 -10.743
-217.031 -10.7686
-217.03 -12.9671
-217.029 -11.8503
-217.028 -12.2144
-217.027 -10.3365
-217.026 -10.9772
-217.025 -10.0614
-217.024 -8.02224
-217.024 -10.1003
-217.023 -8.44861
-217.022 -9.16155
-217.021 -8.11003
-217.02 -9.45615
-217.019 -6.07325
-217.018 -5.37208
-217.017 -8.77014
-217.016 -8.65718
-217.015 -9.89114
-217.014 -11.3644
-217.014 -10.8219
-217.013 -11.941
-217.012 -11.1461
-217.011 -7.9679
-217.01 -6.72308
-217.009 -7.76799
-217.008 -6.38288
-217.007 -5.24924
-217.006 -6.59301
-217.005 -7.24487
-217.005 -8.37221
-217.004 -7.60717
-217.003 -6.70055
-217.002 -7.6602
-217.001 -7.54143
-217 -5.99334
-216.999 -7.65653
-216.998 -9.21362
-216.997 -10.4949
-216.996 -7.06455
-216.995 -7.0773
-216.995 -8.81086
-216.994 -9.87727
-216.993 -9.06233
-216.992 -9.37224
-216.991 -9.46402
-216.99 -10.8482
-216.989 -11.3262
-216.988 -11.0006
-216.987 -9.59918
-216.986 -8.06234
-216.986 -7.98766
-216.985 -7.87972
-216.984 -6.44859
-216.983 -7.646
-216.982 -8.86397
-216.981 -9.49131
-216.98 -12.9963
-216.979 -8.54711
-216.978 -8.21519
-216.977 -10.1233
-216.976 -10.9303
-216.976 -10.899
-216.975 -7.42637
-216.974 -10.3639
-216.973 -12.6946
-216.972 -12.2798
-216.971 -9.26655
-216.97 -8.84898
-216.969 -7.36424
-216.968 -5.81673
-216.967 -6.87921
-216.967 -6.89351
-216.966 -6.74964
-216.965 -8.16311
-216.964 -7.5204
-216.963 -6.67795
-216.962 -7.52897
-216.961 -6.29795
-216.96 -8.26629
-216.959 -8.98437
-216.958 -8.33965
-216.957 -8.62008
-216.957 -6.77946
-216.956 -6.78714
-216.955 -6.88714
-216.954 -10.5704
-216.953 -12.2659
-216.952 -8.83549
-216.951 -8.99072
-216.95 -7.45235
-216.949 -6.78632
-216.948 -8.67976
-216.948 -9.0614
-216.947 -9.46437
-216.946 -9.20928
-216.945 -7.95812
-216.944 -8.30857
-216.943 -8.43567
-216.942 -7.19299
-216.941 -7.55157
-216.94 -9.4918
-216.939 -9.35071
-216.938 -8.91928
-216.938 -8.11968
-216.937 -7.29698
-216.936 -6.97023
-216.935 -7.74447
-216.934 -12.3158
-216.933 -7.86289
-216.932 -8.55247
-216.931 -10.1767
-216.93 -7.96449
-216.929 -7.82381
-216.929 -7.9968
-216.928 -9.50508
-216.927 -9.13881
-216.926 -11.5806
-216.925 -12.6501
-216.924 -8.77497
-216.923 -9.08343
-216.922 -6.26156
-216.921 -7.15618
-216.92 -7.57468
-216.919 -6.8753
-216.919 -5.98327
-216.918 -7.37495
-216.917 -8.42832
-216.916 -8.24498
-216.915 -10.4937
-216.914 -8.37151
-216.913 -6.74896
-216.912 -6.54677
-216.911 -9.27812
-216.91 -8.13763
-216.91 -10.5153
-216.909 -11.4808
-216.908 -12.1549
-216.907 -11.607
-216.906 -10.3197
-216.905 -8.3308
-216.904 -7.66752
-216.903 -9.44696
-216.902 -8.75547
-216.901 -6.77023
-216.9 -8.27059
-216.9 -8.32275
-216.899 -6.98136
-216.898 -7.88634
-216.897 -7.31815
-216.896 -7.98928
-216.895 -8.63626
-216.894 -6.08833
-216.893 -9.21583
-216.892 -12.1311
-216.891 -8.18097
-216.891 -8.8354
-216.89 -8.50917
-216.889 -8.53059
-216.888 -8.98875
-216.887 -10.5887
-216.886 -8.08406
-216.885 -8.786
-216.884 -11.1064
-216.883 -9.42344
-216.882 -11.3273
-216.881 -7.08942
-216.881 -6.14682
-216.88 -5.99467
-216.879 -6.88111
-216.878 -8.42385
-216.877 -8.17835
-216.876 -8.62953
-216.875 -7.23452
-216.874 -8.94462
-216.873 -8.36891
-216.872 -7.46737
-216.872 -9.68605
-216.871 -10.156
-216.87 -6.45064
-216.869 -6.08376
-216.868 -7.13581
-216.867 -6.66953
-216.866 -8.31654
-216.865 -9.12736
-216.864 -7.16431
-216.863 -10.1139
-216.862 -10.0629
-216.862 -8.79303
-216.861 -7.8335
-216.86 -9.36207
-216.859 -9.52518
-216.858 -9.03627
-216.857 -8.56324
-216.856 -8.53754
-216.855 -9.03065
-216.854 -9.95533
-216.853 -6.98845
-216.853 -9.65911
-216.852 -8.81157
-216.851 -8.08962
-216.85 -7.97879
-216.849 -4.53497
-216.848 -7.75703
-216.847 -9.93985
-216.846 -8.52173
-216.845 -7.72494
-216.844 -9.15367
-216.843 -10.7055
-216.843 -9.13825
-216.842 -7.68439
-216.841 -9.21726
-216.84 -12.1332
-216.839 -15.3293
-216.838 -11.6906
-216.837 -8.54033
-216.836 -9.43797
-216.835 -8.1069
-216.834 -6.02475
-216.834 -7.28929
-216.833 -7.88332
-216.832 -8.7941
-216.831 -7.62753
-216.83 -9.10923
-216.829 -9.62341
-216.828 -6.56672
-216.827 -5.12243
-216.826 -6.90724
-216.825 -7.30795
-216.824 -8.24933
-216.824 -6.68518
-216.823 -7.33483
-216.822 -8.35284
-216.821 -11.0059
-216.82 -10.6665
-216.819 -9.11088
-216.818 -11.8201
-216.817 -11.617
-216.816 -12.6952
-216.815 -9.20632
-216.815 -7.93562
-216.814 -7.32362
-216.813 -6.22988
-216.812 -6.63475
-216.811 -8.68933
-216.81 -8.16166
-216.809 -8.5071
-216.808 -7.02376
-216.807 -8.39592
-216.806 -9.40275
-216.805 -9.46745
-216.805 -10.6645
-216.804 -9.00046
-216.803 -8.92688
-216.802 -7.82584
-216.801 -10.8004
-216.8 -7.4719
-216.799 -2.92278
-216.798 -6.1582
-216.797 -10.703
-216.796 -10.099
-216.796 -12.4213
-216.795 -11.5373
-216.794 -8.44757
-216.793 -8.96566
-216.792 -8.43357
-216.791 -10.0956
-216.79 -9.77139
-216.789 -10.7669
-216.788 -10.801
-216.787 -10.2447
-216.786 -11.444
-216.786 -9.85828
-216.785 -9.2715
-216.784 -8.87574
-216.783 -7.04126
-216.782 -5.40036
-216.781 -8.90034
-216.78 -9.56378
-216.779 -7.35863
-216.778 -8.92124
-216.777 -8.65334
-216.777 -8.44124
-216.776 -8.23956
-216.775 -9.58344
-216.774 -12.4007
-216.773 -12.8847
-216.772 -6.66068
-216.771 -8.70872
-216.77 -9.38725
[truncated: 260,172+ more rows]

## Sheet: Figure 4 - SI
Figure 4. [P666,14][TFSI] 31P NMR spectrum (d6-DMSO, 400 MHz, 25˚C).
-101.321 13.7193
-101.316 17.1425
-101.312 30.7281
-101.307 36.0101
-101.302 36.7592
-101.298 29.6664
-101.293 26.8669
-101.288 33.1539
-101.284 37.476
-101.279 30.8557
-101.275 20.9451
-101.27 17.6979
-101.265 16.5044
-101.261 8.0209
-101.256 -0.467216
-101.252 -14.7312
-101.247 -29.4111
-101.242 -31.5394
-101.238 -30.6715
-101.233 -25.0047
-101.228 -14.1987
-101.224 -3.69331
-101.219 9.27204
-101.215 18.4843
-101.21 17.3761
-101.205 15.5802
-101.201 21.2601
-101.196 19.9174
-101.191 15.8208
-101.187 18.477
-101.182 22.4981
-101.178 19.899
-101.173 14.4584
-101.168 11.2113
-101.164 -0.0587024
-101.159 -18.9212
-101.155 -27.9624
-101.15 -31.0408
-101.145 -33.6545
-101.141 -36.0131
-101.136 -31.7653
-101.131 -15.4158
-101.127 5.73943
-101.122 10.1021
-101.118 0.970517
-101.113 -12.9849
-101.108 -27.4982
-101.104 -29.4025
-101.099 -26.8392
-101.094 -27.3133
-101.09 -18.2917
-101.085 -5.20923
-101.081 7.49758
-101.076 5.15907
-101.071 1.74896
-101.067 -5.66472
-101.062 -18.0464
-101.058 -20.0336
-101.053 -6.18451
-101.048 0.40543
-101.044 -6.58143
-101.039 -8.22458
-101.034 -0.0269683
-101.03 10.0588
-101.025 5.25818
-101.021 -6.10991
-101.016 -14.1548
-101.011 -22.1243
-101.007 -22.3714
-101.002 -26.6822
-100.998 -33.2874
-100.993 -34.1384
-100.988 -21.2454
-100.984 -4.9433
-100.979 -10.9752
-100.974 -9.41783
-100.97 -2.26285
-100.965 -15.9498
-100.961 -26.952
-100.956 -19.1596
-100.951 -6.59158
-100.947 -9.36598
-100.942 -19.3646
-100.937 -33.991
-100.933 -45.8193
-100.928 -47.8853
-100.924 -40.0075
-100.919 -38.1774
-100.914 -39.196
-100.91 -26.5583
-100.905 -2.82802
-100.901 6.07015
-100.896 -1.40075
-100.891 -6.97952
-100.887 -16.9957
-100.882 -16.584
-100.877 0.105932
-100.873 13.9635
-100.868 14.5786
-100.864 8.8077
-100.859 10.702
-100.854 26.8023
-100.85 32.5256
-100.845 25.3219
-100.84 17.421
-100.836 16.1643
-100.831 8.16367
-100.827 7.37249
-100.822 -2.25993
-100.817 -7.03718
-100.813 2.0373
-100.808 -0.115986
-100.804 -13.2572
-100.799 -24.1243
-100.794 -22.7456
-100.79 -13.6362
-100.785 -10.699
-100.78 -22.3899
-100.776 -35.0459
-100.771 -31.6815
-100.767 -26.9755
-100.762 -22.2991
-100.757 -18.7363
-100.753 -9.90701
-100.748 2.06912
-100.744 -5.96469
-100.739 -6.38544
-100.734 0.633965
-100.73 1.69208
-100.725 -4.74436
-100.72 -0.510729
-100.716 3.92244
-100.711 5.99556
-100.707 8.09952
-100.702 8.28017
-100.697 23.1488
-100.693 40.666
-100.688 33.8651
-100.683 12.7692
-100.679 23.9472
-100.674 35.7879
-100.67 37.0091
-100.665 39.707
-100.66 29.583
-100.656 19.2784
-100.651 13.6103
-100.647 9.79049
-100.642 14.9826
-100.637 22.7171
-100.633 21.8928
-100.628 16.1698
-100.623 7.32067
-100.619 1.7567
-100.614 5.97298
-100.61 10.2315
-100.605 15.0389
-100.6 10.9576
-100.596 -5.93518
-100.591 -14.5258
-100.587 -11.1459
-100.582 -4.60326
-100.577 -2.38064
-100.573 4.63961
-100.568 16.2224
-100.563 20.1733
-100.559 17.3905
-100.554 10.3831
-100.55 13.2399
-100.545 15.8563
-100.54 9.22112
-100.536 -8.65748
-100.531 -21.0643
-100.526 -11.1485
-100.522 2.88103
-100.517 0.887906
-100.513 -2.76098
-100.508 -3.61614
-100.503 -8.9815
-100.499 -19.9917
-100.494 -26.4651
-100.49 -11.0598
-100.485 -4.58641
-100.48 -2.28186
-100.476 9.44044
-100.471 17.8453
-100.466 16.7458
-100.462 20.7077
-100.457 20.7597
-100.453 17.5372
-100.448 10.1234
-100.443 9.27152
-100.439 23.7622
-100.434 22.6029
-100.429 -1.92947
-100.425 -23.6338
-100.42 -40.6495
-100.416 -42.3141
-100.411 -36.2902
-100.406 -23.7332
-100.402 -20.116
-100.397 -20.8886
-100.393 -7.45236
-100.388 6.64354
-100.383 14.0387
-100.379 14.9241
-100.374 4.67151
-100.369 -17.2332
-100.365 -32.8893
-100.36 -33.8936
-100.356 -24.0141
-100.351 -8.42426
-100.346 8.07956
-100.342 21.8225
-100.337 31.2559
-100.333 29.261
-100.328 20.9652
-100.323 15.1911
-100.319 0.127338
-100.314 -9.40045
-100.309 -1.79776
-100.305 8.7188
-100.3 14.1162
-100.296 7.05416
-100.291 -9.88385
-100.286 -21.4277
-100.282 -24.5515
-100.277 -25.029
-100.272 -6.49987
-100.268 0.650509
-100.263 -1.72349
-100.259 -0.213654
-100.254 3.94939
-100.249 18.3305
-100.245 25.625
-100.24 22.535
-100.236 13.2822
-100.231 10.5255
-100.226 15.0057
-100.222 18.8888
-100.217 17.7184
-100.212 23.4011
-100.208 24.5703
-100.203 13.9739
-100.199 7.2707
-100.194 1.58952
-100.189 -5.6397
-100.185 -6.70368
-100.18 -12.9466
-100.175 -19.9248
-100.171 -17.9167
-100.166 -7.12467
-100.162 8.19635
-100.157 20.8353
-100.152 15.5352
-100.148 0.343481
-100.143 0.89515
-100.139 -4.9318
-100.134 -25.2805
-100.129 -29.9108
-100.125 -20.0687
-100.12 -12.9803
-100.115 -5.94884
-100.111 -1.44213
-100.106 9.79804
-100.102 5.42591
-100.097 -2.0519
-100.092 -8.16217
-100.088 -19.3216
-100.083 -26.0347
-100.079 -20.509
-100.074 -24.0706
-100.069 -19.9026
-100.065 -17.5014
-100.06 -19.6342
-100.055 -20.3288
-100.051 -15.3333
-100.046 -7.76212
-100.042 -8.58754
-100.037 -10.9778
-100.032 -19.809
-100.028 -19.5979
-100.023 -4.10127
-100.018 7.58243
-100.014 12.7356
-100.009 13.0552
-100.005 13.4276
-100 11.27
-99.9954 9.90272
-99.9908 9.28334
-99.9861 9.48006
-99.9815 6.96989
-99.9769 13.2438
-99.9723 17.0026
-99.9677 13.8456
-99.9631 8.46679
-99.9584 4.68724
-99.9538 -2.12066
-99.9492 3.65988
-99.9446 19.7924
-99.94 22.3648
-99.9354 17.375
-99.9307 21.7675
-99.9261 16.5727
-99.9215 7.2794
-99.9169 14.1149
-99.9123 15.7868
-99.9076 20.2929
-99.903 16.3987
-99.8984 6.46718
-99.8938 -2.10982
-99.8892 -6.20065
-99.8846 -0.100291
-99.8799 5.95395
-99.8753 11.4194
-99.8707 10.8173
-99.8661 2.63908
-99.8615 8.30421
-99.8568 16.9545
-99.8522 19.4344
-99.8476 16.613
-99.843 3.70925
-99.8384 0.207676
-99.8338 4.93218
-99.8291 5.48845
-99.8245 6.56696
-99.8199 3.7844
-99.8153 -13.4114
-99.8107 -29.5586
-99.806 -21.6121
-99.8014 6.55887
-99.7968 12.8618
-99.7922 12.9492
-99.7876 8.78309
-99.783 16.5875
-99.7783 22.7313
-99.7737 15.7418
-99.7691 6.98553
-99.7645 3.52786
-99.7599 0.478727
-99.7552 8.10234
-99.7506 9.08307
-99.746 10.0149
-99.7414 11.0302
-99.7368 6.1607
-99.7322 -8.683
-99.7275 -26.0759
-99.7229 -32.9033
-99.7183 -21.4824
-99.7137 -8.48733
-99.7091 -2.04744
-99.7044 2.04835
-99.6998 -0.0075771
-99.6952 -4.90268
-99.6906 -2.50234
-99.686 2.46489
-99.6814 1.73628
-99.6767 6.8212
-99.6721 7.27702
-99.6675 -1.49884
-99.6629 4.59765
-99.6583 18.8702
-99.6536 26.4865
-99.649 40.3032
-99.6444 42.6031
-99.6398 19.7714
-99.6352 1.94589
-99.6306 -0.105767
-99.6259 7.36676
-99.6213 -4.71119
-99.6167 -19.5885
-99.6121 -20.5986
-99.6075 -12.8811
-99.6028 -7.58674
-99.5982 -15.195
-99.5936 -16.5844
-99.589 -7.90633
-99.5844 -6.59171
-99.5798 -16.9429
-99.5751 -34.5958
-99.5705 -36.568
-99.5659 -26.4482
-99.5613 -20.6376
-99.5567 -5.07684
-99.552 17.2868
-99.5474 21.4033
-99.5428 19.5414
-99.5382 17.3949
-99.5336 21.2624
-99.529 20.066
-99.5243 14.4132
-99.5197 14.7667
-99.5151 15.9594
-99.5105 13.1758
-99.5059 4.65129
-99.5013 -4.19942
-99.4966 -5.12474
-99.492 -0.894515
-99.4874 12.5038
-99.4828 11.1998
-99.4782 -2.98235
-99.4735 -12.0187
-99.4689 -7.97968
-99.4643 1.58375
-99.4597 1.96801
-99.4551 -2.48518
-99.4505 1.82172
-99.4458 3.87938
-99.4412 -6.90856
-99.4366 -2.75432
-99.432 21.476
-99.4274 34.4668
-99.4227 42.1295
-99.4181 44.8196
-99.4135 32.3797
-99.4089 14.3852
-99.4043 -3.28925
-99.3997 -11.2587
-99.395 -18.817
-99.3904 -17.9671
-99.3858 -4.28903
-99.3812 0.221492
-99.3766 -8.39944
-99.3719 -15.5339
-99.3673 -24.7828
-99.3627 -24.4024
-99.3581 -27.5137
-99.3535 -40.7936
-99.3489 -43.899
-99.3442 -29.5318
-99.3396 -13.1822
-99.335 -12.1834
-99.3304 -14.2219
-99.3258 -12.7927
-99.3211 -18.5517
-99.3165 -18.6724
-99.3119 -3.37154
-99.3073 7.43373
-99.3027 7.04537
-99.2981 5.06936
-99.2934 1.0696
-99.2888 -4.87271
-99.2842 -10.8222
-99.2796 -20.5964
-99.275 -20.0272
-99.2703 -27.1512
-99.2657 -53.927
-99.2611 -67.793
-99.2565 -53.5177
-99.2519 -42.8415
-99.2473 -45.479
-99.2426 -42.3963
-99.238 -27.5565
-99.2334 -22.9933
-99.2288 -21.6467
-99.2242 -16.0097
-99.2195 1.24253
-99.2149 13.014
-99.2103 25.5907
-99.2057 19.0775
-99.2011 13.8581
-99.1965 17.1933
-99.1918 13.9951
-99.1872 5.94206
-99.1826 -5.33712
-99.178 -9.31346
-99.1734 -14.9752
-99.1687 -18.3664
-99.1641 -19.5215
-99.1595 -16.9224
-99.1549 -10.4451
-99.1503 -15.1174
-99.1457 -20.6953
-99.141 -28.7225
-99.1364 -34.7429
-99.1318 -28.5697
-99.1272 -20.9697
-99.1226 0.683103
-99.1179 15.763
-99.1133 9.81348
-99.1087 -5.0626
-99.1041 -4.80892
-99.0995 -3.36486
-99.0949 5.11732
-99.0902 14.335
-99.0856 14.4556
-99.081 5.82882
-99.0764 -3.64676
-99.0718 3.46274
-99.0672 -7.87464
-99.0625 -21.7766
-99.0579 -31.3971
-99.0533 -20.5788
-99.0487 -10.021
-99.0441 -15.5857
-99.0394 -16.1805
-99.0348 -20.1714
-99.0302 -27.9102
-99.0256 -15.4394
-99.021 2.22462
-99.0164 6.16458
-99.0117 -0.0193893
-99.0071 -8.67763
-99.0025 -11.8364
-98.9979 -1.82638
-98.9933 1.53163
-98.9886 -2.24164
-98.984 2.98646
-98.9794 9.3589
-98.9748 5.84833
-98.9702 -9.35377
-98.9656 -27.1504
-98.9609 -19.1742
-98.9563 -8.32219
-98.9517 -23.8886
-98.9471 -37.1327
-98.9425 -46.7313
-98.9378 -40.8603
-98.9332 -16.7144
-98.9286 4.3194
-98.924 2.22374
-98.9194 -19.3514
-98.9148 -20.9975
-98.9101 -4.41266
-98.9055 4.03609
-98.9009 9.52156
-98.8963 11.5933
-98.8917 1.2923
-98.887 5.99436
-98.8824 21.8649
-98.8778 15.7467
-98.8732 -1.2764
-98.8686 -4.04071
-98.864 1.93472
-98.8593 1.13702
-98.8547 0.810486
-98.8501 14.4023
-98.8455 22.4002
-98.8409 26.6353
-98.8362 21.1347
-98.8316 1.36993
-98.827 -10.1351
-98.8224 2.71488
-98.8178 11.7863
-98.8132 17.854
-98.8085 16.5293
-98.8039 9.88072
-98.7993 1.17651
-98.7947 -8.31099
-98.7901 -2.41746
-98.7854 8.17403
-98.7808 4.82491
-98.7762 -5.70776
-98.7716 -12.7503
-98.767 -10.2019
-98.7624 4.13341
-98.7577 -3.7534
-98.7531 -6.69496
-98.7485 -0.710281
-98.7439 -8.42799
-98.7393 -13.8731
-98.7346 -5.28843
-98.73 -7.45366
-98.7254 -20.551
-98.7208 -23.7458
-98.7162 -14.1663
-98.7116 3.30649
-98.7069 13.5304
-98.7023 22.8044
-98.6977 14.8624
-98.6931 1.51302
-98.6885 -1.83278
-98.6838 4.81996
-98.6792 19.0004
-98.6746 30.9876
-98.67 24.5899
-98.6654 21.0564
-98.6608 24.8883
-98.6561 18.1356
-98.6515 5.71927
-98.6469 -1.82348
-98.6423 -8.26701
-98.6377 -11.861
-98.6331 -7.86595
-98.6284 -9.13631
-98.6238 -3.65107
-98.6192 4.43133
-98.6146 28.6229
-98.61 48.8505
-98.6053 41.1387
-98.6007 29.1723
-98.5961 31.1056
-98.5915 28.9702
-98.5869 28.6222
-98.5823 27.7802
-98.5776 20.8567
-98.573 16.3619
-98.5684 5.68268
-98.5638 -3.11005
-98.5592 -2.01987
-98.5545 12.8425
-98.5499 27.7742
-98.5453 40.3634
-98.5407 48.9883
-98.5361 46.6463
-98.5315 47.2694
-98.5268 42.4989
-98.5222 30.8871
-98.5176 17.3312
-98.513 15.4127
-98.5084 33.5235
-98.5037 41.6716
-98.4991 46.9039
-98.4945 37.8854
-98.4899 26.5923
-98.4853 21.0621
-98.4807 2.98869
-98.476 -16.1239
-98.4714 -26.3494
-98.4668 -36.8125
-98.4622 -35.4966
-98.4576 -20.9602
-98.4529 -22.1273
-98.4483 -32.0547
-98.4437 -30.8057
-98.4391 -23.5021
-98.4345 -2.20255
-98.4299 19.386
-98.4252 23.2867
-98.4206 27.9598
-98.416 35.9293
-98.4114 32.3189
-98.4068 22.7781
-98.4021 3.19362
-98.3975 -21.507
-98.3929 -32.1372
-98.3883 -24.2517
-98.3837 -5.00182
-98.3791 5.1947
-98.3744 4.54593
-98.3698 6.51798
-98.3652 6.40628
-98.3606 22.4811
-98.356 34.5104
-98.3513 34.4064
-98.3467 36.6622
-98.3421 32.7441
-98.3375 17.5212
-98.3329 6.46795
-98.3283 -0.760611
-98.3236 9.62108
-98.319 12.7459
-98.3144 10.0633
-98.3098 14.404
-98.3052 19.5267
-98.3005 24.831
-98.2959 17.6531
-98.2913 2.34296
-98.2867 7.13319
-98.2821 21.5129
-98.2775 27.9142
-98.2728 26.1076
-98.2682 3.54348
-98.2636 -8.86758
-98.259 3.00583
-98.2544 14.3122
-98.2497 16.4036
-98.2451 21.6284
-98.2405 27.6331
-98.2359 18.9117
-98.2313 10.9633
-98.2267 24.0283
-98.222 24.6963
-98.2174 11.4629
-98.2128 5.99151
-98.2082 -5.66007
-98.2036 -23.0957
-98.199 -30.9025
-98.1943 -28.1403
-98.1897 -15.2517
-98.1851 6.76085
-98.1805 22.2036
-98.1759 10.9843
-98.1712 -13.3293
-98.1666 -31.0449
-98.162 -40.6632
-98.1574 -26.841
-98.1528 -12.5887
-98.1482 -12.3039
-98.1435 -3.93943
-98.1389 0.887266
-98.1343 10.541
-98.1297 0.323021
-98.1251 -19.1011
-98.1204 -13.1044
-98.1158 -13.2795
-98.1112 -16.8377
-98.1066 -14.4892
-98.102 -23.2529
-98.0974 -25.9723
-98.0927 -9.07939
-98.0881 1.70211
-98.0835 -5.91705
-98.0789 -8.63595
-98.0743 -5.87233
-98.0696 5.20469
-98.065 -0.0968356
-98.0604 -2.06899
-98.0558 -0.168728
-98.0512 5.42024
-98.0466 1.91524
-98.0419 -2.97889
-98.0373 7.70869
-98.0327 15.7276
-98.0281 15.2105
-98.0235 18.2551
-98.0188 25.192
-98.0142 26.4844
-98.0096 11.141
-98.005 8.11114
-98.0004 24.8764
-97.9958 33.4051
-97.9911 24.9297
-97.9865 22.2337
-97.9819 27.1037
-97.9773 20.4891
-97.9727 5.27595
-97.968 14.0101
-97.9634 23.0807
-97.9588 8.01795
-97.9542 -1.53124
-97.9496 -2.66394
-97.945 -0.605854
-97.9403 0.459527
-97.9357 4.82592
-97.9311 9.63107
-97.9265 0.314379
-97.9219 -11.2196
-97.9172 -7.65729
-97.9126 -9.5496
-97.908 -23.905
-97.9034 -18.436
-97.8988 0.349695
-97.8942 11.8695
-97.8895 19.0721
-97.8849 22.023
-97.8803 25.0637
-97.8757 36.1394
-97.8711 22.2191
-97.8664 16.3969
-97.8618 14.7466
-97.8572 3.179
-97.8526 -2.00421
-97.848 0.635908
-97.8434 4.47856
-97.8387 4.49017
-97.8341 -8.08608
-97.8295 -17.8702
-97.8249 -10.9891
-97.8203 -10.062
-97.8156 -4.56526
-97.811 16.7271
-97.8064 26.6186
-97.8018 21.0466
-97.7972 0.174656
-97.7926 -23.7985
-97.7879 -37.2133
-97.7833 -30.7532
-97.7787 -15.089
-97.7741 -1.09765
-97.7695 26.314
-97.7649 41.5349
-97.7602 39.9942
-97.7556 34.8851
-97.751 27.537
-97.7464 40.2731
-97.7418 43.1397
-97.7371 27.9427
-97.7325 20.4355
-97.7279 21.3904
-97.7233 11.8229
-97.7187 3.22678
-97.7141 2.53511
-97.7094 21.6106
-97.7048 40.3445
-97.7002 49.4639
-97.6956 46.9898
-97.691 37.8747
-97.6863 39.4231
-97.6817 47.481
-97.6771 54.2449
-97.6725 57.2303
-97.6679 41.9594
-97.6633 44.9617
-97.6586 52.3273
-97.654 60.5234
-97.6494 62.0661
-97.6448 49.7064
-97.6402 46.0318
-97.6355 31.0406
-97.6309 16.9702
-97.6263 3.63869
-97.6217 2.89971
-97.6171 12.6534
-97.6125 14.3568
-97.6078 17.0622
-97.6032 22.1163
-97.5986 23.445
-97.594 22.7341
-97.5894 23.5117
-97.5847 30.9039
-97.5801 36.3264
-97.5755 17.7864
-97.5709 -9.58026
-97.5663 -2.61099
-97.5617 4.5417
-97.557 2.07659
-97.5524 -7.74989
-97.5478 -18.1217
-97.5432 -21.0355
-97.5386 -12.2459
-97.5339 -7.18748
-97.5293 -2.77541
-97.5247 1.30207
-97.5201 0.0881545
-97.5155 0.520455
-97.5109 -6.41859
-97.5062 -15.8864
-97.5016 -29.6237
-97.497 -30.034
-97.4924 -22.849
-97.4878 -18.4606
-97.4831 -0.428745
-97.4785 17.2445
-97.4739 17.2725
-97.4693 14.4002
-97.4647 12.4447
-97.4601 -0.678813
-97.4554 -3.23045
-97.4508 -4.5442
-97.4462 -29.0615
-97.4416 -41.2654
-97.437 -24.8326
-97.4323 -20.4332
-97.4277 -14.5582
-97.4231 -3.86005
-97.4185 -9.42818
-97.4139 -19.3057
-97.4093 -10.3463
-97.4046 -1.9876
-97.4 -5.76605
-97.3954 -10.2641
-97.3908 -15.1187
-97.3862 -16.3208
-97.3815 -17.4897
-97.3769 -21.4576
-97.3723 -15.1227
-97.3677 -1.59397
-97.3631 15.9714
-97.3585 27.4803
-97.3538 23.1505
-97.3492 7.83811
-97.3446 3.17264
-97.34 10.6807
-97.3354 19.3261
-97.3307 5.66672
-97.3261 7.41751
-97.3215 28.2011
-97.3169 35.9209
-97.3123 16.975
-97.3077 -8.8863
-97.303 -35.1113
-97.2984 -47.0593
-97.2938 -30.2527
-97.2892 -9.91846
-97.2846 -2.21364
-97.28 -3.45651
-97.2753 1.05659
-97.2707 -2.24649
-97.2661 -21.6388
-97.2615 -36.7027
-97.2569 -37.3345
-97.2522 -42.1245
-97.2476 -38.1583
-97.243 -20.8583
-97.2384 -15.2825
-97.2338 -12.9927
-97.2292 -10.8773
-97.2245 2.59212
-97.2199 3.26225
-97.2153 -10.5446
-97.2107 -8.70024
-97.2061 -30.3687
-97.2014 -62.6808
-97.1968 -71.5002
-97.1922 -58.7857
-97.1876 -39.3475
-97.183 -13.6054
-97.1784 4.08955
-97.1737 8.10315
-97.1691 -3.56126
-97.1645 -5.28125
-97.1599 0.847495
-97.1553 -8.60566
-97.1506 -35.6354
-97.146 -50.5599
-97.1414 -47.6684
-97.1368 -47.357
-97.1322 -30.8991
-97.1276 -5.25555
-97.1229 12.9058
-97.1183 24.62
-97.1137 16.467
-97.1091 19.5025
-97.1045 25.7472
-97.0998 23.4875
-97.0952 30.7502
-97.0906 24.7036
-97.086 12.2924
-97.0814 -0.941094
-97.0768 -2.28032
-97.0721 3.75118
-97.0675 9.55904
-97.0629 12.045
-97.0583 21.2826
-97.0537 35.227
-97.049 28.5629
-97.0444 21.2142
-97.0398 20.172
-97.0352 24.9294
-97.0306 18.2863
-97.026 10.623
-97.0213 -6.24303
-97.0167 -5.34931
-97.0121 11.8054
-97.0075 9.54925
-97.0029 6.26833
-96.9982 13.2181
-96.9936 21.4209
-96.989 8.24579
-96.9844 -4.24027
-96.9798 -1.3763
-96.9752 5.15746
-96.9705 -0.888304
-96.9659 -11.7886
-96.9613 -5.3993
-96.9567 -9.95259
-96.9521 -16.6581
-96.9474 -6.78151
-96.9428 -8.75672
-96.9382 -11.3128
-96.9336 -8.89953
-96.929 -5.91774
-96.9244 1.47252
-96.9197 16.9283
-96.9151 42.2571
-96.9105 56.5688
-96.9059 47.8987
-96.9013 38.1423
-96.8966 38.6979
-96.892 27.1139
-96.8874 12.3511
-96.8828 -6.64977
-96.8782 -25.7727
-96.8736 -22.7872
-96.8689 -17.139
-96.8643 -13.5955
-96.8597 -4.5823
-96.8551 14.3076
-96.8505 37.4342
-96.8459 37.4511
-96.8412 34.4691
-96.8366 31.2117
-96.832 25.2237
-96.8274 28.6775
-96.8228 36.033
-96.8181 26.5947
-96.8135 5.08559
-96.8089 1.53073
-96.8043 -1.56452
-96.7997 -6.87654
-96.7951 -7.76649
-96.7904 5.74575
-96.7858 33.825
-96.7812 54.9827
-96.7766 81.4135
-96.772 81.5606
-96.7673 53.7575
-96.7627 24.5496
-96.7581 12.4859
-96.7535 19.3592
-96.7489 20.6816
-96.7443 10.5665
-96.7396 8.26332
-96.735 7.52746
-96.7304 6.97821
-96.7258 1.54695
-96.7212 -5.24319
-96.7165 -4.03924
-96.7119 -8.31768
-96.7073 -22.9415
-96.7027 -16.8832
-96.6981 -2.7526
-96.6935 -7.46317
-96.6888 -11.246
-96.6842 -2.45744
-96.6796 6.70885
-96.675 24.2388
-96.6704 26.5064
-96.6657 16.9101
-96.6611 3.07222
-96.6565 -13.3143
-96.6519 -21.1599
-96.6473 -20.5392
-96.6427 -6.60127
-96.638 10.7762
-96.6334 17.1468
-96.6288 22.0608
-96.6242 22.9602
-96.6196 31.7394
-96.6149 37.667
-96.6103 12.5789
-96.6057 -1.41962
-96.6011 7.80245
-96.5965 8.95818
-96.5919 16.0945
-96.5872 21.1003
-96.5826 17.6908
-96.578 14.2202
-96.5734 13.9472
-96.5688 -2.29534
-96.5641 -14.66
-96.5595 -14.8112
-96.5549 -13.2964
-96.5503 -19.2926
-96.5457 -14.4151
-96.5411 16.5475
-96.5364 30.2724
-96.5318 22.5266
-96.5272 13.0177
-96.5226 18.0435
-96.518 19.2869
-96.5133 18.4123
-96.5087 10.7171
-96.5041 -17.6921
-96.4995 -33.3027
-96.4949 -39.5554
-96.4903 -33.6521
-96.4856 -31.0872
-96.481 -18.2133
-96.4764 -6.43933
-96.4718 -11.1613
-96.4672 -15.4076
-96.4625 -8.12853
-96.4579 -6.11866
-96.4533 -2.18162
-96.4487 -11.4549
-96.4441 -13.2292
-96.4395 8.22045
-96.4348 13.2169
-96.4302 2.78581
-96.4256 -1.4061
-96.421 11.9009
-96.4164 31.4096
-96.4118 39.0146
-96.4071 43.8186
-96.4025 22.8178
-96.3979 -13.2619
-96.3933 -29.2892
-96.3887 -28.2886
-96.384 -20.6747
-96.3794 -16.677
-96.3748 -22.7828
-96.3702 -9.08663
-96.3656 6.88248
-96.361 7.77532
-96.3563 0.467247
-96.3517 -9.63826
-96.3471 -4.60112
-96.3425 7.54225
-96.3379 17.3386
-96.3332 4.4631
-96.3286 -6.03405
-96.324 2.87478
-96.3194 12.5121
-96.3148 12.0156
-96.3102 -7.61579
-96.3055 -34.2326
-96.3009 -32.6373
-96.2963 -3.28762
-96.2917 6.32689
-96.2871 -11.7593
-96.2824 -29.4981
-96.2778 -24.8921
-96.2732 -30.9787
-96.2686 -33.5092
-96.264 -14.1672
-96.2594 12.191
-96.2547 19.1195
-96.2501 14.779
-96.2455 6.41204
-96.2409 23.745
-96.2363 30.066
-96.2316 -1.12017
-96.227 -11.9344
-96.2224 -3.44656
-96.2178 -12.3775
-96.2132 -22.1992
-96.2086 -12.3411
-96.2039 -10.1086
-96.1993 -11.3504
-96.1947 -14.3451
-96.1901 -10.934
-96.1855 8.24449
-96.1808 18.4484
-96.1762 12.8568
-96.1716 0.241048
-96.167 -6.34046
-96.1624 -14.4828
-96.1578 -13.9741
-96.1531 -3.46431
-96.1485 -8.28661
-96.1439 -9.94419
-96.1393 2.17435
-96.1347 7.18715
-96.13 14.9311
-96.1254 20.9309
-96.1208 16.9611
-96.1162 15.0072
-96.1116 2.98294
-96.107 -8.06528
-96.1023 -20.5517
-96.0977 -25.6473
-96.0931 -14.4633
-96.0885 -4.28608
-96.0839 -0.839569
-96.0792 -13.6014
-96.0746 -25.8089
-96.07 -32.1119
-96.0654 -24.5861
-96.0608 0.17787
-96.0562 22.0938
-96.0515 32.6778
-96.0469 33.8159
-96.0423 27.6017
-96.0377 19.3057
-96.0331 8.43358
-96.0284 -1.79779
-96.0238 0.881359
-96.0192 6.01289
-96.0146 15.4905
-96.01 26.0111
-96.0054 20.9923
-96.0007 26.2012
-95.9961 19.9764
-95.9915 14.1369
-95.9869 17.7436
-95.9823 32.1998
-95.9777 51.2097
-95.973 55.3726
-95.9684 42.4103
-95.9638 19.1676
-95.9592 10.4975
-95.9546 18.5501
-95.9499 16.7796
-95.9453 12.5358
-95.9407 6.53563
-95.9361 -15.1049
-95.9315 -34.0889
-95.9269 -20.1147
-95.9222 -11.64
-95.9176 -17.7184
-95.913 -12.1397
-95.9084 -13.8904
-95.9038 -22.9411
-95.8991 -20.9667
-95.8945 -0.472897
-95.8899 33.0497
-95.8853 49.4726
-95.8807 36.7076
-95.8761 19.2711
-95.8714 -1.46228
-95.8668 -24.7181
-95.8622 -41.1873
-95.8576 -30.2489
-95.853 -17.8815
-95.8483 -13.3367
-95.8437 -3.37881
-95.8391 -7.31088
-95.8345 -30.8907
-95.8299 -36.4571
-95.8253 -21.4981
-95.8206 -1.18813
-95.816 -10.676
-95.8114 -34.4027
-95.8068 -32.7736
-95.8022 -16.9244
-95.7975 -18.5083
-95.7929 -11.8993
-95.7883 0.992204
-95.7837 5.57291
-95.7791 -1.79247
-95.7745 -16.297
-95.7698 -20.4002
-95.7652 -19.9735
-95.7606 -10.7358
-95.756 -8.60797
-95.7514 -11.7973
-95.7467 -1.4431
-95.7421 16.8533
-95.7375 26.1186
-95.7329 46.2374
-95.7283 68.4604
-95.7237 65.9753
-95.719 60.1122
-95.7144 60.8408
-95.7098 53.1861
-95.7052 45.7592
-95.7006 33.0967
-95.6959 11.5892
-95.6913 -10.8727
-95.6867 -19.0093
-95.6821 -10.6634
-95.6775 16.4626
-95.6729 19.3852
-95.6682 12.4995
-95.6636 17.9169
-95.659 11.7477
-95.6544 11.5922
-95.6498 18.1268
-95.6451 3.85947
-95.6405 -20.0851
-95.6359 -31.2212
-95.6313 -34.1276
-95.6267 -34.7525
-95.6221 -26.364
-95.6174 -21.5032
-95.6128 -27.8351
-95.6082 -26.9357
-95.6036 -33.2056
-95.599 -38.1805
-95.5943 -19.1633
-95.5897 -3.97931
-95.5851 -11.8934
-95.5805 -18.2732
-95.5759 -15.6556
-95.5713 -6.94213
-95.5666 8.98116
-95.562 28.9451
-95.5574 37.408
-95.5528 22.9107
-95.5482 21.3852
-95.5436 22.256
-95.5389 3.64289
-95.5343 -10.9568
-95.5297 5.32448
-95.5251 16.36
-95.5205 8.75196
-95.5158 15.0634
-95.5112 22.8344
-95.5066 10.4725
-95.502 -5.60513
-95.4974 -6.03306
-95.4928 -9.15037
-95.4881 -21.3632
-95.4835 -37.905
-95.4789 -38.589
-95.4743 -24.1922
-95.4697 -0.213138
-95.465 13.7569
-95.4604 9.25781
-95.4558 18.7122
-95.4512 20.5657
-95.4466 12.0169
-95.442 6.95343
-95.4373 4.53381
-95.4327 17.1387
-95.4281 33.4414
-95.4235 45.6316
-95.4189 52.5401
-95.4142 70.4909
-95.4096 63.6607
-95.405 47.6406
-95.4004 26.917
-95.3958 0.588339
-95.3912 -7.82169
-95.3865 -16.6481
-95.3819 -14.3236
-95.3773 7.98651
-95.3727 34.7664
-95.3681 48.4304
-95.3634 36.5588
-95.3588 21.1363
-95.3542 12.5013
-95.3496 1.6094
-95.345 -9.34432
-95.3404 -6.02426
-95.3357 7.62982
-95.3311 7.12237
-95.3265 -3.07988
-95.3219 -2.36611
-95.3173 18.4255
-95.3126 32.9426
-95.308 15.413
-95.3034 21.3692
-95.2988 36.9063
-95.2942 32.5392
-95.2896 20.5623
-95.2849 32.8698
-95.2803 34.7628
-95.2757 48.1245
-95.2711 51.2298
-95.2665 41.083
-95.2618 31.5106
-95.2572 11.9234
-95.2526 -2.20507
-95.248 -11.0069
-95.2434 -1.7259
-95.2388 16.0877
-95.2341 18.5186
-95.2295 10.4273
-95.2249 10.6475
-95.2203 1.08899
-95.2157 -22.7133
-95.211 -35.5427
-95.2064 -32.7114
-95.2018 -23.4815
-95.1972 -7.16524
-95.1926 -0.837541
-95.188 -1.2011
-95.1833 -3.76939
-95.1787 -5.93175
-95.1741 8.52673
-95.1695 6.639
-95.1649 -11.1227
-95.1602 -3.58268
-95.1556 28.0706
-95.151 38.1762
-95.1464 24.728
-95.1418 0.888517
-95.1372 -28.324
-95.1325 -32.3633
-95.1279 -16.1951
-95.1233 -4.9322
-95.1187 -1.94582
-95.1141 0.610933
-95.1095 9.37165
-95.1048 8.71331
-95.1002 10.8498
-95.0956 27.5519
-95.091 39.2334
-95.0864 33.9122
-95.0817 14.6801
-95.0771 -10.6198
-95.0725 -36.4958
-95.0679 -41.9798
-95.0633 -25.5802
-95.0587 -13.0418
-95.054 -15.6139
-95.0494 -16.4087
-95.0448 -2.69125
-95.0402 9.21664
-95.0356 27.7086
-95.0309 51.1042
-95.0263 42.8978
-95.0217 14.5422
-95.0171 -13.5406
-95.0125 -26.8284
-95.0079 -13.323
-95.0032 -8.99069
-94.9986 -8.32986
-94.994 0.663158
-94.9894 18.2259
-94.9848 25.9026
-94.9801 18.0867
-94.9755 5.64165
-94.9709 2.3552
-94.9663 -2.39726
-94.9617 7.43372
-94.9571 21.2408
-94.9524 21.3742
-94.9478 18.5907
-94.9432 18.6947
-94.9386 7.39492
-94.934 -12.4337
-94.9293 -9.43125
-94.9247 -2.88622
-94.9201 2.21065
-94.9155 0.525988
-94.9109 -14.7715
-94.9063 -8.66623
-94.9016 -11.6742
-94.897 -3.51961
-94.8924 22.2784
-94.8878 31.8081
-94.8832 30.9717
-94.8785 17.2161
-94.8739 -12.7498
-94.8693 -26.6311
-94.8647 -45.8783
-94.8601 -46.8453
-94.8555 -28.9735
-94.8508 2.95069
-94.8462 12.3397
-94.8416 23.3551
-94.837 23.8344
-94.8324 15.4353
-94.8277 -7.89631
-94.8231 -32.2897
-94.8185 -22.1791
-94.8139 -26.6663
-94.8093 -36.0254
-94.8047 -28.8266
-94.8 -17.9526
-94.7954 -13.6494
-94.7908 -8.67584
-94.7862 -0.30648
-94.7816 -4.22727
-94.7769 -26.9248
-94.7723 -44.6255
-94.7677 -52.4662
-94.7631 -60.0968
-94.7585 -56.027
-94.7539 -50.0973
-94.7492 -46.3911
-94.7446 -55.3427
-94.74 -61.214
-94.7354 -47.8303
-94.7308 -19.8156
-94.7261 8.12634
-94.7215 25.3887
-94.7169 42.2576
-94.7123 43.015
-94.7077 27.7117
-94.7031 21.5194
-94.6984 34.7617
-94.6938 32.5796
-94.6892 17.3898
-94.6846 3.76425
-94.68 5.383
-94.6754 -3.22515
-94.6707 -22.1523
-94.6661 -28.7168
-94.6615 -32.0481
-94.6569 -8.1931
-94.6523 16.055
-94.6476 9.83432
-94.643 -7.99522
-94.6384 -5.13639
-94.6338 11.8149
-94.6292 14.9469
-94.6246 17.6875
-94.6199 16.5114
-94.6153 4.18136
-94.6107 -5.55854
-94.6061 -0.330461
-94.6015 4.40374
-94.5968 9.12399
-94.5922 13.7662
-94.5876 5.98842
-94.583 1.38821
-94.5784 -3.44648
-94.5738 0.724801
-94.5691 5.32161
-94.5645 -4.91948
-94.5599 -29.5053
-94.5553 -42.2993
-94.5507 -48.4792
-94.546 -42.493
-94.5414 -27.4534
-94.5368 -18.9382
-94.5322 -12.8088
-94.5276 -3.91936
-94.523 -15.3062
-94.5183 -28.7643
-94.5137 -0.795378
-94.5091 24.9805
-94.5045 24.3976
-94.4999 29.0062
-94.4952 14.917
-94.4906 -14.4826
-94.486 -13.2125
-94.4814 14.2352
-94.4768 36.5625
-94.4722 29.259
-94.4675 -0.0538316
-94.4629 -11.3578
-94.4583 -7.01741
-94.4537 -24.365
-94.4491 -55.0915
-94.4444 -55.3691
-94.4398 -43.413
-94.4352 -26.3305
-94.4306 -13.2887
-94.426 -11.5625
-94.4214 -12.5605
-94.4167 -0.660921
-94.4121 5.92993
-94.4075 -0.871177
-94.4029 -2.88281
-94.3983 -14.8252
-94.3936 -32.8669
-94.389 -34.3329
-94.3844 -34.6313
-94.3798 -22.0805
-94.3752 -8.7365
-94.3706 -8.51861
-94.3659 -3.2411
-94.3613 1.82783
-94.3567 9.92747
-94.3521 17.1562
-94.3475 17.918
-94.3428 15.3967
-94.3382 7.96569
-94.3336 -1.74829
-94.329 -6.58923
-94.3244 -7.23637
-94.3198 -12.4246
-94.3151 -10.8373
-94.3105 13.2806
-94.3059 25.8954
-94.3013 15.1939
-94.2967 9.8584
-94.292 19.3642
-94.2874 30.3011
-94.2828 38.4334
-94.2782 43.2391
-94.2736 59.9768
-94.269 66.0757
-94.2643 40.0453
-94.2597 24.5106
-94.2551 8.6747
-94.2505 -9.32698
-94.2459 -22.1093
-94.2413 -32.3566
-94.2366 -20.0693
-94.232 -11.4223
-94.2274 -22.3243
-94.2228 -41.9733
-94.2182 -43.8303
-94.2135 -31.695
-94.2089 -37.0001
-94.2043 -51.8452
-94.1997 -50.7998
-94.1951 -36.3095
-94.1905 -28.535
-94.1858 -23.323
-94.1812 -24.6931
-94.1766 -15.4745
-94.172 -9.67611
-94.1674 9.6209
-94.1627 30.776
-94.1581 30.0462
-94.1535 16.9107
-94.1489 14.8816
-94.1443 -6.9526
-94.1397 -35.9884
-94.135 -43.9793
-94.1304 -37.0098
-94.1258 -33.4994
-94.1212 -24.1437
-94.1166 -12.968
-94.1119 -1.4197
-94.1073 4.21345
-94.1027 8.7203
-94.0981 16.6834
-94.0935 -0.352618
-94.0889 -16.5641
-94.0842 -23.9569
-94.0796 -31.4551
-94.075 -18.7843
-94.0704 -3.5167
-94.0658 12.5157
-94.0611 23.1521
-94.0565 18.7927
-94.0519 24.6173
-94.0473 31.9817
-94.0427 38.2875
-94.0381 47.6834
-94.0334 47.371
-94.0288 44.9378
-94.0242 34.7496
-94.0196 24.7779
-94.015 28.9132
-94.0103 26.1289
-94.0057 24.6444
-94.0011 15.8741
-93.9965 8.46419
-93.9919 5.29898
-93.9873 2.44574
-93.9826 7.67842
-93.978 3.05944
-93.9734 16.2501
-93.9688 30.8691
-93.9642 21.1756
-93.9595 0.61795
-93.9549 -6.2387
-93.9503 -1.87523
-93.9457 -15.1558
-93.9411 -24.3018
-93.9365 -19.3002
-93.9318 -9.42454
-93.9272 -13.507
-93.9226 -14.6488
-93.918 -9.70091
-93.9134 -4.97157
-93.9087 14.4782
-93.9041 18.6569
-93.8995 2.00997
-93.8949 -8.84297
-93.8903 -9.6074
-93.8857 -15.9792
-93.881 -40.0568
-93.8764 -30.6469
-93.8718 -2.56746
-93.8672 10.0558
-93.8626 21.7161
-93.8579 28.009
-93.8533 31.2544
-93.8487 26.5027
-93.8441 24.1435
-93.8395 38.5553
-93.8349 44.353
-93.8302 33.8313
-93.8256 15.0368
-93.821 15.2688
-93.8164 21.0226
-93.8118 16.4481
-93.8072 9.53587
-93.8025 -1.49117
-93.7979 -23.616
-93.7933 -28.2057
-93.7887 -18.9888
-93.7841 -6.86413
-93.7794 -3.86656
-93.7748 0.41502
-93.7702 0.88313
-93.7656 15.0596
-93.761 19.7453
-93.7564 11.565
-93.7517 -12.4694
-93.7471 -29.5274
-93.7425 -26.9993
-93.7379 -13.0012
-93.7333 -3.63582
-93.7286 -0.821461
-93.724 7.62886
-93.7194 22.1831
-93.7148 10.5648
-93.7102 -13.6866
-93.7056 -35.285
-93.7009 -25.1978
-93.6963 -8.01563
-93.6917 -5.3559
-93.6871 -5.51455
-93.6825 -2.04944
-93.6778 -18.8137
-93.6732 -29.1212
-93.6686 -29.6633
-93.664 -33.5753
-93.6594 -29.1829
-93.6548 -16.3803
-93.6501 3.99924
-93.6455 4.50175
-93.6409 -5.47548
-93.6363 -8.33985
-93.6317 -1.62956
-93.627 5.23021
-93.6224 -5.8657
-93.6178 -24.0106
-93.6132 -20.0553
-93.6086 -20.985
-93.604 -14.8678
-93.5993 13.213
-93.5947 29.4336
-93.5901 24.4909
-93.5855 29.5656
-93.5809 30.8761
-93.5762 32.1531
-93.5716 35.7642
-93.567 35.1366
-93.5624 38.891
-93.5578 35.9713
-93.5532 20.5738
-93.5485 9.39091
-93.5439 15.5082
-93.5393 19.9001
-93.5347 4.1185
-93.5301 -15.3979
-93.5254 -16.911
-93.5208 -20.3807
-93.5162 -14.2249
-93.5116 0.932338
-93.507 14.3833
-93.5024 30.3926
-93.4977 26.7315
-93.4931 5.09873
-93.4885 -8.01482
-93.4839 -14.7488
-93.4793 -22.7528
-93.4746 -32.2717
-93.47 -24.4263
-93.4654 -0.664659
-93.4608 6.05229
-93.4562 11.0903
-93.4516 19.0429
-93.4469 26.0617
-93.4423 18.65
-93.4377 25.1907
-93.4331 24.277
-93.4285 27.4833
-93.4238 22.1749
-93.4192 13.248
-93.4146 13.1947
-93.41 2.44399
-93.4054 -4.67411
-93.4008 -4.12412
-93.3961 0.970708
-93.3915 5.46782
-93.3869 -0.456102
-93.3823 4.38253
-93.3777 12.1655
-93.3731 11.6168
-93.3684 4.36971
-93.3638 12.7867
-93.3592 33.5512
-93.3546 50.5237
-93.35 61.9463
-93.3453 39.9011
-93.3407 14.9701
-93.3361 9.29822
-93.3315 2.94591
-93.3269 -7.19489
-93.3223 -4.87227
-93.3176 0.618117
-93.313 8.27795
-93.3084 0.135849
-93.3038 -13.9621
-93.2992 -12.5151
-93.2945 -20.2209
-93.2899 -15.4228
-93.2853 5.4121
-93.2807 19.6803
-93.2761 28.6325
-93.2715 26.8484
-93.2668 20.8254
-93.2622 -0.0672735
-93.2576 -29.4958
-93.253 -35.3232
-93.2484 -17.9025
-93.2437 7.97899
-93.2391 18.1054
-93.2345 20.5357
-93.2299 8.702
-93.2253 -3.94878
-93.2207 -2.93184
-93.216 -11.8427
-93.2114 -35.2344
-93.2068 -46.3157
-93.2022 -50.7281
-93.1976 -38.3734
-93.1929 -7.18635
-93.1883 18.6045
-93.1837 32.4403
-93.1791 22.0767
-93.1745 -1.14406
-93.1699 -9.8618
-93.1652 -9.51663
-93.1606 -10.5973
-93.156 0.175346
-93.1514 7.26647
-93.1468 -0.395236
-93.1421 -25.6774
-93.1375 -41.6466
-93.1329 -41.0616
-93.1283 -14.1518
-93.1237 23.5143
-93.1191 33.362
-93.1144 29.1911
-93.1098 8.93451
-93.1052 -5.15834
-93.1006 0.769393
-93.096 0.952785
-93.0913 -12.4447
-93.0867 -15.3844
-93.0821 -6.43384
-93.0775 7.64313
-93.0729 10.6118
-93.0683 8.98062
-93.0636 7.86484
-93.059 0.523264
-93.0544 -1.07954
-93.0498 11.1948
-93.0452 17.5147
-93.0405 -1.28256
-93.0359 -34.7773
-93.0313 -48.261
-93.0267 -38.3718
-93.0221 -22.319
-93.0175 -7.24743
-93.0128 -9.24875
-93.0082 -21.5205
-93.0036 -14.9635
-92.999 -3.86804
-92.9944 2.13878
-92.9897 6.32577
-92.9851 -8.39756
-92.9805 -3.61486
-92.9759 19.1941
-92.9713 26.5024
-92.9667 29.2511
-92.962 27.7206
-92.9574 35.2531
-92.9528 34.0611
-92.9482 29.3978
-92.9436 24.743
-92.939 18.2011
-92.9343 2.46655
-92.9297 -6.11346
-92.9251 -7.57804
-92.9205 3.02095
-92.9159 13.7105
-92.9112 -2.60855
-92.9066 -22.431
-92.902 -33.5632
-92.8974 -27.3973
-92.8928 -20.992
-92.8882 -7.34227
-92.8835 -7.53624
-92.8789 -11.9723
-92.8743 3.24033
-92.8697 11.511
-92.8651 12.7354
-92.8604 35.125
-92.8558 45.1784
-92.8512 38.125
-92.8466 36.0343
-92.842 60.4599
-92.8374 76.616
-92.8327 52.5987
-92.8281 10.7441
-92.8235 -16.3479
-92.8189 -18.2635
-92.8143 -22.9368
-92.8096 -12.3868
-92.805 -1.6358
-92.8004 -0.991616
-92.7958 0.842342
-92.7912 -7.90412
-92.7866 3.03721
-92.7819 22.6956
-92.7773 29.1045
-92.7727 38.0637
-92.7681 30.465
-92.7635 22.6503
-92.7588 19.4752
-92.7542 -2.05449
-92.7496 -0.0916946
-92.745 13.2796
-92.7404 1.82392
-92.7358 -10.3919
-92.7311 -11.0397
-92.7265 -5.07488
-92.7219 -6.93904
-92.7173 -15.3954
-92.7127 -19.6419
-92.708 1.36136
-92.7034 14.3401
-92.6988 10.1651
-92.6942 16.5163
-92.6896 20.0158
-92.685 15.2207
-92.6803 19.5146
-92.6757 32.2737
-92.6711 42.4225
-92.6665 44.3691
-92.6619 23.0779
-92.6572 8.7288
-92.6526 -6.89949
-92.648 -15.9664
-92.6434 -24.9377
-92.6388 -27.4663
-92.6342 -6.35395
-92.6295 17.9813
-92.6249 10.7011
-92.6203 4.14728
-92.6157 4.37668
-92.6111 6.02739
-92.6064 19.8146
-92.6018 29.1792
-92.5972 24.872
-92.5926 28.6295
-92.588 48.6383
-92.5834 56.4183
-92.5787 41.6549
-92.5741 18.9914
-92.5695 13.0648
-92.5649 8.9237
-92.5603 -13.0444
-92.5556 -11.0504
-92.551 13.4955
-92.5464 33.6255
-92.5418 25.0453
-92.5372 0.508576
-92.5326 -22.402
-92.5279 -16.0945
-92.5233 -6.47013
-92.5187 -9.85616
-92.5141 -12.704
-92.5095 -17.1309
-92.5048 -26.8442
-92.5002 -32.152
-92.4956 -24.4755
-92.491 -24.5941
-92.4864 -22.155
-92.4818 -0.739711
-92.4771 5.98771
-92.4725 13.8872
-92.4679 22.3435
-92.4633 27.9594
-92.4587 18.2678
-92.4541 -15.1023
-92.4494 -24.4804
-92.4448 -21.1905
-92.4402 -31.0656
-92.4356 -38.8203
-92.431 -39.0544
-92.4263 -35.439
-92.4217 -42.7007
-92.4171 -31.008
-92.4125 -9.23849
-92.4079 9.72243
-92.4033 13.0204
-92.3986 11.0032
-92.394 6.37974
-92.3894 8.4254
-92.3848 19.5651
-92.3802 36.3971
-92.3755 38.8065
-92.3709 13.5529
-92.3663 -10.8282
-92.3617 -16.6198
-92.3571 -6.54554
-92.3525 1.43693
-92.3478 -1.01483
-92.3432 7.20213
-92.3386 26.2725
-92.334 43.5521
-92.3294 41.6846
-92.3247 34.5584
-92.3201 37.7359
-92.3155 47.315
-92.3109 53.0254
-92.3063 32.3748
-92.3017 -5.53509
-92.297 -31.387
-92.2924 -32.6511
-92.2878 -34.0125
-92.2832 -27.7927
-92.2786 -2.41899
-92.2739 5.50953
-92.2693 5.78852
-92.2647 -2.48116
-92.2601 -16.8767
-92.2555 -17.4361
-92.2509 11.8962
-92.2462 48.4021
-92.2416 38.5045
-92.237 10.7268
-92.2324 -0.182463
-92.2278 -1.6306
-92.2231 -10.7265
-92.2185 -38.559
-92.2139 -35.6129
-92.2093 -9.16333
-92.2047 10.1795
-92.2001 7.02233
-92.1954 3.80989
-92.1908 5.30514
-92.1862 13.4385
-92.1816 4.93287
-92.177 -8.84597
-92.1723 -4.1774
-92.1677 6.88333
-92.1631 23.4118
-92.1585 14.1922
-92.1539 -5.57128
-92.1493 -3.84653
-92.1446 13.239
-92.14 14.1271
-92.1354 18.7759
-92.1308 19.3158
-92.1262 1.10929
-92.1215 -1.32477
-92.1169 -1.67656
-92.1123 3.92603
-92.1077 14.1233
-92.1031 8.81206
-92.0985 -4.78154
-92.0938 -9.89987
[truncated: 63,537 more rows]

## Sheet: Figure 5 - SI
Figure 5. [P666,14][SCN] 1H NMR spectrum (d6-DMSO, 600 MHz, 25˚C).
-8.84527 0.132123
-8.84516 0.13449
-8.84504 0.153456
-8.84493 0.159202
-8.84481 0.159764
-8.8447 0.153167
-8.84459 0.13911
-8.84447 0.155415
-8.84436 0.196736
-8.84424 0.218269
-8.84413 0.215676
-8.84401 0.206039
-8.8439 0.202244
-8.84378 0.207989
-8.84367 0.208729
-8.84355 0.203189
-8.84344 0.190955
-8.84333 0.17193
-8.84321 0.190729
-8.8431 0.249831
-8.84298 0.270304
-8.84287 0.241642
-8.84275 0.209953
-8.84264 0.17321
-8.84252 0.145238
-8.84241 0.141597
-8.84229 0.132539
-8.84218 0.134228
-8.84206 0.156758
-8.84195 0.150319
-8.84184 0.142814
-8.84172 0.164543
-8.84161 0.141547
-8.84149 0.103715
-8.84138 0.147184
-8.84126 0.180645
-8.84115 0.124402
-8.84103 0.0995343
-8.84092 0.150322
-8.8408 0.168096
-8.84069 0.137155
-8.84057 0.118134
-8.84046 0.112232
-8.84035 0.131912
-8.84023 0.197633
-8.84012 0.227046
-8.84 0.170579
-8.83989 0.13575
-8.83977 0.16414
-8.83966 0.163449
-8.83954 0.141853
-8.83943 0.159283
-8.83931 0.175375
-8.8392 0.189368
-8.83908 0.224311
-8.83897 0.21575
-8.83886 0.194714
-8.83874 0.245183
-8.83863 0.270992
-8.83851 0.212975
-8.8384 0.189289
-8.83828 0.210888
-8.83817 0.19358
-8.83805 0.163774
-8.83794 0.16416
-8.83782 0.179699
-8.83771 0.196191
-8.8376 0.20674
-8.83748 0.217228
-8.83737 0.215632
-8.83725 0.193268
-8.83714 0.208209
-8.83702 0.244206
-8.83691 0.208802
-8.83679 0.16252
-8.83668 0.17066
-8.83656 0.146602
-8.83645 0.114873
-8.83633 0.153052
-8.83622 0.172888
-8.83611 0.162284
-8.83599 0.197089
-8.83588 0.207026
-8.83576 0.182374
-8.83565 0.214283
-8.83553 0.236933
-8.83542 0.207425
-8.8353 0.212467
-8.83519 0.21633
-8.83507 0.16679
-8.83496 0.144436
-8.83484 0.155393
-8.83473 0.14578
-8.83462 0.148235
-8.8345 0.174251
-8.83439 0.179476
-8.83427 0.160958
-8.83416 0.154802
-8.83404 0.181004
-8.83393 0.203578
-8.83381 0.197603
-8.8337 0.207144
-8.83358 0.219663
-8.83347 0.194858
-8.83335 0.20278
-8.83324 0.243809
-8.83313 0.210327
-8.83301 0.157631
-8.8329 0.182291
-8.83278 0.207641
-8.83267 0.196082
-8.83255 0.199754
-8.83244 0.193048
-8.83232 0.159436
-8.83221 0.137836
-8.83209 0.139028
-8.83198 0.167733
-8.83187 0.196525
-8.83175 0.183349
-8.83164 0.180348
-8.83152 0.216273
-8.83141 0.225115
-8.83129 0.216634
-8.83118 0.228255
-8.83106 0.213899
-8.83095 0.178304
-8.83083 0.167823
-8.83072 0.161375
-8.8306 0.157335
-8.83049 0.171998
-8.83038 0.164512
-8.83026 0.132446
-8.83015 0.120078
-8.83003 0.123323
-8.82992 0.130005
-8.8298 0.146793
-8.82969 0.163922
-8.82957 0.181038
-8.82946 0.200219
-8.82934 0.198008
-8.82923 0.170788
-8.82911 0.157864
-8.829 0.185247
-8.82889 0.2138
-8.82877 0.193801
-8.82866 0.166464
-8.82854 0.185617
-8.82843 0.202512
-8.82831 0.18657
-8.8282 0.185647
-8.82808 0.189296
-8.82797 0.162565
-8.82785 0.149049
-8.82774 0.175717
-8.82762 0.200835
-8.82751 0.190581
-8.8274 0.154977
-8.82728 0.145062
-8.82717 0.180587
-8.82705 0.202415
-8.82694 0.197319
-8.82682 0.212721
-8.82671 0.214792
-8.82659 0.169628
-8.82648 0.146412
-8.82636 0.160003
-8.82625 0.149402
-8.82614 0.132429
-8.82602 0.141386
-8.82591 0.135424
-8.82579 0.118599
-8.82568 0.139158
-8.82556 0.164137
-8.82545 0.154994
-8.82533 0.162604
-8.82522 0.196336
-8.8251 0.189661
-8.82499 0.160887
-8.82487 0.165518
-8.82476 0.154534
-8.82465 0.109026
-8.82453 0.117031
-8.82442 0.176948
-8.8243 0.19435
-8.82419 0.165139
-8.82407 0.135074
-8.82396 0.113358
-8.82384 0.108938
-8.82373 0.112032
-8.82361 0.0995629
-8.8235 0.0994825
-8.82338 0.125052
-8.82327 0.136002
-8.82316 0.141219
-8.82304 0.173107
-8.82293 0.186135
-8.82281 0.142512
-8.8227 0.0998184
-8.82258 0.110372
-8.82247 0.147113
-8.82235 0.173101
-8.82224 0.186659
-8.82212 0.190998
-8.82201 0.184757
-8.8219 0.174158
-8.82178 0.174687
-8.82167 0.203362
-8.82155 0.245278
-8.82144 0.251965
-8.82132 0.212832
-8.82121 0.16817
-8.82109 0.141957
-8.82098 0.132342
-8.82086 0.138789
-8.82075 0.158691
-8.82063 0.178265
-8.82052 0.174807
-8.82041 0.158245
-8.82029 0.169281
-8.82018 0.181123
-8.82006 0.148729
-8.81995 0.130616
-8.81983 0.145544
-8.81972 0.120143
-8.8196 0.105001
-8.81949 0.173685
-8.81937 0.226851
-8.81926 0.215316
-8.81914 0.206097
-8.81903 0.176527
-8.81892 0.122836
-8.8188 0.121856
-8.81869 0.142438
-8.81857 0.134589
-8.81846 0.140217
-8.81834 0.158111
-8.81823 0.174722
-8.81811 0.209768
-8.818 0.226449
-8.81788 0.214508
-8.81777 0.211884
-8.81765 0.196605
-8.81754 0.180441
-8.81743 0.202432
-8.81731 0.195017
-8.8172 0.142357
-8.81708 0.13457
-8.81697 0.16429
-8.81685 0.178207
-8.81674 0.173386
-8.81662 0.135137
-8.81651 0.10083
-8.81639 0.122992
-8.81628 0.147358
-8.81617 0.160463
-8.81605 0.205734
-8.81594 0.214132
-8.81582 0.150294
-8.81571 0.108205
-8.81559 0.109174
-8.81548 0.0997059
-8.81536 0.0805238
-8.81525 0.0895253
-8.81513 0.151596
-8.81502 0.207889
-8.8149 0.174046
-8.81479 0.119134
-8.81468 0.137079
-8.81456 0.171999
-8.81445 0.180497
-8.81433 0.182579
-8.81422 0.166711
-8.8141 0.154742
-8.81399 0.15978
-8.81387 0.13285
-8.81376 0.11279
-8.81364 0.15296
-8.81353 0.178721
-8.81341 0.160595
-8.8133 0.151316
-8.81319 0.141532
-8.81307 0.127673
-8.81296 0.134732
-8.81284 0.144633
-8.81273 0.152916
-8.81261 0.146923
-8.8125 0.101757
-8.81238 0.086713
-8.81227 0.1233
-8.81215 0.111491
-8.81204 0.0857727
-8.81192 0.137375
-8.81181 0.169892
-8.8117 0.126694
-8.81158 0.106873
-8.81147 0.119037
-8.81135 0.125091
-8.81124 0.15625
-8.81112 0.181679
-8.81101 0.164538
-8.81089 0.158488
-8.81078 0.16129
-8.81066 0.142384
-8.81055 0.156275
-8.81044 0.194763
-8.81032 0.182314
-8.81021 0.157688
-8.81009 0.177105
-8.80998 0.19329
-8.80986 0.187122
-8.80975 0.184725
-8.80963 0.170609
-8.80952 0.151291
-8.8094 0.150989
-8.80929 0.140733
-8.80917 0.124844
-8.80906 0.152203
-8.80895 0.186572
-8.80883 0.171144
-8.80872 0.144557
-8.8086 0.145619
-8.80849 0.154059
-8.80837 0.158174
-8.80826 0.156942
-8.80814 0.140996
-8.80803 0.113143
-8.80791 0.0877521
-8.8078 0.0878636
-8.80768 0.119174
-8.80757 0.139042
-8.80746 0.124625
-8.80734 0.112358
-8.80723 0.118057
-8.80711 0.126063
-8.807 0.138756
-8.80688 0.154353
-8.80677 0.162341
-8.80665 0.164191
-8.80654 0.149594
-8.80642 0.117275
-8.80631 0.0999825
-8.80619 0.114483
-8.80608 0.143999
-8.80597 0.167629
-8.80585 0.176052
-8.80574 0.185577
-8.80562 0.207209
-8.80551 0.220049
-8.80539 0.219256
-8.80528 0.212956
-8.80516 0.197708
-8.80505 0.196552
-8.80493 0.207307
-8.80482 0.178488
-8.80471 0.14728
-8.80459 0.176852
-8.80448 0.190092
-8.80436 0.147007
-8.80425 0.141853
-8.80413 0.166169
-8.80402 0.152787
-8.8039 0.164988
-8.80379 0.210412
-8.80367 0.175515
-8.80356 0.0873724
-8.80344 0.0713157
-8.80333 0.115219
-8.80322 0.14693
-8.8031 0.169012
-8.80299 0.194026
-8.80287 0.20148
-8.80276 0.194307
-8.80264 0.202527
-8.80253 0.214737
-8.80241 0.183757
-8.8023 0.123993
-8.80218 0.0931366
-8.80207 0.0821149
-8.80195 0.0649905
-8.80184 0.0778955
-8.80173 0.122066
-8.80161 0.131638
-8.8015 0.100834
-8.80138 0.0916201
-8.80127 0.112622
-8.80115 0.118891
-8.80104 0.105068
-8.80092 0.100845
-8.80081 0.111453
-8.80069 0.134265
-8.80058 0.169022
-8.80046 0.18067
-8.80035 0.156321
-8.80024 0.141788
-8.80012 0.137346
-8.80001 0.109034
-8.79989 0.0929709
-8.79978 0.111925
-8.79966 0.118282
-8.79955 0.107922
-8.79943 0.111633
-8.79932 0.123109
-8.7992 0.133655
-8.79909 0.126152
-8.79898 0.0885601
-8.79886 0.0742224
-8.79875 0.105889
-8.79863 0.126012
-8.79852 0.129554
-8.7984 0.146914
-8.79829 0.145743
-8.79817 0.109858
-8.79806 0.083697
-8.79794 0.0989555
-8.79783 0.150028
-8.79771 0.201034
-8.7976 0.215407
-8.79749 0.190016
-8.79737 0.144358
-8.79726 0.125649
-8.79714 0.158877
-8.79703 0.180617
-8.79691 0.160744
-8.7968 0.148805
-8.79668 0.126382
-8.79657 0.0779155
-8.79645 0.0788492
-8.79634 0.121614
-8.79622 0.137963
-8.79611 0.145482
-8.796 0.144426
-8.79588 0.118868
-8.79577 0.114813
-8.79565 0.121786
-8.79554 0.120536
-8.79542 0.165589
-8.79531 0.208112
-8.79519 0.171485
-8.79508 0.134904
-8.79496 0.142332
-8.79485 0.154901
-8.79473 0.186031
-8.79462 0.194389
-8.79451 0.146901
-8.79439 0.148614
-8.79428 0.189859
-8.79416 0.152156
-8.79405 0.096377
-8.79393 0.102998
-8.79382 0.116217
-8.7937 0.121748
-8.79359 0.126702
-8.79347 0.113183
-8.79336 0.12532
-8.79325 0.150337
-8.79313 0.109221
-8.79302 0.05479
-8.7929 0.0683214
-8.79279 0.110957
-8.79267 0.141987
-8.79256 0.1534
-8.79244 0.135257
-8.79233 0.116147
-8.79221 0.114394
-8.7921 0.113832
-8.79198 0.122451
-8.79187 0.136993
-8.79176 0.132042
-8.79164 0.114695
-8.79153 0.0975531
-8.79141 0.0931501
-8.7913 0.130418
-8.79118 0.18727
-8.79107 0.195206
-8.79095 0.143987
-8.79084 0.0964204
-8.79072 0.107758
-8.79061 0.154703
-8.79049 0.167355
-8.79038 0.145001
-8.79027 0.14861
-8.79015 0.173617
-8.79004 0.165446
-8.78992 0.136302
-8.78981 0.1338
-8.78969 0.143451
-8.78958 0.143763
-8.78946 0.157327
-8.78935 0.161121
-8.78923 0.118441
-8.78912 0.0936871
-8.789 0.123954
-8.78889 0.139315
-8.78878 0.140838
-8.78866 0.166415
-8.78855 0.155987
-8.78843 0.110684
-8.78832 0.113777
-8.7882 0.145115
-8.78809 0.163638
-8.78797 0.18346
-8.78786 0.178098
-8.78774 0.15108
-8.78763 0.147924
-8.78752 0.140504
-8.7874 0.125719
-8.78729 0.14624
-8.78717 0.155071
-8.78706 0.122217
-8.78694 0.0926467
-8.78683 0.057596
-8.78671 0.0300832
-8.7866 0.0752894
-8.78648 0.152541
-8.78637 0.184141
-8.78625 0.174804
-8.78614 0.135134
-8.78603 0.0910479
-8.78591 0.0988012
-8.7858 0.136975
-8.78568 0.143609
-8.78557 0.123389
-8.78545 0.114821
-8.78534 0.12228
-8.78522 0.112388
-8.78511 0.086072
-8.78499 0.0967352
-8.78488 0.13467
-8.78476 0.136622
-8.78465 0.118271
-8.78454 0.122093
-8.78442 0.13774
-8.78431 0.155588
-8.78419 0.161413
-8.78408 0.137863
-8.78396 0.112359
-8.78385 0.0968627
-8.78373 0.0746609
-8.78362 0.075064
-8.7835 0.114794
-8.78339 0.141957
-8.78327 0.130134
-8.78316 0.112916
-8.78305 0.109176
-8.78293 0.101965
-8.78282 0.0878346
-8.7827 0.0880063
-8.78259 0.106019
-8.78247 0.126163
-8.78236 0.132745
-8.78224 0.108949
-8.78213 0.0842965
-8.78201 0.100118
-8.7819 0.0960739
-8.78179 0.0390486
-8.78167 0.0305544
-8.78156 0.0840248
-8.78144 0.105017
-8.78133 0.104876
-8.78121 0.111416
-8.7811 0.0931775
-8.78098 0.0835718
-8.78087 0.0968255
-8.78075 0.0933661
-8.78064 0.107237
-8.78052 0.140464
-8.78041 0.128991
-8.7803 0.110696
-8.78018 0.130575
-8.78007 0.140298
-8.77995 0.134237
-8.77984 0.131851
-8.77972 0.120635
-8.77961 0.119687
-8.77949 0.129015
-8.77938 0.118164
-8.77926 0.112104
-8.77915 0.130983
-8.77903 0.149553
-8.77892 0.154861
-8.77881 0.134244
-8.77869 0.093049
-8.77858 0.0754405
-8.77846 0.0995624
-8.77835 0.152342
-8.77823 0.192132
-8.77812 0.164354
-8.778 0.113339
-8.77789 0.124481
-8.77777 0.166328
-8.77766 0.178223
-8.77755 0.16574
-8.77743 0.148583
-8.77732 0.146051
-8.7772 0.149547
-8.77709 0.13735
-8.77697 0.13849
-8.77686 0.147681
-8.77674 0.122741
-8.77663 0.107338
-8.77651 0.130992
-8.7764 0.145892
-8.77628 0.1472
-8.77617 0.137547
-8.77606 0.121487
-8.77594 0.149869
-8.77583 0.174077
-8.77571 0.127493
-8.7756 0.111761
-8.77548 0.155006
-8.77537 0.143283
-8.77525 0.100619
-8.77514 0.103537
-8.77502 0.125125
-8.77491 0.151575
-8.77479 0.164495
-8.77468 0.142763
-8.77457 0.140109
-8.77445 0.150542
-8.77434 0.121837
-8.77422 0.0994729
-8.77411 0.100418
-8.77399 0.088733
-8.77388 0.0944077
-8.77376 0.119525
-8.77365 0.138487
-8.77353 0.174126
-8.77342 0.191717
-8.7733 0.155436
-8.77319 0.132934
-8.77308 0.142044
-8.77296 0.14041
-8.77285 0.143884
-8.77273 0.154941
-8.77262 0.145811
-8.7725 0.124943
-8.77239 0.115577
-8.77227 0.144143
-8.77216 0.183487
-8.77204 0.158047
-8.77193 0.0990225
-8.77182 0.0805776
-8.7717 0.0750052
-8.77159 0.0732933
-8.77147 0.0943453
-8.77136 0.0952421
-8.77124 0.0866675
-8.77113 0.10619
-8.77101 0.109527
-8.7709 0.0946216
-8.77078 0.0917586
-8.77067 0.0674869
-8.77055 0.0454707
-8.77044 0.0654878
-8.77033 0.0564606
-8.77021 0.0123769
-8.7701 0.0347847
-8.76998 0.116029
-8.76987 0.162062
-8.76975 0.150872
-8.76964 0.116328
-8.76952 0.0807385
-8.76941 0.0527536
-8.76929 0.047219
-8.76918 0.063408
-8.76906 0.0725345
-8.76895 0.0826333
-8.76884 0.117966
-8.76872 0.137116
-8.76861 0.117104
-8.76849 0.097077
-8.76838 0.0778917
-8.76826 0.0579399
-8.76815 0.0719097
-8.76803 0.0966367
-8.76792 0.102616
-8.7678 0.116512
-8.76769 0.120632
-8.76757 0.0961192
-8.76746 0.105236
-8.76735 0.14626
-8.76723 0.132094
-8.76712 0.0852722
-8.767 0.0992119
-8.76689 0.141121
-8.76677 0.130583
-8.76666 0.106135
-8.76654 0.116689
-8.76643 0.116655
-8.76631 0.0983305
-8.7662 0.107609
-8.76609 0.123107
-8.76597 0.117851
-8.76586 0.121148
-8.76574 0.129968
-8.76563 0.120039
-8.76551 0.0972933
-8.7654 0.0757795
-8.76528 0.0813596
-8.76517 0.105501
-8.76505 0.0983771
-8.76494 0.0852786
-8.76482 0.1057
-8.76471 0.11064
-8.7646 0.0953339
-8.76448 0.0984549
-8.76437 0.0906715
-8.76425 0.0868143
-8.76414 0.132982
-8.76402 0.163441
-8.76391 0.140857
-8.76379 0.135112
-8.76368 0.160387
-8.76356 0.166906
-8.76345 0.132646
-8.76333 0.0824387
-8.76322 0.0735737
-8.76311 0.0957526
-8.76299 0.0880285
-8.76288 0.0823043
-8.76276 0.113323
-8.76265 0.124423
-8.76253 0.108604
-8.76242 0.106412
-8.7623 0.103561
-8.76219 0.0897391
-8.76207 0.0854561
-8.76196 0.106798
-8.76184 0.14881
-8.76173 0.166688
-8.76162 0.15042
-8.7615 0.13702
-8.76139 0.109078
-8.76127 0.0769123
-8.76116 0.10199
-8.76104 0.126682
-8.76093 0.0972326
-8.76081 0.0906441
-8.7607 0.104539
-8.76058 0.0985865
-8.76047 0.142423
-8.76036 0.208842
-8.76024 0.194734
-8.76013 0.152216
-8.76001 0.149137
-8.7599 0.156638
-8.75978 0.154138
-8.75967 0.119937
-8.75955 0.0803416
-8.75944 0.112609
-8.75932 0.154744
-8.75921 0.121614
-8.75909 0.09466
-8.75898 0.107584
-8.75887 0.0987999
-8.75875 0.104498
-8.75864 0.138292
-8.75852 0.124411
-8.75841 0.0814855
-8.75829 0.0678731
-8.75818 0.066761
-8.75806 0.07603
-8.75795 0.105833
-8.75783 0.132788
-8.75772 0.152856
-8.7576 0.162135
-8.75749 0.142357
-8.75738 0.10652
-8.75726 0.0639342
-8.75715 0.024916
-8.75703 0.0337593
-8.75692 0.070504
-8.7568 0.0645669
-8.75669 0.045879
-8.75657 0.0748693
-8.75646 0.117832
-8.75634 0.138228
-8.75623 0.140013
-8.75611 0.123835
-8.756 0.113468
-8.75589 0.113698
-8.75577 0.0880695
-8.75566 0.0652827
-8.75554 0.0822586
-8.75543 0.0915433
-8.75531 0.0946087
-8.7552 0.122181
-8.75508 0.107984
-8.75497 0.0625309
-8.75485 0.0903917
-8.75474 0.127996
-8.75463 0.0804253
-8.75451 0.0511645
-8.7544 0.0966414
-8.75428 0.105635
-8.75417 0.0410729
-8.75405 -0.0255849
-8.75394 -0.0449845
-8.75382 -0.00963299
-8.75371 0.0427774
-8.75359 0.0696178
-8.75348 0.0874137
-8.75336 0.110629
-8.75325 0.108476
-8.75314 0.0803097
-8.75302 0.0664691
-8.75291 0.0727923
-8.75279 0.0792115
-8.75268 0.102032
-8.75256 0.139227
-8.75245 0.132762
-8.75233 0.0973463
-8.75222 0.101629
-8.7521 0.109053
-8.75199 0.0906307
-8.75187 0.107194
-8.75176 0.121535
-8.75165 0.0829581
-8.75153 0.0764322
-8.75142 0.09212
-8.7513 0.0458226
-8.75119 0.0303687
-8.75107 0.103006
-8.75096 0.143697
-8.75084 0.121916
-8.75073 0.092961
-8.75061 0.0696419
-8.7505 0.088985
-8.75038 0.141764
-8.75027 0.154889
-8.75016 0.143556
-8.75004 0.140234
-8.74993 0.137905
-8.74981 0.171935
-8.7497 0.204727
-8.74958 0.150836
-8.74947 0.0933575
-8.74935 0.120318
-8.74924 0.144672
-8.74912 0.12027
-8.74901 0.108109
-8.7489 0.114531
-8.74878 0.111737
-8.74867 0.0998478
-8.74855 0.0781462
-8.74844 0.0580569
-8.74832 0.066695
-8.74821 0.0997153
-8.74809 0.116252
-8.74798 0.102116
-8.74786 0.0966062
-8.74775 0.111262
-8.74763 0.113155
-8.74752 0.11097
-8.74741 0.1214
-8.74729 0.120845
-8.74718 0.117179
-8.74706 0.126393
-8.74695 0.123218
-8.74683 0.109914
-8.74672 0.0968967
-8.7466 0.0764747
-8.74649 0.0918423
-8.74637 0.143383
-8.74626 0.135103
-8.74614 0.0752824
-8.74603 0.0703177
-8.74592 0.107325
-8.7458 0.106609
-8.74569 0.0757898
-8.74557 0.0660164
-8.74546 0.0804978
-8.74534 0.0730344
-8.74523 0.0397138
-8.74511 0.0479366
-8.745 0.098173
-8.74488 0.11332
-8.74477 0.0969442
-8.74465 0.088211
-8.74454 0.061749
-8.74443 0.02625
-8.74431 0.0340308
-8.7442 0.0668602
-8.74408 0.0811474
-8.74397 0.0807109
-8.74385 0.083204
-8.74374 0.103691
-8.74362 0.132695
-8.74351 0.126342
-8.74339 0.0930824
-8.74328 0.0905391
-8.74317 0.0999873
-8.74305 0.0694213
-8.74294 0.0428567
-8.74282 0.0691669
-8.74271 0.0966821
-8.74259 0.0892036
-8.74248 0.0827395
-8.74236 0.0818779
-8.74225 0.0737014
-8.74213 0.0896084
-8.74202 0.120734
-8.7419 0.114903
-8.74179 0.0942331
-8.74168 0.098314
-8.74156 0.0900674
-8.74145 0.0688186
-8.74133 0.0834276
-8.74122 0.0893072
-8.7411 0.0435727
-8.74099 0.0321712
-8.74087 0.079212
-8.74076 0.0866775
-8.74064 0.0548754
-8.74053 0.0507449
-8.74041 0.0454149
-8.7403 0.0160415
-8.74019 0.000855379
-8.74007 0.00356395
-8.73996 0.0155653
-8.73984 0.0313857
-8.73973 0.0299424
-8.73961 0.0352869
-8.7395 0.057954
-8.73938 0.046139
-8.73927 0.028051
-8.73915 0.0612095
-8.73904 0.0834232
-8.73892 0.0682029
-8.73881 0.0878827
-8.7387 0.124958
-8.73858 0.108617
-8.73847 0.0626516
-8.73835 0.0502728
-8.73824 0.0810052
-8.73812 0.103341
-8.73801 0.0898573
-8.73789 0.0854747
-8.73778 0.0874335
-8.73766 0.0534367
-8.73755 0.032777
-8.73744 0.0500935
-8.73732 0.054161
-8.73721 0.072876
-8.73709 0.108591
-8.73698 0.0661909
-8.73686 -0.0216815
-8.73675 -0.0467538
-8.73663 -0.0327505
-8.73652 -0.0197646
-8.7364 0.00572952
-8.73629 0.0248872
-8.73617 0.028583
-8.73606 0.0261976
-8.73595 0.0114145
-8.73583 0.00739553
-8.73572 0.0366435
-8.7356 0.0788837
-8.73549 0.104375
-8.73537 0.0872896
-8.73526 0.0528514
-8.73514 0.0644156
-8.73503 0.102506
-8.73491 0.109471
-8.7348 0.0930848
-8.73468 0.0763609
-8.73457 0.0775356
-8.73446 0.0933495
-8.73434 0.0843467
-8.73423 0.0787111
-8.73411 0.110875
-8.734 0.107469
-8.73388 0.0736027
-8.73377 0.0940026
-8.73365 0.112535
-8.73354 0.0831399
-8.73342 0.0799561
-8.73331 0.0873564
-8.7332 0.0674126
-8.73308 0.0787702
-8.73297 0.11125
-8.73285 0.119329
-8.73274 0.128922
-8.73262 0.116755
-8.73251 0.0611913
-8.73239 0.0466989
-8.73228 0.0947847
-8.73216 0.122626
-8.73205 0.108063
-8.73193 0.0881565
-8.73182 0.0741787
-8.73171 0.0612302
-8.73159 0.0549628
-8.73148 0.0559329
-8.73136 0.044004
-8.73125 0.0244216
-8.73113 0.0398117
-8.73102 0.0763959
-8.7309 0.0736377
-8.73079 0.0416925
-8.73067 0.0311101
-8.73056 0.0374998
-8.73044 0.0336426
-8.73033 0.0312364
-8.73022 0.0548228
-8.7301 0.0903508
-8.72999 0.108798
-8.72987 0.108823
-8.72976 0.0873017
-8.72964 0.047577
-8.72953 0.0342104
-8.72941 0.0599675
-8.7293 0.0882116
-8.72918 0.109378
-8.72907 0.116098
-8.72895 0.0949541
-8.72884 0.0785455
-8.72873 0.0972139
-8.72861 0.142236
-8.7285 0.175753
-8.72838 0.148858
-8.72827 0.10841
-8.72815 0.129138
-8.72804 0.144502
-8.72792 0.121498
-8.72781 0.128349
-8.72769 0.108402
-8.72758 0.031232
-8.72747 0.0158135
-8.72735 0.0394689
-8.72724 0.026407
-8.72712 0.0528062
-8.72701 0.11409
-8.72689 0.150133
-8.72678 0.196763
-8.72666 0.194952
-8.72655 0.0995117
-8.72643 0.0406942
-8.72632 0.0482692
-8.7262 0.0635385
-8.72609 0.106249
-8.72598 0.124161
-8.72586 0.0887761
-8.72575 0.0881639
-8.72563 0.0855575
-8.72552 0.0307056
-8.7254 0.0136487
-8.72529 0.0391719
-8.72517 0.0723747
-8.72506 0.125762
-8.72494 0.118566
-8.72483 0.0536747
-8.72471 0.0604344
-8.7246 0.10623
-8.72449 0.119018
-8.72437 0.123883
-8.72426 0.0964503
-8.72414 0.0672836
-8.72403 0.0856415
-8.72391 0.0567838
-8.7238 0.0176535
-8.72368 0.0894648
-8.72357 0.134213
-8.72345 0.0774351
-8.72334 0.0774613
-8.72322 0.114847
-8.72311 0.0939479
-8.723 0.0931627
-8.72288 0.120113
-8.72277 0.103155
-8.72265 0.0806847
-8.72254 0.0863068
-8.72242 0.0827761
-8.72231 0.0435064
-8.72219 -0.00811321
-8.72208 -0.00181178
-8.72196 0.0539494
-8.72185 0.0700461
-8.72174 0.0617197
-8.72162 0.0771633
-8.72151 0.0806413
-8.72139 0.0777933
-8.72128 0.0911271
-8.72116 0.0827459
-8.72105 0.0730701
-8.72093 0.107318
-8.72082 0.147614
-8.7207 0.151267
-8.72059 0.102271
-8.72047 0.00818656
-8.72036 -0.044969
-8.72025 0.0104016
-8.72013 0.0998951
-8.72002 0.110694
-8.7199 0.0562726
-8.71979 0.0374421
-8.71967 0.0603834
-8.71956 0.0552422
-8.71944 0.0511997
-8.71933 0.080679
-8.71921 0.0669977
-8.7191 0.0247769
-8.71898 0.0527068
-8.71887 0.107562
-8.71876 0.12461
-8.71864 0.148924
-8.71853 0.171597
-8.71841 0.134706
-8.7183 0.0830638
-8.71818 0.0983675
-8.71807 0.155298
-8.71795 0.157017
-8.71784 0.10639
-8.71772 0.10107
-8.71761 0.123701
-8.71749 0.0944144
-8.71738 0.0651567
-8.71727 0.076884
-8.71715 0.0731451
-8.71704 0.0727832
-8.71692 0.105915
-8.71681 0.116194
-8.71669 0.104402
-8.71658 0.0995234
-8.71646 0.0752202
-8.71635 0.0585409
-8.71623 0.076892
-8.71612 0.0770066
-8.71601 0.0688422
-8.71589 0.0858018
-8.71578 0.0708849
-8.71566 0.0383174
-8.71555 0.0631433
-8.71543 0.0814468
-8.71532 0.0368567
-8.7152 0.0223245
-8.71509 0.0621902
-8.71497 0.0738434
-8.71486 0.0628809
-8.71474 0.0730534
-8.71463 0.0818544
-8.71452 0.0836572
-8.7144 0.0829727
-8.71429 0.0522392
-8.71417 0.0234115
-8.71406 0.0495768
-8.71394 0.0826938
-8.71383 0.0826611
-8.71371 0.0979405
-8.7136 0.134309
-8.71348 0.142551
-8.71337 0.12545
-8.71325 0.111449
-8.71314 0.102208
-8.71303 0.0933057
-8.71291 0.086975
-8.7128 0.0908587
-8.71268 0.10299
-8.71257 0.102227
-8.71245 0.0817035
-8.71234 0.0589408
-8.71222 0.0477258
-8.71211 0.0527387
-8.71199 0.0688865
-8.71188 0.0833206
-8.71176 0.0856404
-8.71165 0.0667621
-8.71154 0.0407256
-8.71142 0.0360028
-8.71131 0.0383628
-8.71119 0.0266466
-8.71108 0.0267117
-8.71096 0.0446221
-8.71085 0.0469791
-8.71073 0.0310833
-8.71062 0.029201
-8.7105 0.0636986
-8.71039 0.105783
-8.71028 0.104721
-8.71016 0.0859483
-8.71005 0.0853656
-8.70993 0.0583156
-8.70982 0.0210572
-8.7097 0.0460202
-8.70959 0.0787162
-8.70947 0.0654582
-8.70936 0.0719745
-8.70924 0.0898073
-8.70913 0.0595714
-8.70901 0.029635
-8.7089 0.0338414
-8.70879 0.0409516
-8.70867 0.054391
-8.70856 0.0573653
-8.70844 0.0305581
-8.70833 0.0382637
-8.70821 0.0907125
-8.7081 0.108123
-8.70798 0.100996
-8.70787 0.126588
-8.70775 0.138157
-8.70764 0.0874158
-8.70752 0.0310403
-8.70741 0.0290937
-8.7073 0.0598893
-8.70718 0.0749249
-8.70707 0.075728
-8.70695 0.109549
-8.70684 0.165952
-8.70672 0.151601
-8.70661 0.0687902
-8.70649 0.0459403
-8.70638 0.082043
-8.70626 0.0629252
-8.70615 0.0302441
-8.70603 0.0584903
-8.70592 0.0622851
-8.70581 0.0194394
-8.70569 0.0311552
-8.70558 0.086141
-8.70546 0.107597
-8.70535 0.095994
-8.70523 0.076483
-8.70512 0.0704596
-8.705 0.0764744
-8.70489 0.0554513
-8.70477 0.0221362
-8.70466 0.0256582
-8.70455 0.0583799
-8.70443 0.0876535
-8.70432 0.0867361
-8.7042 0.0803554
-8.70409 0.127754
-8.70397 0.15967
-8.70386 0.108998
-8.70374 0.099055
-8.70363 0.142722
-8.70351 0.0976436
-8.7034 0.0425276
-8.70328 0.0889288
-8.70317 0.112549
-8.70306 0.0648745
-8.70294 0.0229636
-8.70283 -0.0102486
-8.70271 -0.00443385
-8.7026 0.0420959
-8.70248 0.0349415
-8.70237 0.0152937
-8.70225 0.0618592
-8.70214 0.093172
-8.70202 0.0836987
-8.70191 0.0879693
-8.70179 0.0821187
-8.70168 0.0628152
-8.70157 0.0399593
-8.70145 -0.00989707
-8.70134 -0.018347
-8.70122 0.0510634
-8.70111 0.0879515
-8.70099 0.0582174
-8.70088 0.0278894
-8.70076 0.0151645
-8.70065 0.0234482
-8.70053 0.0390976
-8.70042 0.0382342
-8.7003 0.0486561
-8.70019 0.0617365
-8.70008 0.0443355
-8.69996 0.0385198
-8.69985 0.051184
-8.69973 0.0427679
-8.69962 0.0377393
-8.6995 0.0374457
-8.69939 0.0190211
-8.69927 0.0190324
-8.69916 0.0277257
-8.69904 0.00331133
-8.69893 -0.0253647
-8.69882 -0.0438057
-8.6987 -0.0432129
-8.69859 0.0108885
-8.69847 0.0645777
-8.69836 0.0702352
-8.69824 0.0806086
-8.69813 0.0857521
-8.69801 0.055535
-8.6979 0.0452105
-8.69778 0.0499152
-8.69767 0.0424119
-8.69755 0.0657922
-8.69744 0.0895336
-8.69733 0.0666474
-8.69721 0.0494252
-8.6971 0.0372453
-8.69698 0.00651086
-8.69687 0.0154153
-8.69675 0.0470316
-8.69664 0.048737
-8.69652 0.0700488
-8.69641 0.0945954
-8.69629 0.0485563
-8.69618 0.000406531
-8.69606 0.0213493
-8.69595 0.0540635
-8.69584 0.0595409
-8.69572 0.0444628
-8.69561 0.0174377
-8.69549 0.0131255
-8.69538 0.029447
-8.69526 0.0361113
-8.69515 0.062012
-8.69503 0.106173
-8.69492 0.103079
-8.6948 0.0640757
-8.69469 0.046792
-8.69457 0.0453999
-8.69446 0.061294
-8.69435 0.109717
-8.69423 0.132719
-8.69412 0.0927055
-8.694 0.0627991
-8.69389 0.086801
-8.69377 0.105599
-8.69366 0.0961209
-8.69354 0.11428
-8.69343 0.15507
-8.69331 0.130766
-8.6932 0.048884
-8.69309 0.0296357
-8.69297 0.0785186
-8.69286 0.0798901
-8.69274 0.0400217
-8.69263 0.0399342
-8.69251 0.0481063
-8.6924 0.0383847
-8.69228 0.0504416
-8.69217 0.0530847
-8.69205 0.037111
-8.69194 0.0695194
-8.69182 0.101616
-8.69171 0.0630832
-8.6916 0.0308095
-8.69148 0.0306612
-8.69137 0.0149001
-8.69125 0.0327214
-8.69114 0.076975
-8.69102 0.0590776
-8.69091 0.0357228
-8.69079 0.0709705
-8.69068 0.0934379
-8.69056 0.0972833
-8.69045 0.118716
-8.69033 0.113007
-8.69022 0.0853521
-8.69011 0.0713332
-8.68999 0.0444199
-8.68988 0.0315674
-8.68976 0.0658106
-8.68965 0.0813197
-8.68953 0.0709745
-8.68942 0.0890681
-8.6893 0.0882746
-8.68919 0.0346726
-8.68907 0.00974047
-8.68896 0.043524
-8.68885 0.0645706
-8.68873 0.0387294
-8.68862 0.0129754
-8.6885 0.031385
-8.68839 0.0751525
-8.68827 0.0988058
-8.68816 0.0886896
-8.68804 0.0697707
-8.68793 0.0755371
-8.68781 0.093612
-8.6877 0.0771035
-8.68758 0.0508426
-8.68747 0.0730065
-8.68736 0.101086
-8.68724 0.0698895
-8.68713 0.0141516
-8.68701 -0.00410906
-8.6869 0.0180039
-8.68678 0.0334401
-8.68667 0.0167929
-8.68655 0.023256
-8.68644 0.074841
-8.68632 0.0890972
-8.68621 0.0542086
-8.68609 0.0564233
-8.68598 0.0900712
-8.68587 0.0848162
-8.68575 0.0476991
-8.68564 0.0367098
-8.68552 0.0793933
-8.68541 0.119131
-8.68529 0.0733207
-8.68518 -0.00609479
-8.68506 -0.00685535
-8.68495 0.0503843
-8.68483 0.0919602
-8.68472 0.105579
-8.6846 0.090052
-8.68449 0.0688982
-8.68438 0.0807554
-8.68426 0.0966564
-8.68415 0.0878925
-8.68403 0.0828705
-8.68392 0.0792497
-8.6838 0.0633526
-8.68369 0.0669724
-8.68357 0.0810077
-8.68346 0.0575626
-8.68334 0.028422
-8.68323 0.0507294
-8.68312 0.0790056
-8.683 0.0503622
-8.68289 0.0103105
-8.68277 0.0175705
-8.68266 0.0409808
-8.68254 0.0514598
-8.68243 0.0639414
-8.68231 0.0703598
-8.6822 0.0812482
-8.68208 0.130256
-8.68197 0.162664
-8.68185 0.123298
-8.68174 0.0835203
-8.68163 0.0819162
-8.68151 0.0660584
-8.6814 0.0574218
-8.68128 0.0797207
-8.68117 0.0614745
-8.68105 0.019873
-8.68094 0.0347313
-8.68082 0.0493122
-8.68071 0.0275182
-8.68059 0.0454667
-8.68048 0.0602638
-8.68036 0.00116273
-8.68025 -0.0191437
-8.68014 0.051289
-8.68002 0.089936
-8.67991 0.0597141
-8.67979 0.0166752
-8.67968 -0.010565
-8.67956 0.0108453
-8.67945 0.0486519
-8.67933 0.0332911
-8.67922 0.011079
-8.6791 0.0134778
-8.67899 -0.00846711
-8.67887 -0.00838986
-8.67876 0.044372
-8.67865 0.0669519
-8.67853 0.0739029
-8.67842 0.112082
-8.6783 0.107374
-8.67819 0.0551247
-8.67807 0.0375263
-8.67796 0.0496874
-8.67784 0.0610214
-8.67773 0.0619087
-8.67761 0.0490345
-8.6775 0.0575909
-8.67739 0.0643863
-8.67727 0.0138054
-8.67716 -0.0236062
-8.67704 0.00627681
-8.67693 0.0402978
-8.67681 0.0553193
-8.6767 0.04611
-8.67658 0.0081923
-8.67647 0.0117794
-8.67635 0.0463344
-8.67624 0.0387101
-8.67612 0.0442724
-8.67601 0.0728562
-8.6759 0.0366821
-8.67578 -0.00774791
-8.67567 0.0133671
-8.67555 0.035916
-8.67544 0.0418691
-8.67532 0.0555293
-8.67521 0.0501392
-8.67509 0.024357
-8.67498 -0.0114546
-8.67486 -0.0349946
-8.67475 0.00335529
-8.67463 0.0553366
-8.67452 0.0586458
-8.67441 0.0731013
-8.67429 0.107322
-8.67418 0.0990332
-8.67406 0.074829
-8.67395 0.060723
-8.67383 0.0408042
-8.67372 0.031586
-8.6736 0.0147043
-8.67349 -0.0151195
-8.67337 0.0148498
-8.67326 0.0875249
-8.67314 0.108596
-8.67303 0.0912528
-8.67292 0.09019
-8.6728 0.0982615
-8.67269 0.108368
-8.67257 0.128128
-8.67246 0.133917
-8.67234 0.0940025
-8.67223 0.047165
-8.67211 0.0581004
-8.672 0.0851447
-8.67188 0.0698026
-8.67177 0.0542945
-8.67166 0.0425208
-8.67154 0.0069643
-8.67143 0.00898981
-8.67131 0.0463478
-8.6712 0.0494372
-8.67108 0.0586993
-8.67097 0.0858596
-8.67085 0.072484
-8.67074 0.073937
-8.67062 0.113069
-8.67051 0.0960165
-8.67039 0.0447375
-8.67028 0.0440379
-8.67017 0.0719118
-8.67005 0.0895694
-8.66994 0.0889668
-8.66982 0.0830221
-8.66971 0.105005
-8.66959 0.120369
-8.66948 0.0749309
-8.66936 0.00569764
-8.66925 -0.0249156
-8.66913 0.0057838
-8.66902 0.043086
-8.6689 -0.000466131
-8.66879 -0.057253
-8.66868 -0.018773
-8.66856 0.030529
-8.66845 0.0255694
-8.66833 0.0249843
-8.66822 0.00106131
-8.6681 -0.0468209
-8.66799 -0.0264259
-8.66787 0.0258717
-8.66776 0.0474531
-8.66764 0.0670695
-8.66753 0.0565868
-8.66741 0.0262092
-8.6673 0.0617747
-8.66719 0.104383
-8.66707 0.0703938
-8.66696 0.0270274
-8.66684 0.0185068
-8.66673 0.0225487
-8.66661 0.0404845
-8.6665 0.0573285
-8.66638 0.062511
-8.66627 0.069014
-8.66615 0.0662228
-8.66604 0.0467736
-8.66593 0.0115815
-8.66581 -0.021479
-8.6657 -0.00146254
-8.66558 0.0466907
-8.66547 0.0527784
-8.66535 0.0498118
-8.66524 0.0617488
-8.66512 0.0448426
-8.66501 0.0294387
-8.66489 0.0464136
-8.66478 0.0503329
-8.66466 0.0390859
-8.66455 0.037962
-8.66444 0.0589673
-8.66432 0.113529
-8.66421 0.138734
-8.66409 0.0913108
-8.66398 0.0496231
-8.66386 0.0388545
-8.66375 0.0270272
-8.66363 0.0417399
-8.66352 0.0490508
-8.6634 0.00775991
-8.66329 -0.00193207
-8.66317 0.0219646
-8.66306 0.0061079
-8.66295 0.00066498
-8.66283 0.0314861
-8.66272 0.0348473
-8.6626 0.0222488
-8.66249 0.00600295
-8.66237 -0.0328973
-8.66226 -0.0358138
-8.66214 0.00622585
-8.66203 0.0139574
-8.66191 -0.00127013
-8.6618 0.0109041
-8.66168 0.0353455
-8.66157 0.0572334
-8.66146 0.0576289
-8.66134 0.029551
-8.66123 0.0308402
-8.66111 0.0608792
-8.661 0.0433292
-8.66088 0.00442931
-8.66077 0.0206034
-8.66065 0.0582703
-8.66054 0.0636921
-8.66042 0.0591093
-8.66031 0.0548523
-8.6602 0.0243412
-8.66008 -0.018105
-8.65997 -0.0322459
-8.65985 -0.0122329
-8.65974 0.0212753
-8.65962 0.037445
-8.65951 0.0201717
-8.65939 0.00517894
-8.65928 0.0215054
-8.65916 0.0410809
-8.65905 0.0592524
-8.65893 0.0840012
-8.65882 0.0641808
-8.65871 0.000842251
-8.65859 -0.0195464
-8.65848 0.0137527
-8.65836 0.0500261
-8.65825 0.0798479
-8.65813 0.0873071
-8.65802 0.066805
-8.6579 0.0600421
-8.65779 0.0705889
-8.65767 0.0809724
-8.65756 0.0959627
-8.65744 0.0880063
-8.65733 0.0658448
-8.65722 0.0826027
-8.6571 0.0837956
-8.65699 0.0193815
-8.65687 -0.0142578
-8.65676 0.0201835
-8.65664 0.0501694
-8.65653 0.0709963
-8.65641 0.0993668
-8.6563 0.115636
-8.65618 0.118157
-8.65607 0.0809441
-8.65595 0.0114776
-8.65584 0.00551115
-8.65573 0.0570981
-8.65561 0.0712671
-8.6555 0.0571664
-8.65538 0.0376384
-8.65527 0.000374825
-8.65515 -0.00376511
-8.65504 0.0200576
-8.65492 0.00813758
-8.65481 0.00271896
-8.65469 0.0229983
-8.65458 0.00730251
-8.65447 -0.00709351
-8.65435 0.0161733
-8.65424 0.0230706
-8.65412 0.0329665
-8.65401 0.066519
-8.65389 0.0705575
-8.65378 0.082081
-8.65366 0.122556
-8.65355 0.0902634
-8.65343 0.0126951
-8.65332 0.0105176
-8.6532 0.0398157
-8.65309 0.0385834
-8.65298 0.0510763
-8.65286 0.0672901
-8.65275 0.0570515
-8.65263 0.0564366
-8.65252 0.0580036
-8.6524 0.0278496
-8.65229 0.0106881
-8.65217 0.0439585
-8.65206 0.0714409
-8.65194 0.0422244
-8.65183 0.000315712
-8.65171 -0.00204052
-8.6516 0.00220694
-8.65149 -0.0152475
-8.65137 -0.0112632
-8.65126 0.0203965
-8.65114 0.0303235
-8.65103 0.0116354
-8.65091 -0.0233488
-8.6508 -0.0764788
-8.65068 -0.107108
-8.65057 -0.0804146
-8.65045 -0.044121
-8.65034 -0.0408591
-8.65022 -0.035852
-8.65011 -0.00477951
-8.65 0.0147409
-8.64988 0.00380701
-8.64977 0.00240954
-8.64965 0.0316079
-8.64954 0.0460158
-8.64942 0.0128472
-8.64931 -0.0189499
-8.64919 -0.000928144
-8.64908 0.023152
-8.64896 0.0087932
-8.64885 -0.00336124
-8.64874 0.0127676
-8.64862 0.0258716
-8.64851 0.0304114
-8.64839 0.0232533
-8.64828 0.000738536
-8.64816 0.0146464
-8.64805 0.054421
-8.64793 0.0345838
-8.64782 -0.00517646
-8.6477 0.00222361
-8.64759 -0.00612373
-8.64747 -0.0255485
-8.64736 0.0125684
-8.64725 0.0392794
-8.64713 0.00990433
-8.64702 -0.00499509
-8.6469 -0.00876733
-8.64679 -0.0259397
-8.64667 -0.0228179
-8.64656 -0.0103941
-8.64644 0.00639088
-8.64633 0.0340505
-8.64621 0.0126885
-8.6461 -0.0288644
-8.64598 -0.00367672
-8.64587 0.00796043
-8.64576 -0.0508443
-8.64564 -0.0678288
-8.64553 -0.0333916
-8.64541 -0.0325457
-8.6453 -0.0399819
-8.64518 -0.0247537
-8.64507 -0.0149609
-8.64495 -0.0133454
-8.64484 -0.024768
-8.64472 -0.0336181
-8.64461 0.00276966
-8.6445 0.0386291
-8.64438 0.0260579
-8.64427 0.0225373
-8.64415 0.0219531
-8.64404 -0.0362418
-8.64392 -0.0674461
-8.64381 -0.00807251
-8.64369 0.0185289
-8.64358 -0.0194592
-8.64346 -0.00369295
-8.64335 0.0358744
-8.64323 0.0152446
-8.64312 0.0166386
-8.64301 0.0587592
-8.64289 0.0420388
-8.64278 0.0171846
-8.64266 0.05235
-8.64255 0.0494453
-8.64243 -0.00210579
-8.64232 -0.00200565
-8.6422 0.021707
-8.64209 0.0158256
-8.64197 0.0137525
-8.64186 0.0134657
-8.64174 -0.00167597
-8.64163 -0.012527
-8.64152 -0.0221648
-8.6414 -0.0280023
-8.64129 -0.0187115
-8.64117 -0.0144784
-8.64106 -0.0221629
-8.64094 -0.0355046
-8.64083 -0.0468526
-8.64071 -0.0238904
-8.6406 0.0151592
-8.64048 0.015214
-8.64037 -0.00355106
-8.64025 -0.0204204
-8.64014 -0.0497799
-8.64003 -0.0472034
-8.63991 0.00397
-8.6398 0.0408493
-8.63968 0.0385435
-8.63957 0.000451913
-8.63945 -0.0510108
-8.63934 -0.0467367
-8.63922 -0.00504367
-8.63911 -0.000222719
-8.63899 0.0133737
-8.63888 0.0636181
-8.63877 0.0653723
-8.63865 0.0166478
-8.63854 -0.0112372
-8.63842 -0.0201188
-8.63831 -0.0247413
-8.63819 -0.0131551
-8.63808 0.00414625
-8.63796 0.0157549
-8.63785 0.0242104
-8.63773 0.0336071
-8.63762 0.0505045
-8.6375 0.0666122
-8.63739 0.0679224
-8.63728 0.061753
-8.63716 0.0676462
-8.63705 0.0882917
-8.63693 0.0890012
-8.63682 0.0559961
-8.6367 0.0383584
-8.63659 0.0407514
-8.63647 0.0149491
-8.63636 -0.00193306
-8.63624 0.0322389
-8.63613 0.0442157
-8.63601 0.00336835
-8.6359 -0.00866791
-8.63579 0.0315638
-8.63567 0.0546525
-8.63556 0.0289654
-8.63544 0.00129257
-8.63533 0.00622114
-8.63521 -0.00023821
-8.6351 -0.0462761
-8.63498 -0.0748806
-8.63487 -0.0540328
-8.63475 -0.021918
-8.63464 -0.00540529
-8.63452 -0.0100788
-8.63441 -0.024147
-8.6343 -0.0131236
-8.63418 0.0124238
-8.63407 0.0096916
-8.63395 -0.00437188
-8.63384 0.00698764
-8.63372 0.0158452
-8.63361 -0.00552814
-8.63349 0.000382602
-8.63338 0.0773076
-8.63326 0.147393
-8.63315 0.144705
-8.63304 0.114227
-8.63292 0.0795216
-8.63281 0.0359607
-8.63269 0.0197689
-8.63258 0.00362986
-8.63246 -0.0384196
-8.63235 -0.0111314
-8.63223 0.0675484
-8.63212 0.04569
-8.632 -0.0365529
-8.63189 -0.0477477
-8.63177 -0.0171313
-8.63166 0.0167377
-8.63155 0.0664107
-8.63143 0.0874159
-8.63132 0.0631308
-8.6312 0.0349905
-8.63109 0.0238844
-8.63097 0.0399673
-8.63086 0.0606035
-8.63074 0.0504417
-8.63063 0.0442684
-8.63051 0.0612871
-8.6304 0.0569723
-8.63028 0.0405809
-8.63017 0.047376
-8.63006 0.0538957
-8.62994 0.0413369
-8.62983 0.0305337
-8.62971 0.0368732
-8.6296 0.0495465
-8.62948 0.0526191
-8.62937 0.0510001
-8.62925 0.0411851
-8.62914 0.0244412
-8.62902 0.0366394
-8.62891 0.0422527
-8.62879 -0.0170904
-8.62868 -0.0311236
-8.62857 0.0607365
-8.62845 0.0916544
-8.62834 0.0254999
-8.62822 0.00793923
-8.62811 0.0269963
-8.62799 0.0214213
-8.62788 0.0349677
-8.62776 0.052968
-8.62765 0.0542267
-8.62753 0.0658306
-8.62742 0.0494145
-8.62731 0.026862
-8.62719 0.0689643
-8.62708 0.0781207
-8.62696 0.00662314
-8.62685 -0.00499481
-8.62673 0.031644
-8.62662 0.000386268
-8.6265 -0.0208324
-8.62639 0.0342771
-8.62627 0.075227
-8.62616 0.0818038
-8.62604 0.0881043
-8.62593 0.0550694
-8.62582 -0.00281228
-8.6257 -0.00341497
-8.62559 0.0405033
-8.62547 0.0538902
-8.62536 0.0291005
-8.62524 -0.00153353
-8.62513 -0.018816
-8.62501 -0.00643
-8.6249 0.0149986
-8.62478 -0.00666446
-8.62467 -0.0467062
-8.62455 -0.0343144
-8.62444 0.00543755
-8.62433 0.00626325
-8.62421 -0.0238776
-8.6241 -0.0503887
-8.62398 -0.0511268
-8.62387 -0.0197279
-8.62375 0.00113417
-8.62364 -0.00805976
-8.62352 -0.0150526
-8.62341 -0.0354567
-8.62329 -0.0651764
-8.62318 -0.0273618
-8.62306 0.0367283
-8.62295 0.0223244
-8.62284 0.00336369
-8.62272 0.0484593
-8.62261 0.0408037
-8.62249 -0.03874
-8.62238 -0.0521354
-8.62226 0.000588873
-8.62215 0.0209096
-8.62203 0.018999
-8.62192 0.0289498
-8.6218 0.0274933
-8.62169 0.0183724
-8.62158 0.0272678
-8.62146 0.0395542
-8.62135 0.031759
-8.62123 0.0142738
-8.62112 0.00339082
-8.621 -0.00379383
-8.62089 0.000116516
-8.62077 0.0237934
-8.62066 0.0378012
-8.62054 0.0317311
-8.62043 0.0377624
-8.62031 0.0389844
-8.6202 0.01204
-8.62009 -0.00194385
-8.61997 -0.00760415
-8.61986 -0.0309001
-8.61974 -0.0142561
-8.61963 0.0320393
-8.61951 0.0271909
-8.6194 0.0258264
-8.61928 0.0641446
-8.61917 0.0401156
-8.61905 -0.0273746
-8.61894 -0.0363447
-8.61882 -0.0221617
-8.61871 -0.00240644
-8.6186 0.063382
-8.61848 0.0997669
-8.61837 0.0472024
-8.61825 -0.0190827
-8.61814 -0.0471042
-8.61802 -0.0474448
-8.61791 -0.0235402
-8.61779 0.0206019
-8.61768 0.057421
-8.61756 0.0387392
-8.61745 -0.0104861
-8.61733 0.00793894
-8.61722 0.0595293
-8.61711 0.0446832
-8.61699 0.0274025
-8.61688 0.0588866
-8.61676 0.0640709
-8.61665 0.0549867
-8.61653 0.0727461
-8.61642 0.0703672
-8.6163 0.0589629
[truncated: 260,172+ more rows]

## Sheet: Figure 6 - SI
Figure 6. [P666,14][SCN] 13C NMR spectrum (d6-DMSO, 600 MHz, 25˚C).
0.0202679 5.23826
0.0221639 5.87048
0.0240598 5.57412
0.0259557 3.62695
0.0278517 1.06073
0.0297476 1.24586
0.0316436 3.35692
0.0335395 5.46799
0.0354354 7.75101
0.0373314 10.034
0.0392273 8.13846
0.0411232 6.24288
0.0430192 4.3473
0.0449151 2.45172
0.0468111 2.17255
0.048707 1.89339
0.0506029 4.91584
0.0524989 7.93828
0.0543948 9.48027
0.0562907 11.0223
0.0581867 10.9134
0.0600826 10.8046
0.0619786 9.9048
0.0638745 9.00497
0.0657704 8.10514
0.0676664 7.20531
0.0695623 7.4662
0.0714582 7.7271
0.0733542 7.98799
0.0752501 8.24889
0.0771461 8.81931
0.079042 9.38973
0.0809379 9.96015
0.0828339 10.5306
0.0847298 9.89727
0.0866257 9.26398
0.0885217 6.97988
0.0904176 4.69578
0.0923136 1.37993
0.0942095 -1.93592
0.0961054 -1.84699
0.0980014 -1.75805
0.0998973 -1.07586
0.101793 1.25714
0.103689 2.66156
0.105585 1.31464
0.107481 0.999472
0.109377 2.33511
0.111273 2.57021
0.113169 2.80531
0.115065 2.97431
0.116961 3.14332
0.118857 3.31232
0.120753 3.48132
0.122649 2.82492
0.124544 2.16852
0.12644 1.51212
0.128336 0.855724
0.130232 1.35145
0.132128 1.84718
0.134024 2.3429
0.13592 2.83863
0.137816 1.95868
0.139712 1.07873
0.141608 0.198788
0.143504 -0.681158
0.1454 1.1236
0.147296 2.92837
0.149192 4.73313
0.151088 6.53789
0.152984 6.96699
0.154879 7.39608
0.156775 7.82517
0.158671 8.25426
0.160567 9.59473
0.162463 10.9352
0.164359 12.2757
0.166255 13.6162
0.168151 13.581
0.170047 13.5458
0.171943 13.5106
0.173839 13.4754
0.175735 10.3016
0.177631 7.12793
0.179527 3.95421
0.181423 0.780493
0.183319 2.28406
0.185214 3.78762
0.18711 5.29119
0.189006 6.79476
0.190902 6.97424
0.192798 7.15372
0.194694 7.50516
0.19659 7.8566
0.198486 9.51493
0.200382 13.9246
0.202278 18.3343
0.204174 19.9926
0.20607 17.8292
0.207966 15.6657
0.209862 13.3303
0.211758 10.9949
0.213654 11.6859
0.215549 12.377
0.217445 13.068
0.219341 13.7591
0.221237 13.7623
0.223133 13.7655
0.225029 13.7688
0.226925 13.772
0.228821 13.672
0.230717 13.5721
0.232613 11.9933
0.234509 10.4145
0.236405 7.91088
0.238301 8.15861
0.240197 12.3614
0.242093 16.5642
0.243989 19.4945
0.245884 22.4248
0.24778 22.0534
0.249676 21.6821
0.251572 22.033
0.253468 22.3839
0.255364 21.084
0.25726 19.7841
0.259156 19.0345
0.261052 18.2848
0.262948 19.186
0.264844 17.3358
0.26674 15.9285
0.268636 16.1719
0.270532 15.3148
0.272428 14.4577
0.274324 13.7037
0.276219 12.9498
0.278115 12.1959
0.280011 11.4419
0.281907 10.8084
0.283803 10.1748
0.285699 9.54127
0.287595 8.9077
0.289491 9.09954
0.291387 9.29139
0.293283 9.38005
0.295179 9.46872
0.297075 8.77739
0.298971 6.43526
0.300867 3.47407
0.302763 3.26423
0.304659 5.46181
0.306554 7.65939
0.30845 8.37812
0.310346 9.09686
0.312242 8.59468
0.314138 8.09251
0.316034 7.59034
0.31793 9.83951
0.319826 13.3268
0.321722 15.1632
0.323618 14.7986
0.325514 14.434
0.32741 12.8356
0.329306 11.2372
0.331202 12.9404
0.333098 14.6436
0.334994 13.2859
0.336889 11.9283
0.338785 9.16054
0.340681 6.3928
0.342577 6.8407
0.344473 11.1405
0.346369 15.4403
0.348265 15.8882
0.350161 14.6853
0.352057 13.4823
0.353953 10.3879
0.355849 10.0448
0.357745 10.3487
0.359641 9.00174
0.361537 8.75536
0.363433 8.50897
0.365329 7.84989
0.367224 7.1908
0.36912 8.18252
0.371016 9.17424
0.372912 9.28897
0.374808 9.4037
0.376704 6.21681
0.3786 3.02993
0.380496 3.35101
0.382392 3.67209
0.384288 5.64398
0.386184 7.61586
0.38808 6.47314
0.389976 5.33042
0.391872 4.1877
0.393768 3.04498
0.395664 5.78853
0.397559 8.53208
0.399455 7.97402
0.401351 7.41596
0.403247 7.95844
0.405143 8.50091
0.407039 9.04339
0.408935 9.58587
0.410831 9.09659
0.412727 8.60731
0.414623 8.11804
0.416519 7.62876
0.418415 7.758
0.420311 7.88723
0.422207 8.01647
0.424103 8.14571
0.425999 8.4813
0.427894 8.81689
0.42979 9.15248
0.431686 9.48807
0.433582 6.79718
0.435478 4.10629
0.437374 4.71701
0.43927 5.32773
0.441166 3.49664
0.443062 1.66554
0.444958 3.13606
0.446854 4.60658
0.44875 6.53494
0.450646 8.4633
0.452542 8.74085
0.454438 9.0184
0.456334 6.44143
0.458229 3.86447
0.460125 4.58912
0.462021 5.31376
0.463917 6.12439
0.465813 6.93501
0.467709 4.44403
0.469605 1.95304
0.471501 2.90123
0.473397 3.84942
0.475293 4.79762
0.477189 5.74581
0.479085 7.0621
0.480981 8.37839
0.482877 9.69468
0.484773 11.011
0.486669 12.9119
0.488564 14.8129
0.49046 13.4122
0.492356 12.0116
0.494252 10.2842
0.496148 8.5568
0.498044 8.48022
0.49994 8.40365
0.501836 9.462
0.503732 10.5204
0.505628 7.24534
0.507524 2.31952
0.50942 0.256824
0.511316 2.046
0.513212 4.14471
0.515108 4.59261
0.517004 4.45585
0.518899 4.31909
0.520795 7.38076
0.522691 10.4424
0.524587 10.7356
0.526483 11.0287
0.528379 11.3218
0.530275 11.615
0.532171 9.4663
0.534067 7.31762
0.535963 6.13191
0.537859 8.79808
0.539755 12.9264
0.541651 14.3035
0.543547 14.1672
0.545443 14.031
0.547339 12.7599
0.549234 11.4887
0.55113 10.3895
0.553026 9.29031
0.554922 6.90143
0.556818 7.26388
0.558714 7.62634
0.56061 5.23745
0.562506 3.74275
0.564402 2.24805
0.566298 0.581396
0.568194 -1.08526
0.57009 -0.83028
0.571986 -0.575296
0.573882 -0.320314
0.575778 -0.0653305
0.577674 2.11559
0.579569 4.29652
0.581465 6.47744
0.583361 8.65836
0.585257 8.03635
0.587153 7.41435
0.589049 6.9643
0.590945 6.51425
0.592841 5.78907
0.594737 7.81523
0.596633 9.22233
0.598529 8.97864
0.600425 7.71178
0.602321 6.44493
0.604217 5.24686
0.606113 4.04879
0.608009 2.57558
0.609904 3.85372
0.6118 4.51281
0.613696 3.52109
0.615592 4.97978
0.617488 6.43848
0.619384 7.794
0.62128 9.14952
0.623176 10.5738
0.625072 11.9981
0.626968 13.2505
0.628864 14.5028
0.63076 16.9245
0.632656 16.5948
0.634552 12.482
0.636448 8.36926
0.638344 6.90465
0.640239 8.19139
0.642135 8.85907
0.644031 7.87595
0.645927 7.77842
0.647823 7.68088
0.649719 7.48018
0.651615 7.27947
0.653511 7.97294
0.655407 8.66642
0.657303 11.0107
0.659199 13.355
0.661095 13.2266
0.662991 13.0981
0.664887 11.3189
0.666783 9.53965
0.668679 8.68899
0.670574 7.83833
0.67247 5.57761
0.674366 3.31689
0.676262 3.36901
0.678158 7.27302
0.680054 8.04737
0.68195 4.96984
0.683846 3.99021
0.685742 5.76193
0.687638 7.39608
0.689534 9.03022
0.69143 10.1077
0.693326 11.1851
0.695222 12.2625
0.697118 13.3399
0.699014 14.0735
0.700909 14.807
0.702805 13.9585
0.704701 10.3586
0.706597 6.30306
0.708493 4.99886
0.710389 6.54918
0.712285 9.7503
0.714181 10.8191
0.716077 11.888
0.717973 13.06
0.719869 14.232
0.721765 15.3481
0.723661 16.4642
0.725557 17.5803
0.727453 18.6965
0.729349 18.4369
0.731244 18.1774
0.73314 17.9178
0.735036 17.6583
0.736932 16.109
0.738828 14.5598
0.740724 13.1137
0.74262 11.6676
0.744516 9.94644
0.746412 9.87605
0.748308 10.5967
0.750204 8.56594
0.7521 5.96559
0.753996 6.11659
0.755892 4.71996
0.757788 3.32334
0.759684 3.23359
0.761579 5.8952
0.763475 10.2076
0.765371 11.7687
0.767267 11.0169
0.769163 10.2651
0.771059 12.471
0.772955 14.6769
0.774851 16.1606
0.776747 14.893
0.778643 10.9427
0.780539 8.64332
0.782435 8.48425
0.784331 8.32519
0.786227 8.26931
0.788123 8.21342
0.790019 11.0121
0.791914 13.8107
0.79381 14.0643
0.795706 10.4661
0.797602 5.91347
0.799498 5.21273
0.801394 5.30301
0.80329 2.64195
0.805186 -0.0879002
0.807082 -2.81775
0.808978 -3.41531
0.810874 -1.26152
0.81277 0.447321
0.814666 2.15616
0.816562 4.03697
0.818458 5.91777
0.820354 6.59485
0.822249 7.27194
0.824145 6.29823
0.826041 5.32451
0.827937 4.60873
0.829833 3.89295
0.831729 4.82798
0.833625 5.763
0.835521 8.14249
0.837417 10.522
0.839313 10.1501
0.841209 9.77825
0.843105 7.35497
0.845001 4.93169
0.846897 4.15922
0.848793 3.38675
0.850689 2.99258
0.852584 2.59842
0.85448 2.20426
0.856376 1.8101
0.858272 1.36435
0.860168 0.918596
0.862064 2.12365
0.86396 3.32871
0.865856 3.33005
0.867752 3.3314
0.869648 1.68193
0.871544 0.0324707
0.87344 -0.204779
0.875336 -0.442028
0.877232 2.07207
0.879128 4.58616
0.881024 3.59229
0.882919 2.59842
0.884815 3.25536
0.886711 3.91229
0.888607 5.03352
0.890503 6.15475
0.892399 5.62517
0.894295 5.09559
0.896191 7.28296
0.898087 9.47033
0.899983 8.42488
0.901879 4.62807
0.903775 0.654209
0.905671 -0.568312
0.907567 1.99227
0.909463 7.30419
0.911359 12.1346
0.913254 15.3143
0.91515 16.1896
0.917046 14.3137
0.918942 10.1506
0.920838 5.98763
0.922734 4.26642
0.92463 6.3971
0.926526 8.83731
0.928422 8.52617
0.930318 7.25206
0.932214 5.97795
0.93411 6.29446
0.936006 6.61098
0.937902 6.75553
0.939798 6.90008
0.941694 6.01288
0.943589 2.37434
0.945485 -1.26421
0.947381 -2.15141
0.949277 1.41513
0.951173 4.98166
0.953069 7.06936
0.954965 9.15704
0.956861 8.52778
0.958757 7.89852
0.960653 8.92006
0.962549 9.94161
0.964445 12.5078
0.966341 15.074
0.968237 16.0582
0.970133 13.1906
0.972029 9.25673
0.973924 6.9737
0.97582 6.44466
0.977716 5.91562
0.979612 5.19742
0.981508 7.23057
0.983404 8.64466
0.9853 8.40795
0.987196 6.96752
0.989092 5.5271
0.990988 3.9835
0.992884 2.4399
0.99478 3.25643
0.996676 4.07297
0.998572 4.88951
1.00047 5.70604
1.00236 7.89825
1.00426 10.0905
1.00616 12.1795
1.00805 14.2685
1.00995 14.2769
1.01184 12.6344
1.01374 10.3728
1.01564 10.8627
1.01753 11.0773
1.01943 11.292
1.02132 11.6787
1.02322 12.0653
1.02511 11.0287
1.02701 9.99212
1.02891 9.0587
1.0308 8.12529
1.0327 8.01728
1.03459 9.56007
1.03649 11.7219
1.03839 11.1324
1.04028 9.70033
1.04218 8.26823
1.04407 6.66418
1.04597 5.06012
1.04787 5.17566
1.04976 5.29119
1.05166 8.15807
1.05355 11.0249
1.05545 11.2394
1.05735 11.4538
1.05924 8.50414
1.06114 2.80316
1.06303 -1.04066
1.06493 -1.0326
1.06683 2.68977
1.06872 6.41215
1.07062 9.08557
1.07251 11.759
1.07441 12.7816
1.07631 13.8042
1.0782 14.2078
1.0801 14.6114
1.08199 14.843
1.08389 15.0746
1.08578 15.0383
1.08768 12.2507
1.08958 9.46308
1.09147 9.4268
1.09337 9.5281
1.09526 9.62939
1.09716 8.25184
1.09906 6.87429
1.10095 6.16738
1.10285 5.46046
1.10474 6.30118
1.10664 7.1419
1.10854 3.92439
1.11043 -0.943933
1.11233 -3.19848
1.11422 -1.60114
1.11612 0.49058
1.11802 2.5823
1.11991 3.26396
1.12181 3.94561
1.1237 3.87065
1.1256 3.79568
1.1275 3.72072
1.12939 3.64576
1.13129 3.31286
1.13318 2.97996
1.13508 2.81901
1.13698 2.65807
1.13887 3.80401
1.14077 7.7013
1.14266 11.5986
1.14456 12.7445
1.14645 11.4398
1.14835 10.1351
1.15025 8.65836
1.15214 7.18167
1.15404 8.18118
1.15593 9.18069
1.15783 10.1802
1.15973 11.1797
1.16162 10.7864
1.16352 10.393
1.16541 9.99964
1.16731 9.60629
1.16921 8.9378
1.1711 8.26931
1.173 10.1802
1.17489 12.0911
1.17679 11.8009
1.17869 8.75939
1.18058 5.61469
1.18248 2.46999
1.18437 -0.537144
1.18627 -3.54428
1.18817 -2.69953
1.19006 -1.85478
1.19196 0.898714
1.19385 3.65221
1.19575 6.4057
1.19765 9.15919
1.19954 9.12695
1.20144 9.09471
1.20333 9.06247
1.20523 9.03022
1.20712 8.49635
1.20902 7.96247
1.21092 8.52913
1.21281 7.44498
1.21471 7.01427
1.2166 9.33491
1.2185 10.9333
1.2204 10.8809
1.22229 10.1235
1.22419 9.36608
1.22608 8.50548
1.22798 7.64488
1.22988 5.95888
1.23177 4.27287
1.23367 2.69004
1.23556 1.10721
1.23746 1.53631
1.23936 3.6162
1.24125 6.31515
1.24315 6.26276
1.24504 5.00665
1.24694 3.75055
1.24884 2.32248
1.25073 0.894415
1.25263 -0.206928
1.25452 -1.30827
1.25642 0.341728
1.25832 1.99173
1.26021 2.88511
1.26211 3.77849
1.264 0.819988
1.2659 -2.13851
1.26779 0.0888958
1.26969 2.3163
1.27159 4.54371
1.27348 6.77111
1.27538 6.17839
1.27727 5.58567
1.27917 4.99295
1.28107 4.40023
1.28296 4.78767
1.28486 5.17512
1.28675 5.01229
1.28865 3.19867
1.29055 1.76335
1.29244 3.07937
1.29434 4.39539
1.29623 5.71142
1.29813 5.66037
1.30003 5.60932
1.30192 8.30961
1.30382 11.0099
1.30571 10.3398
1.30761 9.6697
1.30951 8.99959
1.3114 8.32949
1.3133 9.49935
1.31519 10.6692
1.31709 11.7359
1.31899 12.8026
1.32088 15.864
1.32278 17.2746
1.32467 13.5608
1.32657 8.19622
1.32846 4.83792
1.33036 4.23096
1.33226 4.72453
1.33415 5.21811
1.33605 5.26459
1.33794 5.31107
1.33984 5.35756
1.34174 5.40404
1.34363 3.09468
1.34553 0.785328
1.34742 -1.52403
1.34932 -3.83338
1.35122 -3.66653
1.35311 -3.49967
1.35501 -3.33282
1.3569 -3.16597
1.3588 -1.25588
1.3607 0.654209
1.36259 2.5643
1.36449 4.47439
1.36638 5.55907
1.36828 6.64376
1.37018 7.72844
1.37207 8.81313
1.37397 8.63391
1.37586 8.4547
1.37776 8.27549
1.37966 8.09627
1.38155 7.64192
1.38345 7.18758
1.38534 8.38404
1.38724 9.58049
1.38913 10.7348
1.39103 11.889
1.39293 10.292
1.39482 8.6949
1.39672 7.40736
1.39861 6.11982
1.40051 6.48308
1.40241 6.84635
1.4043 6.51317
1.4062 6.18
1.40809 5.84683
1.40999 5.51366
1.41189 6.10907
1.41378 6.70448
1.41568 7.29989
1.41757 7.89529
1.41947 7.07419
1.42137 6.25309
1.42326 5.43198
1.42516 4.61088
1.42705 5.06227
1.42895 5.51366
1.43085 5.96506
1.43274 6.41645
1.43464 7.99417
1.43653 9.5719
1.43843 9.49881
1.44033 9.42573
1.44222 8.76799
1.44412 8.11024
1.44601 9.10331
1.44791 10.0964
1.4498 8.0119
1.4517 5.92744
1.4536 6.04405
1.45549 8.912
1.45739 10.4387
1.45928 10.3145
1.46118 9.64014
1.46308 8.96574
1.46497 8.48909
1.46687 8.01244
1.46876 7.53579
1.47066 7.05914
1.47256 7.57986
1.47445 8.10057
1.47635 6.97048
1.47824 5.84039
1.48014 2.84669
1.48204 -0.147011
1.48393 -0.389366
1.48583 -0.631721
1.48772 1.05186
1.48962 2.73545
1.49152 2.76823
1.49341 2.80101
1.49531 2.73061
1.4972 2.66022
1.4991 5.34117
1.501 8.02211
1.50289 9.32739
1.50479 10.6327
1.50668 9.1866
1.50858 7.74053
1.51047 7.52075
1.51237 7.30096
1.51427 8.73198
1.51616 10.163
1.51806 8.3612
1.51995 6.55939
1.52185 6.40839
1.52375 6.25739
1.52564 5.88284
1.52754 5.50829
1.52943 6.78455
1.53133 9.71161
1.53323 11.9852
1.53512 11.5075
1.53702 9.00067
1.53891 8.14464
1.54081 9.03613
1.54271 9.92764
1.5446 9.2715
1.5465 8.61537
1.54839 9.43809
1.55029 10.2608
1.55219 9.98298
1.55408 6.95382
1.55598 4.87043
1.55787 4.43785
1.55977 5.65607
1.56167 6.87429
1.56356 7.98933
1.56546 9.10438
1.56735 6.36755
1.56925 3.63071
1.57114 2.05648
1.57304 0.48225
1.57494 1.65936
1.57683 2.83648
1.57873 3.9792
1.58062 5.12192
1.58252 4.61383
1.58442 4.10575
1.58631 4.02756
1.58821 3.94937
1.5901 2.32355
1.592 3.44908
1.5939 5.40001
1.59579 7.35094
1.59769 9.47382
1.59958 11.5967
1.60148 9.54315
1.60338 7.48958
1.60527 5.43601
1.60717 3.38245
1.60906 3.15165
1.61096 2.92085
1.61286 2.69004
1.61475 2.45924
1.61665 3.84485
1.61854 5.23047
1.62044 4.96527
1.62234 4.70008
1.62423 2.57773
1.62613 0.455383
1.62802 3.28545
1.62992 6.11552
1.63181 6.43015
1.63371 6.74478
1.63561 7.05941
1.6375 7.37404
1.6394 4.42146
1.64129 1.46887
1.64319 1.26762
1.64509 1.06637
1.64698 2.68789
1.64888 4.30941
1.65077 4.28013
1.65267 4.25084
1.65457 5.18452
1.65646 6.11821
1.65836 4.30055
1.66025 2.48289
1.66215 0.0483227
1.66405 -2.38624
1.66594 -0.968922
1.66784 0.448397
1.66973 -0.748062
1.67163 -1.94452
1.67353 -1.49017
1.67542 -1.03582
1.67732 0.364298
1.67921 1.76442
1.68111 0.413198
1.68301 -0.938023
1.6849 0.186966
1.6868 1.31195
1.68869 2.43694
1.69059 3.56193
1.69248 5.04884
1.69438 6.53574
1.69628 8.84805
1.69817 9.50956
1.70007 6.90384
1.70196 2.64732
1.70386 -0.680622
1.70576 -1.25722
1.70765 1.69134
1.70955 4.6399
1.71144 4.73394
1.71334 3.17717
1.71524 3.44317
1.71713 2.05836
1.71903 -0.0486717
1.72092 0.595636
1.72282 1.13462
1.72472 1.6736
1.72661 4.03535
1.72851 3.64576
1.7304 2.49954
1.7323 3.00414
1.7342 2.40819
1.73609 1.81225
1.73799 3.68391
1.73988 5.55558
1.74178 7.42724
1.74368 9.29891
1.74557 10.7579
1.74747 12.2168
1.74936 13.779
1.75126 15.3411
1.75315 14.5571
1.75505 15.4239
1.75695 16.1875
1.75884 15.3003
1.76074 14.6194
1.76263 12.2878
1.76453 9.23389
1.76643 8.93135
1.76832 9.32524
1.77022 9.71914
1.77211 10.285
1.77401 10.8508
1.77591 7.63359
1.7778 4.41635
1.7797 4.50072
1.78159 4.58508
1.78349 4.57917
1.78539 4.57326
1.78728 4.56735
1.78918 4.56144
1.79107 6.13755
1.79297 7.71366
1.79487 9.28977
1.79676 10.8659
1.79866 11.4274
1.80055 11.989
1.80245 12.3786
1.80435 12.7682
1.80624 12.3324
1.80814 9.14522
1.81003 6.74908
1.81193 6.00375
1.81382 5.5099
1.81572 7.7674
1.81762 10.1281
1.81951 9.73741
1.82141 8.59012
1.8233 7.44283
1.8252 6.12358
1.8271 4.80433
1.82899 4.16432
1.83089 3.52431
1.83278 2.8843
1.83468 2.24429
1.83658 4.08049
1.83847 5.91669
1.84037 7.58093
1.84226 9.24517
1.84416 10.1356
1.84606 8.27468
1.84795 6.31059
1.84985 7.09784
1.85174 10.8084
1.85364 12.8681
1.85554 10.5257
1.85743 8.18333
1.85933 6.63193
1.86122 5.08054
1.86312 6.83076
1.86502 8.58098
1.86691 9.12749
1.86881 9.674
1.8707 11.8713
1.8726 14.0686
1.87449 12.7268
1.87639 11.385
1.87829 10.0432
1.88018 8.70135
1.88208 8.18494
1.88397 7.66852
1.88587 5.74205
1.88777 3.81557
1.88966 2.11264
1.89156 4.26159
1.89345 7.54547
1.89535 10.8293
1.89725 12.3249
1.89914 13.8204
1.90104 12.0142
1.90293 10.2081
1.90483 10.1216
1.90673 10.0351
1.90862 9.94859
1.91052 9.86208
1.91241 7.19617
1.91431 4.53027
1.91621 5.16598
1.9181 5.80169
1.92 6.42021
1.92189 7.03872
1.92379 6.00643
1.92569 4.97414
1.92758 4.1482
1.92948 3.32226
1.93137 2.49632
1.93327 1.67038
1.93516 3.6995
1.93706 5.72861
1.93896 6.10692
1.94085 6.48523
1.94275 5.31591
1.94464 4.14659
1.94654 6.27888
1.94844 8.41117
1.95033 11.1883
1.95223 13.9654
1.95412 13.441
1.95602 12.9165
1.95792 11.9793
1.95981 11.0421
1.96171 10.105
1.9636 9.16779
1.9655 8.68416
1.9674 8.20052
1.96929 7.71689
1.97119 7.23325
1.97308 5.92422
1.97498 4.61518
1.97688 3.30614
1.97877 1.9971
1.98067 1.73701
1.98256 1.47693
1.98446 1.21684
1.98636 0.956751
1.98825 3.17287
1.99015 5.38899
1.99204 7.50194
1.99394 9.61489
1.99583 7.69888
1.99773 4.13208
1.99963 -0.0537777
2.00152 -1.48829
2.00342 -0.515379
2.00531 0.457531
2.00721 -0.0484028
2.00911 -0.554338
2.011 0.143438
2.0129 0.841215
2.01479 3.1898
2.01669 5.53838
2.01859 5.06684
2.02048 4.59529
2.02238 4.05497
2.02427 6.26598
2.02617 9.27016
2.02807 9.52299
2.02996 8.19381
2.03186 6.86462
2.03375 5.46664
2.03565 4.06867
2.03755 5.97231
2.03944 7.87595
2.04134 6.77891
2.04323 5.68186
2.04513 4.58482
2.04703 3.48777
2.04892 2.28755
2.05082 1.08733
2.05271 1.53792
2.05461 1.9885
2.0565 1.29261
2.0584 0.596712
2.0603 2.10189
2.06219 5.25787
2.06409 8.31068
2.06598 8.61215
2.06788 7.26281
2.06978 5.91347
2.07167 5.75924
2.07357 5.60502
2.07546 6.55133
2.07736 5.84683
2.07926 3.45714
2.08115 3.81879
2.08305 4.7995
2.08494 1.92832
2.08684 -1.92947
2.08874 -4.13646
2.09063 -4.21115
2.09253 -4.28585
2.09442 -3.63832
2.09632 -2.99078
2.09822 -2.34325
2.10011 -1.69572
2.10201 -0.480719
2.1039 0.734278
2.1058 1.94928
2.1077 3.16427
2.10959 4.37927
2.11149 5.59427
2.11338 6.80927
2.11528 8.02426
2.11717 8.18574
2.11907 8.34723
2.12097 8.50871
2.12286 8.67019
2.12476 9.03802
2.12665 9.40585
2.12855 9.77368
2.13045 10.1415
2.13234 8.25668
2.13424 6.37185
2.13613 7.78863
2.13803 9.20541
2.13993 8.45551
2.14182 7.7056
2.14372 8.60651
2.14561 9.50741
2.14751 11.1327
2.14941 12.758
2.1513 12.7324
2.1532 9.95558
2.15509 8.31364
2.15699 8.32251
2.15889 6.68057
2.16078 3.38782
2.16268 0.224045
2.16457 -0.188389
2.16647 1.04998
2.16837 2.28836
2.17026 4.21457
2.17216 6.14078
2.17405 4.76537
2.17595 3.38997
2.17784 6.45138
2.17974 9.51278
2.18164 9.27258
2.18353 9.03237
2.18543 9.9271
2.18732 10.8218
2.18922 13.3674
2.19112 15.9129
2.19301 14.8215
2.19491 13.7301
2.1968 12.6387
2.1987 11.5473
2.2006 13.0353
2.20249 14.5232
2.20439 15.8393
2.20628 17.1553
2.20818 16.67
2.21008 13.4334
2.21197 11.7445
2.21387 10.0555
2.21576 9.22636
2.21766 8.3972
2.21956 7.56804
2.22145 6.73887
2.22335 6.02148
2.22524 5.30409
2.22714 7.88831
2.22904 10.4725
2.23093 12.9536
2.23283 15.4346
2.23472 14.6141
2.23662 13.7935
2.23851 13.1379
2.24041 12.4823
2.24231 10.2791
2.2442 8.07585
2.2461 5.76945
2.24799 5.11386
2.24989 5.73076
2.25179 7.99847
2.25368 10.249
2.25558 9.74815
2.25747 7.59652
2.25937 5.44488
2.26127 5.18479
2.26316 4.9247
2.26506 4.66462
2.26695 4.40453
2.26885 4.14444
2.27075 3.88435
2.27264 3.62426
2.27454 3.36418
2.27643 3.51679
2.27833 3.6694
2.28023 3.82202
2.28212 3.97463
2.28402 4.58294
2.28591 5.19124
2.28781 5.79955
2.28971 6.40785
2.2916 6.05318
2.2935 5.69852
2.29539 5.34385
2.29729 4.98919
2.29918 5.37045
2.30108 5.75172
2.30298 6.13298
2.30487 6.51425
2.30677 5.07275
2.30866 3.63125
2.31056 3.84056
2.31246 4.04986
2.31435 7.32004
2.31625 10.5902
2.31814 10.5588
2.32004 10.5273
2.32194 10.2208
2.32383 9.9142
2.32573 7.95682
2.32762 5.99945
2.32952 5.92502
2.33142 5.8506
2.33331 5.67299
2.33521 5.49539
2.3371 4.73313
2.339 2.32006
2.3409 0.01017
2.34279 -0.648916
2.34469 -0.783527
2.34658 0.732666
2.34848 3.14305
2.35038 2.80209
2.35227 1.05106
2.35417 2.05138
2.35606 1.3321
2.35796 0.612833
2.35985 1.11769
2.36175 1.62255
2.36365 2.12741
2.36554 2.63227
2.36744 3.13714
2.36933 3.642
2.37123 4.14686
2.37313 4.65172
2.37502 5.44891
2.37692 6.2461
2.37881 7.04329
2.38071 7.84048
2.38261 7.6747
2.3845 7.50892
2.3864 7.34315
2.38829 7.17737
2.39019 6.80094
2.39209 6.42451
2.39398 6.04808
2.39588 5.67165
2.39777 5.29522
2.39967 4.91879
2.40157 4.54236
2.40346 4.16594
2.40536 4.36557
2.40725 4.5652
2.40915 4.76484
2.41105 4.96447
2.41294 4.95775
2.41484 4.95103
2.41673 4.94432
2.41863 4.9376
2.42052 6.37682
2.42242 7.81603
2.42432 5.95364
2.42621 4.09124
2.42811 3.36377
2.43 2.63631
2.4319 3.55964
2.4338 4.48298
2.43569 3.92747
2.43759 3.37197
2.43948 6.11807
2.44138 8.86418
2.44328 8.72137
2.44517 8.57856
2.44707 8.43576
2.44896 8.29295
2.45086 7.76324
2.45276 7.23352
2.45465 8.18265
2.45655 9.13179
2.45844 10.4936
2.46034 9.10411
2.46224 6.0638
2.46413 3.02348
2.46603 2.80329
2.46792 4.23391
2.46982 6.38676
2.47172 5.78826
2.47361 2.98869
2.47551 1.83992
2.4774 2.99541
2.4793 4.15089
2.48119 4.72534
2.48309 6.9506
2.48499 10.7235
2.48688 12.8456
2.48878 12.9385
2.49067 11.3807
2.49257 8.37839
2.49447 3.72529
2.49636 -0.824636
2.49826 -3.72376
2.50015 -3.80275
2.50205 -1.1304
2.50395 1.7483
2.50584 2.97619
2.50774 3.65382
2.50963 4.33145
2.51153 5.83662
2.51343 7.3418
2.51532 11.9766
2.51722 16.6115
2.51911 20.2489
2.52101 21.1351
2.52291 20.2672
2.5248 19.3993
2.5267 17.7835
2.52859 16.1676
2.53049 12.9009
2.53239 9.63423
2.53428 8.60301
2.53618 7.5718
2.53807 6.54058
2.53997 5.50936
2.54186 6.43834
2.54376 7.36733
2.54566 8.29631
2.54755 9.22529
2.54945 10.1543
2.55134 11.0833
2.55324 12.0122
2.55514 12.9412
2.55703 12.5031
2.55893 12.065
2.56082 11.6269
2.56272 11.1888
2.56462 10.3381
2.56651 9.48726
2.56841 8.63647
2.5703 7.78567
2.5722 10.0516
2.5741 12.3176
2.57599 14.5836
2.57789 16.8495
2.57978 14.8509
2.58168 12.8523
2.58358 10.8537
2.58547 8.85504
2.58737 9.81412
2.58926 10.7732
2.59116 11.7323
2.59306 12.6913
2.59495 15.3012
2.59685 17.9111
2.59874 17.2194
2.60064 16.5276
2.60253 12.5895
2.60443 8.65138
2.60633 6.46723
2.60822 7.03443
2.61012 8.46142
2.61201 9.88841
2.61391 8.18574
2.61581 6.48308
2.6177 6.75795
2.6196 7.03281
2.62149 7.30768
2.62339 7.58254
2.62529 8.61403
2.62718 9.64552
2.62908 10.677
2.63097 11.7085
2.63287 11.3149
2.63477 10.9212
2.63666 10.5276
2.63856 10.134
2.64045 9.32766
2.64235 8.52133
2.64425 7.71501
2.64614 6.90868
2.64804 6.51505
2.64993 6.12143
2.65183 5.72781
2.65373 5.33418
2.65562 5.90353
2.65752 6.47287
2.65941 7.04222
2.66131 7.61156
2.6632 7.8738
2.6651 8.13604
2.667 8.50145
2.66889 8.86686
2.67079 9.30106
2.67268 11.3861
2.67458 14.0901
2.67648 14.0428
2.67837 11.7257
2.68027 9.40853
2.68216 10.221
2.68406 11.0335
2.68596 12.981
2.68785 14.9284
2.68975 15.225
2.69164 15.5217
2.69354 14.9069
2.69544 14.2922
2.69733 13.6774
2.69923 13.0627
2.70112 13.0326
2.70302 13.0025
2.70492 13.0756
2.70681 13.1486
2.70871 12.6371
2.7106 13.7763
2.7125 15.0875
2.7144 14.7479
2.71629 14.2363
2.71819 16.476
2.72008 18.5095
2.72198 17.7915
2.72387 15.0915
2.72577 10.7407
2.72767 7.24964
2.72956 6.50995
2.73146 8.79674
2.73335 11.0835
2.73525 11.7883
2.73715 9.7417
2.73904 6.86972
2.74094 3.99774
2.74283 4.25541
2.74473 4.51308
2.74663 5.59615
2.74852 6.67922
2.75042 7.76229
2.75231 8.84537
2.75421 8.37651
2.75611 7.90765
2.758 7.4388
2.7599 6.96994
2.76179 9.42439
2.76369 11.8788
2.76559 11.0317
2.76748 10.1845
2.76938 8.15082
2.77127 6.11713
2.77317 5.73425
2.77507 5.35138
2.77696 7.75423
2.77886 10.1571
2.78075 9.25834
2.78265 8.35958
2.78454 7.38103
2.78644 6.40248
2.78834 5.42392
2.79023 4.44537
2.79213 3.9483
2.79402 3.45123
2.79592 2.95416
2.79782 2.45709
2.79971 3.13794
2.80161 3.81879
2.8035 4.49964
2.8054 5.18049
2.8073 5.86134
2.80919 6.54219
2.81109 7.22304
2.81298 7.90389
2.81488 7.90604
2.81678 7.90819
2.81867 7.91034
2.82057 7.91249
2.82246 9.15274
2.82436 10.393
2.82626 11.6333
2.82815 12.8735
2.83005 11.3194
2.83194 9.76535
2.83384 8.21127
2.83574 6.65719
2.83763 5.37825
2.83953 4.0993
2.84142 6.12197
2.84332 8.14464
2.84521 11.1507
2.84711 14.1568
2.84901 13.8612
2.8509 13.5656
2.8528 13.7516
2.85469 13.9375
2.85659 10.8218
2.85849 7.70614
2.86038 7.12685
2.86228 6.54757
2.86417 5.96828
2.86607 5.38899
2.86797 3.91552
2.86986 2.44205
2.87176 6.47126
2.87365 10.5005
2.87555 12.1755
2.87745 13.8504
2.87934 12.2238
2.88124 10.5972
2.88313 7.76686
2.88503 4.93653
2.88693 3.68821
2.88882 5.19124
2.89072 8.01835
2.89261 8.09412
2.89451 6.75983
2.89641 5.42553
2.8983 4.84786
2.9002 7.02153
2.90209 7.64757
2.90399 8.27361
2.90588 9.42062
2.90778 10.5676
2.90968 11.7147
2.91157 12.8617
2.91347 11.3949
2.91536 9.92817
2.91726 8.63338
2.91916 7.33858
2.92105 5.86322
2.92295 7.13921
2.92484 7.79615
2.92674 6.80228
2.92864 6.90895
2.93053 7.01562
2.93243 7.01911
2.93432 7.0226
2.93622 7.0046
2.93812 6.9866
2.94001 6.9686
2.94191 6.9506
2.9438 5.69449
2.9457 4.43838
2.9476 3.18228
2.94949 1.92617
2.95139 1.65023
2.95328 1.37429
2.95518 1.09835
2.95708 0.822407
2.95897 0.546467
2.96087 0.270527
2.96276 -0.177372
2.96466 -0.625273
2.96655 0.750668
2.96845 -0.624735
2.97035 -1.38109
2.97224 -0.486629
2.97414 0.270258
2.97603 1.02715
2.97793 2.05917
2.97983 3.09119
2.98172 3.63313
2.98362 6.92641
2.98551 10.1165
2.98741 10.5553
2.98931 9.48081
2.9912 6.75553
2.9931 3.96146
2.99499 2.81821
2.99689 2.98399
2.99879 4.80057
3.00068 7.33938
3.00258 7.12685
3.00447 6.1577
3.00637 5.18855
3.00827 4.04744
3.01016 2.90634
3.01206 3.33005
3.01395 3.75377
3.01585 7.4791
3.01775 11.2044
3.01964 10.2869
3.02154 9.36931
3.02343 6.80094
3.02533 4.23257
3.02722 4.0023
3.02912 3.77204
3.03102 3.54178
3.03291 3.31151
3.03481 4.76645
3.0367 6.22138
3.0386 7.67632
3.0405 9.13125
3.04239 8.69464
3.04429 8.25802
3.04618 7.82141
3.04808 7.38479
3.04998 7.84236
3.05187 8.29994
3.05377 8.65433
3.05566 9.00873
3.05756 6.48711
3.05946 2.31469
3.06135 0.824825
3.06325 2.08631
3.06514 4.31076
3.06704 6.53521
3.06894 6.73054
3.07083 5.27507
3.07273 4.40426
3.07462 6.28479
3.07652 8.16532
3.07842 10.0459
3.08031 9.51896
3.08221 8.99207
3.0841 8.46518
3.086 7.93828
3.08789 10.1313
3.08979 12.3243
3.09169 11.2157
3.09358 10.1071
3.09548 10.1678
3.09737 10.2286
3.09927 10.2893
3.10117 10.35
3.10306 10.0582
3.10496 9.76642
3.10685 9.64659
3.10875 9.52676
3.11065 9.26935
3.11254 11.7633
3.11444 13.6382
3.11633 13.8623
3.11823 12.9729
3.12013 12.0836
3.12202 11.091
3.12392 10.0985
3.12581 9.10599
3.12771 8.11347
3.12961 7.12094
3.1315 6.12842
3.1334 6.96725
3.13529 7.80609
3.13719 8.64493
3.13909 9.48377
3.14098 10.1506
3.14288 10.8175
3.14477 13.204
3.14667 12.8391
3.14856 11.2614
3.15046 12.435
3.15236 12.8176
3.15425 11.5494
3.15615 11.2786
3.15804 11.0078
3.15994 10.6337
3.16184 10.2597
3.16373 9.85993
3.16563 9.46012
3.16752 7.40951
3.16942 5.3589
3.17132 6.1972
3.17321 7.0355
3.17511 5.67273
3.177 2.65914
3.1789 1.00404
3.1808 2.10028
3.18269 4.84732
3.18459 7.59437
3.18648 9.06891
3.18838 10.5435
3.19028 8.7164
3.19217 6.88934
3.19407 7.61586
3.19596 8.34239
3.19786 9.06891
3.19976 9.79544
3.20165 8.25211
3.20355 6.70878
3.20544 5.16545
3.20734 3.62211
3.20923 3.67612
3.21113 3.73013
3.21303 3.78413
3.21492 3.83814
3.21682 4.85511
3.21871 5.87209
3.22061 6.88907
3.22251 7.90604
3.2244 8.175
3.2263 8.44395
3.22819 8.71291
3.23009 8.98186
3.23199 7.49683
3.23388 6.01181
3.23578 8.37866
3.23767 10.7455
3.23957 10.4621
3.24147 10.1786
3.24336 9.89512
3.24526 9.61166
3.24715 9.56894
3.24905 9.52622
3.25095 9.4835
3.25284 9.44078
3.25474 9.37226
3.25663 9.30375
3.25853 9.23523
3.26043 9.16672
3.26232 7.58496
3.26422 6.00321
3.26611 4.42146
3.26801 2.8397
3.2699 4.80487
3.2718 6.77004
3.2737 8.73521
3.27559 10.7004
3.27749 9.5015
3.27938 8.30262
3.28128 7.20692
3.28318 6.11122
3.28507 6.85548
3.28697 9.25055
3.28886 12.2647
3.29076 12.5274
3.29266 11.0018
3.29455 9.47624
3.29645 7.88186
3.29834 6.28748
3.30024 4.32553
3.30214 4.0144
3.30403 3.80643
3.30593 1.94766
3.30782 -1.01164
3.30972 -2.32014
3.31162 -2.45932
3.31351 0.152842
3.31541 3.31528
3.3173 4.8269
3.3192 4.68772
3.3211 4.54854
3.32299 6.7824
3.32489 9.01625
3.32678 9.5993
3.32868 10.1823
3.33057 8.62182
3.33247 7.06129
3.33437 8.25211
3.33626 9.44293
3.33816 11.0121
3.34005 12.5812
3.34195 12.4995
3.34385 10.767
3.34574 7.77062
3.34764 7.52558
3.34953 9.30966
3.35143 9.44293
3.35333 8.85397
3.35522 8.26501
3.35712 11.4248
3.35901 14.5845
3.36091 13.211
3.36281 11.8375
3.3647 10.4639
3.3666 9.09041
3.36849 9.746
3.37039 10.4016
3.37229 8.30585
3.37418 6.2101
3.37608 3.38352
3.37797 0.556946
3.37987 -0.687607
3.38177 1.91972
3.38366 4.45827
3.38556 5.346
3.38745 5.75226
3.38935 6.15851
3.39124 9.58103
3.39314 13.0036
3.39504 11.4737
3.39693 9.94376
3.39883 8.48264
3.40072 7.02153
3.40262 7.21122
3.40452 7.40091
3.40641 8.00331
3.40831 8.6057
3.4102 10.8589
3.4121 13.1121
3.414 9.5187
3.41589 5.92529
3.41779 3.98269
3.41968 2.04009
3.42158 0.841215
3.42348 -0.35766
3.42537 1.19481
3.42727 2.74727
3.42916 3.54312
3.43106 4.33897
3.43296 5.13482
3.43485 5.93066
3.43675 5.23907
3.43864 4.54747
3.44054 3.85587
3.44244 3.16427
3.44433 2.64463
3.44623 2.125
3.44812 1.60536
3.45002 1.08572
3.45191 -0.508932
3.45381 -2.10358
3.45571 -0.94689
3.4576 0.209803
3.4595 0.609877
3.46139 1.00995
3.46329 0.378269
3.46519 1.3974
3.46708 2.65726
3.46898 2.26632
3.47087 1.25633
3.47277 2.99769
3.47467 4.01681
3.47656 3.38513
3.47846 3.85399
3.48035 4.32285
3.48225 5.35057
3.48415 6.37829
3.48604 7.40602
3.48794 8.43374
3.48983 8.77363
3.49173 9.11352
3.49363 9.4534
3.49552 9.79329
3.49742 10.692
3.49931 11.5908
3.50121 12.4896
3.50311 13.3883
3.505 11.6733
3.5069 9.95827
3.50879 8.14007
3.51069 6.32187
3.51258 5.12353
3.51448 2.27439
3.51638 -0.471584
3.51827 -1.56675
3.52017 -0.460836
3.52206 2.29588
3.52396 4.29598
3.52586 3.54473
3.52775 1.17707
3.52965 1.56076
3.53154 4.07673
3.53344 6.5927
3.53534 7.62983
3.53723 8.66696
3.53913 6.95275
3.54102 5.23853
3.54292 3.64253
3.54482 2.04654
3.54671 3.06432
3.54861 7.93398
3.5505 9.84595
3.5524 9.00658
3.5543 8.85504
3.55619 10.3543
3.55809 13.6248
3.55998 14.1439
3.56188 10.3296
3.56378 4.86452
3.56567 2.56349
3.56757 4.11435
3.56946 6.14669
3.57136 8.17903
3.57325 11.3334
3.57515 14.4878
3.57705 13.7903
3.57894 13.0928
3.58084 13.0487
3.58273 13.0046
3.58463 12.9606
3.58653 12.9165
3.58842 14.3169
3.59032 15.7173
3.59221 14.3663
3.59411 13.0154
3.59601 10.0136
3.5979 7.01186
3.5998 5.59212
3.60169 8.02426
3.60359 12.0922
3.60549 14.5093
3.60738 13.1433
3.60928 11.7773
3.61117 9.89539
3.61307 8.01352
3.61497 6.13164
3.61686 4.24977
3.61876 5.07624
3.62065 5.90272
3.62255 6.7292
3.62445 7.55568
3.62634 8.38215
3.62824 9.20863
3.63013 10.0351
3.63203 10.8616
3.63392 11.1628
3.63582 11.464
3.63772 11.7652
3.63961 12.0664
3.64151 13.7432
3.6434 15.4201
3.6453 13.2451
3.6472 11.0701
3.64909 9.70328
3.65099 8.33648
3.65288 5.31887
3.65478 2.30125
3.65668 1.86303
3.65857 1.4248
3.66047 3.56596
3.66236 5.70712
3.66426 6.74344
3.66616 5.02842
3.66805 3.31339
3.66995 4.34972
3.67184 3.83841
3.67374 3.3271
3.67564 2.98775
3.67753 2.6484
3.67943 3.95125
3.68132 5.25411
3.68322 6.55697
3.68512 7.85983
3.68701 7.54627
3.68891 7.23272
3.6908 6.91916
3.6927 6.6056
3.69459 4.18152
3.69649 1.75743
3.69839 2.08469
3.70028 2.41195
3.70218 1.70746
3.70407 1.00296
3.70597 3.04981
3.70787 5.09666
3.70976 5.91401
3.71166 6.73135
3.71355 7.54869
3.71545 8.36603
3.71735 8.94263
3.71924 9.51923
3.72114 10.0958
3.72303 10.6724
3.72493 9.75084
3.72683 8.82925
3.72872 7.90765
3.73062 6.98606
3.73251 6.06447
3.73441 5.14288
3.73631 4.22128
3.7382 3.29969
3.7401 3.16051
3.74199 3.02133
3.74389 2.88215
3.74579 2.74297
3.74768 3.29163
3.74958 3.84029
3.75147 4.38894
3.75337 4.9376
3.75526 4.35805
3.75716 3.77849
3.75906 3.19893
3.76095 2.61938
3.76285 2.5557
3.76474 2.49202
3.76664 2.42834
3.76854 2.36466
3.77043 4.83738
3.77233 7.3101
3.77422 7.03147
3.77612 6.75284
3.77802 3.51652
3.77991 0.280199
3.78181 0.895758
3.7837 1.51132
3.7856 1.97695
3.7875 2.44258
3.78939 2.90822
3.79129 3.37385
3.79318 2.42942
3.79508 1.48499
3.79698 3.2919
3.79887 5.09881
3.80077 6.32966
3.80266 7.56051
3.80456 7.14056
3.80646 6.7206
3.80835 6.98848
[truncated: 72,264 more rows]

## Sheet: Figure 7 - SI
Figure 7. [P666,14][SCN] 31P NMR spectrum (d6-DMSO, 600 MHz, 25˚C).
-295.015 -3.66344
-295.013 -5.81835
-295.011 -5.71095
-295.009 -4.6938
-295.008 -3.44559
-295.006 -0.544219
-295.004 0.470649
-295.002 1.02223
-295 1.4527
-294.998 -0.471154
-294.996 -1.82323
-294.994 -2.17752
-294.993 -3.22228
-294.991 -3.17513
-294.989 -0.147128
-294.987 1.76342
-294.985 0.778799
-294.983 1.62827
-294.981 1.26499
-294.98 0.34173
-294.978 -0.439242
-294.976 -0.802441
-294.974 -1.0619
-294.972 -0.319009
-294.97 0.904077
-294.968 2.22084
-294.966 2.47411
-294.965 2.92031
-294.963 2.46265
-294.961 0.148514
-294.959 0.268894
-294.957 2.06821
-294.955 1.77376
-294.953 0.754979
-294.951 0.193963
-294.95 -0.186381
-294.948 -0.889713
-294.946 -1.70287
-294.944 1.29548
-294.942 4.34353
-294.94 6.23053
-294.938 2.9712
-294.937 0.904564
-294.935 1.42402
-294.933 -0.452769
-294.931 -1.49678
-294.929 -1.75796
-294.927 -2.37352
-294.925 -2.31852
-294.923 -2.71419
-294.922 -2.55996
-294.92 -2.00742
-294.918 -1.99173
-294.916 -3.66426
-294.914 -1.98044
-294.912 -0.799164
-294.91 0.829643
-294.908 1.31764
-294.907 -0.481036
-294.905 -1.02968
-294.903 -0.288829
-294.901 1.28122
-294.899 5.01939
-294.897 6.40894
-294.895 6.47336
-294.894 8.08655
-294.892 9.21956
-294.89 6.29486
-294.888 5.14399
-294.886 4.06234
-294.884 1.80396
-294.882 0.077251
-294.88 -0.91521
-294.879 0.385299
-294.877 2.56789
-294.875 3.64235
-294.873 1.26468
-294.871 -0.800977
-294.869 -0.973041
-294.867 0.397188
-294.865 1.63088
-294.864 3.61627
-294.862 4.2855
-294.86 4.38557
-294.858 3.92398
-294.856 5.13295
-294.854 5.29747
-294.852 3.35932
-294.851 1.52423
-294.849 2.20893
-294.847 2.37283
-294.845 0.459236
-294.843 -1.05151
-294.841 -1.74986
-294.839 -1.84152
-294.837 -0.0352126
-294.836 0.940097
-294.834 1.45172
-294.832 1.96081
-294.83 -0.171821
-294.828 -1.02073
-294.826 -1.34204
-294.824 -1.01449
-294.822 0.643266
-294.821 4.20986
-294.819 5.48804
-294.817 3.89809
-294.815 0.820837
-294.813 -0.244442
-294.811 -0.492613
-294.809 -1.43065
-294.808 -2.33931
-294.806 -0.367945
-294.804 -0.419754
-294.802 -1.00415
-294.8 1.22414
-294.798 1.30702
-294.796 0.35975
-294.794 -0.0105897
-294.793 0.828657
-294.791 0.566148
-294.789 -0.197671
-294.787 -0.36735
-294.785 0.370864
-294.783 0.874549
-294.781 -0.7397
-294.779 -1.60294
-294.778 -1.65567
-294.776 -3.67215
-294.774 -3.34499
-294.772 -2.57664
-294.77 -2.10298
-294.768 -0.898433
-294.766 0.343892
-294.765 0.798277
-294.763 -0.0421216
-294.761 -0.609253
-294.759 -2.43547
-294.757 -2.02056
-294.755 -1.84274
-294.753 -3.6557
-294.751 -4.21426
-294.75 -5.67222
-294.748 -4.98714
-294.746 -2.49562
-294.744 -2.18749
-294.742 -2.9383
-294.74 -0.24696
-294.738 0.986381
-294.736 0.964487
-294.735 1.00873
-294.733 -1.23567
-294.731 -2.96539
-294.729 -4.20831
-294.727 -2.80396
-294.725 -1.94926
-294.723 -2.29717
-294.722 -1.3931
-294.72 -0.167415
-294.718 1.00259
-294.716 -1.41478
-294.714 -2.53671
-294.712 -4.16997
-294.71 -4.26604
-294.708 -4.30673
-294.707 -5.65916
-294.705 -4.08458
-294.703 -2.84303
-294.701 -2.56249
-294.699 -2.51017
-294.697 -2.02949
-294.695 -2.07813
-294.693 -2.99465
-294.692 -0.868287
-294.69 1.12229
-294.688 1.38483
-294.686 -0.452882
-294.684 -2.08954
-294.682 -3.89663
-294.68 -4.81123
-294.679 -3.2979
-294.677 -3.37514
-294.675 -1.55997
-294.673 -0.093863
-294.671 0.539295
-294.669 -0.00373608
-294.667 -0.121157
-294.665 1.17217
-294.664 2.51722
-294.662 2.00595
-294.66 1.69877
-294.658 0.290879
-294.656 -1.98806
-294.654 -3.00046
-294.652 -3.41055
-294.65 -4.238
-294.649 -5.07286
-294.647 -4.67903
-294.645 -2.62349
-294.643 -2.45688
-294.641 -4.24553
-294.639 -2.64587
-294.637 -0.5338
-294.636 0.438717
-294.634 1.05105
-294.632 1.41958
-294.63 0.976747
-294.628 0.861286
-294.626 -0.0590701
-294.624 -0.702968
-294.622 -0.205552
-294.621 -2.61506
-294.619 -4.07386
-294.617 -3.25696
-294.615 -0.290597
-294.613 0.526682
-294.611 -1.95788
-294.609 -3.92866
-294.608 -1.76626
-294.606 1.833
-294.604 3.17224
-294.602 2.20215
-294.6 -0.0695281
-294.598 -0.649762
-294.596 -0.360017
-294.594 0.149566
-294.593 -1.57055
-294.591 -1.85375
-294.589 -2.50777
-294.587 -3.08006
-294.585 -3.21687
-294.583 -3.28343
-294.581 -3.01211
-294.579 -2.63699
-294.578 -1.9403
-294.576 -0.871014
-294.574 -0.670972
-294.572 -0.206636
-294.57 -1.34545
-294.568 -0.669449
-294.566 -1.25436
-294.565 -1.33373
-294.563 -1.26267
-294.561 -2.27867
-294.559 -2.43721
-294.557 -2.64693
-294.555 -2.81284
-294.553 -1.67394
-294.551 -0.0392827
-294.55 1.27183
-294.548 2.19292
-294.546 1.34547
-294.544 -0.28623
-294.542 -1.48497
-294.54 -2.82332
-294.538 -1.92144
-294.536 -2.14674
-294.535 -2.1479
-294.533 -3.70357
-294.531 -3.49657
-294.529 -1.87695
-294.527 -1.095
-294.525 -0.979005
-294.523 -3.68609
-294.522 -5.40777
-294.52 -5.29539
-294.518 -3.5232
-294.516 -3.75207
-294.514 -6.19124
-294.512 -6.36753
-294.51 -4.99357
-294.508 -4.98806
-294.507 -3.0163
-294.505 -3.73696
-294.503 -3.51861
-294.501 1.4508
-294.499 4.55881
-294.497 4.06584
-294.495 3.28486
-294.493 1.18415
-294.492 -1.90381
-294.49 -4.27278
-294.488 -4.6757
-294.486 -2.03932
-294.484 0.570364
-294.482 1.29486
-294.48 0.290528
-294.479 -0.124873
-294.477 -0.70336
-294.475 -1.27421
-294.473 -1.56684
-294.471 0.902697
-294.469 2.05285
-294.467 3.01073
-294.465 4.73113
-294.464 1.86623
-294.462 -1.54789
-294.46 -0.0598585
-294.458 1.37528
-294.456 1.6063
-294.454 0.860079
-294.452 1.36949
-294.45 3.21127
-294.449 3.65531
-294.447 3.01816
-294.445 1.11914
-294.443 1.02213
-294.441 2.8379
-294.439 2.55767
-294.437 0.613217
-294.436 0.0851038
-294.434 -0.280742
-294.432 -0.611022
-294.43 1.64361
-294.428 3.45488
-294.426 2.86348
-294.424 2.05704
-294.422 2.81842
-294.421 3.43587
-294.419 3.04719
-294.417 2.78619
-294.415 1.79869
-294.413 -1.89437
-294.411 -2.95721
-294.409 -2.6354
-294.407 -2.06623
-294.406 0.77721
-294.404 1.26652
-294.402 0.436829
-294.4 0.414942
-294.398 -1.02008
-294.396 0.0969588
-294.394 0.365629
-294.393 0.425601
-294.391 -1.32054
-294.389 -2.17097
-294.387 -2.4625
-294.385 -2.06031
-294.383 -1.28696
-294.381 -1.05946
-294.379 -2.69542
-294.378 -1.81619
-294.376 2.69055
-294.374 6.18111
-294.372 3.82913
-294.37 -0.793902
-294.368 -1.72591
-294.366 -0.780154
-294.364 -1.38278
-294.363 -0.0412601
-294.361 0.342417
-294.359 -0.142886
-294.357 -1.15513
-294.355 -1.6824
-294.353 -2.77743
-294.351 -3.91294
-294.35 -2.20075
-294.348 -3.0053
-294.346 -2.5581
-294.344 -3.06417
-294.342 -3.62704
-294.34 -5.53375
-294.338 -6.61718
-294.336 -5.54387
-294.335 -4.70668
-294.333 -2.88321
-294.331 -2.69926
-294.329 -3.79729
-294.327 -1.65242
-294.325 -2.41407
-294.323 -1.97575
-294.321 -0.464491
-294.32 0.9779
-294.318 1.94459
-294.316 0.36771
-294.314 -1.39503
-294.312 -2.79509
-294.31 -3.2296
-294.308 -3.88474
-294.307 -4.20211
-294.305 -1.53592
-294.303 0.523721
-294.301 2.81992
-294.299 0.995157
-294.297 -1.82074
-294.295 -1.16592
-294.293 -1.44138
-294.292 -0.232372
-294.29 -0.874154
-294.288 -2.5133
-294.286 -2.42006
-294.284 -2.81299
-294.282 -2.27907
-294.28 -0.934979
-294.279 -0.461999
-294.277 0.27482
-294.275 0.497678
-294.273 0.070766
-294.271 -1.78561
-294.269 -1.88791
-294.267 -0.679122
-294.265 -1.01216
-294.264 -2.04269
-294.262 -2.35496
-294.26 -2.71982
-294.258 -3.03251
-294.256 0.295089
-294.254 1.46299
-294.252 0.652214
-294.25 -2.40611
-294.249 -5.54128
-294.247 -2.89045
-294.245 -1.51238
-294.243 -1.76032
-294.241 -1.18225
-294.239 0.0198341
-294.237 -0.214082
-294.236 1.17037
-294.234 1.02058
-294.232 0.373616
-294.23 -1.17837
-294.228 -4.11869
-294.226 -4.83266
-294.224 -3.36103
-294.222 -2.55567
-294.221 -0.243107
-294.219 0.412309
-294.217 0.592993
-294.215 -0.285817
-294.213 -0.210919
-294.211 0.83826
-294.209 1.81427
-294.207 1.0559
-294.206 0.379235
-294.204 -0.281954
-294.202 -0.0675743
-294.2 2.88871
-294.198 3.30951
-294.196 2.12844
-294.194 0.235786
-294.193 -0.827483
-294.191 -0.575852
-294.189 -0.650036
-294.187 -1.08808
-294.185 0.387753
-294.183 1.23019
-294.181 -0.525724
-294.179 -1.6105
-294.178 -0.866687
-294.176 0.544242
-294.174 0.768983
-294.172 1.0123
-294.17 1.09434
-294.168 1.27252
-294.166 4.42873
-294.164 5.33274
-294.163 4.13411
-294.161 2.52811
-294.159 3.14095
-294.157 3.7108
-294.155 1.69971
-294.153 0.895788
-294.151 2.67057
-294.15 2.65216
-294.148 0.38257
-294.146 0.672382
-294.144 3.64962
-294.142 3.14456
-294.14 1.50911
-294.138 -0.468973
-294.136 -1.79889
-294.135 -0.651389
-294.133 -3.71339
-294.131 -5.20638
-294.129 -4.09548
-294.127 -2.77962
-294.125 -1.17158
-294.123 -1.44497
-294.121 -0.368825
-294.12 -0.646163
-294.118 -1.93388
-294.116 -2.61092
-294.114 -0.576512
-294.112 -0.82536
-294.11 -2.38659
-294.108 -1.78198
-294.107 -1.03079
-294.105 -1.9149
-294.103 -1.44014
-294.101 -1.34292
-294.099 -0.972034
-294.097 -1.25147
-294.095 -1.96537
-294.093 1.01697
-294.092 1.45783
-294.09 1.76426
-294.088 1.5349
-294.086 -1.5608
-294.084 -4.12533
-294.082 -5.71938
-294.08 -5.37048
-294.078 -3.14252
-294.077 -1.80272
-294.075 -1.95152
-294.073 -1.75413
-294.071 -0.662468
-294.069 -0.523782
-294.067 -1.01874
-294.065 -1.21576
-294.064 -1.82637
-294.062 -0.558376
-294.06 1.37368
-294.058 1.5048
-294.056 -1.07201
-294.054 -1.01758
-294.052 -1.46909
-294.05 -2.28619
-294.049 -2.59902
-294.047 -2.92465
-294.045 -2.11656
-294.043 -2.81594
-294.041 -3.66877
-294.039 -1.8952
-294.037 0.304175
-294.035 -0.604593
-294.034 -2.98661
-294.032 -3.19836
-294.03 -1.34296
-294.028 -0.816025
-294.026 -1.26138
-294.024 -1.3724
-294.022 -1.59101
-294.021 -1.99009
-294.019 -0.63389
-294.017 -0.941711
-294.015 -0.78551
-294.013 -0.535516
-294.011 -1.61945
-294.009 -2.62504
-294.007 -2.40197
-294.006 0.530578
-294.004 0.451165
-294.002 -0.755632
-294 2.3693
-293.998 1.78087
-293.996 -1.31547
-293.994 -0.649913
-293.992 3.81773
-293.991 3.74433
-293.989 1.74166
-293.987 2.14546
-293.985 3.24583
-293.983 2.28164
-293.981 1.11888
-293.979 0.806239
-293.978 0.847082
-293.976 0.00220265
-293.974 -2.7748
-293.972 -3.55744
-293.97 -1.79112
-293.968 -2.26377
-293.966 -2.63906
-293.964 0.0814826
-293.963 1.20499
-293.961 2.87771
-293.959 3.20256
-293.957 2.93431
-293.955 2.55057
-293.953 1.91439
-293.951 2.74153
-293.949 2.90286
-293.948 3.42067
-293.946 4.24047
-293.944 5.12152
-293.942 4.49425
-293.94 3.62828
-293.938 2.05409
-293.936 3.7488
-293.935 3.18577
-293.933 0.921835
-293.931 -0.748081
-293.929 0.454213
-293.927 1.04107
-293.925 1.39792
-293.923 1.9017
-293.921 2.22219
-293.92 4.38315
-293.918 5.32045
-293.916 5.71922
-293.914 5.43754
-293.912 5.17579
-293.91 4.02085
-293.908 0.731302
-293.907 -0.893245
-293.905 -1.27747
-293.903 -2.42698
-293.901 -2.29845
-293.899 -0.422551
-293.897 -0.880804
-293.895 -0.060391
-293.893 -0.202411
-293.892 -2.69046
-293.89 -4.54456
-293.888 -4.02634
-293.886 -1.38776
-293.884 -0.698737
-293.882 -2.26107
-293.88 -3.14232
-293.878 -3.90323
-293.877 -2.96961
-293.875 -1.72831
-293.873 -0.673327
-293.871 1.69005
-293.869 1.56613
-293.867 2.051
-293.865 2.90469
-293.864 1.86461
-293.862 1.08619
-293.86 1.9296
-293.858 0.42589
-293.856 -1.83568
-293.854 -1.64037
-293.852 -0.822492
-293.85 2.16025
-293.849 4.23159
-293.847 3.50699
-293.845 2.26516
-293.843 2.7657
-293.841 6.00443
-293.839 6.9714
-293.837 4.85741
-293.835 4.2042
-293.834 3.01144
-293.832 1.03837
-293.83 -2.39058
-293.828 -4.72387
-293.826 -5.11015
-293.824 -3.50429
-293.822 -0.145371
-293.821 2.60422
-293.819 0.903061
-293.817 0.360366
-293.815 0.866462
-293.813 2
-293.811 2.86879
-293.809 1.58136
-293.807 4.07024
-293.806 3.21094
-293.804 0.0717144
-293.802 -1.69077
-293.8 -2.22077
-293.798 -1.88413
-293.796 -2.13919
-293.794 -2.38715
-293.792 -2.30767
-293.791 -0.989481
-293.789 0.0888939
-293.787 -1.36677
-293.785 -1.63446
-293.783 -0.363994
-293.781 1.50037
-293.779 0.952582
-293.778 0.132027
-293.776 0.0492964
-293.774 0.579082
-293.772 2.20767
-293.77 3.12437
-293.768 3.01397
-293.766 1.24791
-293.764 -0.393486
-293.763 -1.63438
-293.761 -2.7649
-293.759 0.79728
-293.757 3.60622
-293.755 3.61461
-293.753 2.36641
-293.751 -0.863577
-293.749 -2.55779
-293.748 -1.61998
-293.746 -1.81281
-293.744 -2.12149
-293.742 -1.68543
-293.74 -1.63003
-293.738 -2.15746
-293.736 -3.49333
-293.735 -4.19326
-293.733 -1.29563
-293.731 -0.00662244
-293.729 0.208462
-293.727 0.255007
-293.725 1.3928
-293.723 1.73486
-293.721 -1.21409
-293.72 -2.19345
-293.718 -1.1348
-293.716 -0.173326
-293.714 1.69075
-293.712 0.432834
-293.71 -2.30355
-293.708 -0.244531
-293.706 3.23978
-293.705 4.77549
-293.703 4.24333
-293.701 2.88914
-293.699 2.9314
-293.697 3.55909
-293.695 1.81462
-293.693 -1.67736
-293.692 -1.30006
-293.69 -0.911848
-293.688 -0.376822
-293.686 -0.146959
-293.684 0.150168
-293.682 -0.387275
-293.68 0.0294884
-293.678 -1.74209
-293.677 -1.47266
-293.675 1.54875
-293.673 2.76923
-293.671 0.114147
-293.669 -2.11221
-293.667 -1.29703
-293.665 1.34795
-293.663 3.86499
-293.662 4.41279
-293.66 3.04504
-293.658 2.38977
-293.656 1.17226
-293.654 1.61207
-293.652 2.29149
-293.65 1.23294
-293.649 2.4267
-293.647 4.6437
-293.645 3.70001
-293.643 2.73367
-293.641 0.977402
-293.639 2.33636
-293.637 5.28911
-293.635 3.73216
-293.634 2.10941
-293.632 2.56885
-293.63 3.40946
-293.628 3.87067
-293.626 4.07126
-293.624 -0.0775464
-293.622 -0.619788
-293.62 -0.946105
-293.619 -1.38471
-293.617 -0.822165
-293.615 0.402335
-293.613 0.429869
-293.611 0.824393
-293.609 0.517837
-293.607 -0.425372
-293.606 0.760754
-293.604 2.36216
-293.602 2.61096
-293.6 2.82493
-293.598 2.24015
-293.596 2.00989
-293.594 0.767216
-293.592 1.30909
-293.591 2.30073
-293.589 0.62798
-293.587 2.24354
-293.585 4.33034
-293.583 3.87839
-293.581 2.9906
-293.579 2.51626
-293.578 2.90913
-293.576 1.39692
-293.574 -1.65544
-293.572 -0.855332
-293.57 0.0172349
-293.568 2.58164
-293.566 4.35247
-293.564 4.41308
-293.563 5.24689
-293.561 4.70756
-293.559 1.78398
-293.557 -0.0941584
-293.555 1.47378
-293.553 2.64281
-293.551 3.14369
-293.549 2.55776
-293.548 2.65348
-293.546 3.49809
-293.544 1.48341
-293.542 0.536641
-293.54 0.602808
-293.538 0.756345
-293.536 -0.764307
-293.535 -1.70721
-293.533 -0.558093
-293.531 2.81631
-293.529 3.89999
-293.527 4.37532
-293.525 2.64762
-293.523 1.06369
-293.521 -0.120686
-293.52 1.61878
-293.518 2.08627
-293.516 3.48344
-293.514 2.3351
-293.512 0.53246
-293.51 -2.07332
-293.508 -4.28164
-293.506 -4.51951
-293.505 -1.83859
-293.503 0.699442
-293.501 1.44651
-293.499 -1.71845
-293.497 0.342171
-293.495 2.13109
-293.493 -0.824349
-293.492 -2.67304
-293.49 -2.41494
-293.488 -2.26185
-293.486 -0.55736
-293.484 1.09625
-293.482 0.650061
-293.48 1.33477
-293.478 -0.115869
-293.477 -0.948604
-293.475 -2.11664
-293.473 -3.88737
-293.471 -2.07472
-293.469 2.23542
-293.467 3.03012
-293.465 0.706053
-293.463 -1.55291
-293.462 -0.737396
-293.46 -1.4307
-293.458 -1.04104
-293.456 3.13911
-293.454 6.12035
-293.452 3.97308
-293.45 0.131019
-293.449 -0.919087
-293.447 -1.28406
-293.445 0.528772
-293.443 1.61183
-293.441 -1.47824
-293.439 -4.42639
-293.437 -4.76147
-293.435 -4.1798
-293.434 -3.9997
-293.432 -3.63114
-293.43 -5.55
-293.428 -8.59154
-293.426 -9.67656
-293.424 -7.3529
-293.422 -4.86432
-293.42 -4.74456
-293.419 -4.90135
-293.417 -5.79294
-293.415 -5.36534
-293.413 -5.1019
-293.411 -7.10609
-293.409 -8.66926
-293.407 -7.97516
-293.406 -4.57197
-293.404 -3.15772
-293.402 -2.76219
-293.4 -0.220598
-293.398 1.00823
-293.396 0.74619
-293.394 0.815432
-293.392 -1.10071
-293.391 -1.7032
-293.389 -3.02308
-293.387 -4.71361
-293.385 -3.55193
-293.383 -2.25311
-293.381 -3.25786
-293.379 -5.56307
-293.377 -5.56899
-293.376 -4.32699
-293.374 -1.79933
-293.372 0.779392
-293.37 0.253197
-293.368 0.885399
-293.366 1.28957
-293.364 -0.957046
-293.363 -0.984379
-293.361 2.16143
-293.359 2.16998
-293.357 -1.96532
-293.355 -2.62502
-293.353 -1.36189
-293.351 -2.53403
-293.349 -4.98253
-293.348 -5.25546
-293.346 -3.87224
-293.344 -2.60935
-293.342 -3.7539
-293.34 -4.28933
-293.338 -3.83207
-293.336 -3.41653
-293.334 -3.68008
-293.333 -2.78257
-293.331 -2.38544
-293.329 -2.31565
-293.327 -1.98314
-293.325 -1.7473
-293.323 0.177939
-293.321 1.60779
-293.32 1.22808
-293.318 0.203319
-293.316 -1.83138
-293.314 -1.53912
-293.312 -0.981442
-293.31 -0.564405
-293.308 1.32264
-293.306 2.35374
-293.305 1.55123
-293.303 -0.2332
-293.301 -2.32671
-293.299 -2.57387
-293.297 -0.461986
-293.295 -0.0590623
-293.293 -0.811055
-293.291 -0.351687
-293.29 2.8387
-293.288 4.45115
-293.286 1.91678
-293.284 0.218898
-293.282 1.7189
-293.28 3.35249
-293.278 3.46783
-293.277 4.02118
-293.275 5.05733
-293.273 5.04938
-293.271 5.53355
-293.269 3.53742
-293.267 2.15184
-293.265 2.49261
-293.263 1.476
-293.262 -0.437489
-293.26 -0.73676
-293.258 -0.86414
-293.256 -3.09582
-293.254 -1.77061
-293.252 1.58296
-293.25 0.16775
-293.248 -2.69272
-293.247 -3.48366
-293.245 -2.85338
-293.243 -2.49337
-293.241 -0.588484
-293.239 0.973356
-293.237 1.66059
-293.235 0.936562
-293.234 -0.815033
-293.232 -2.47916
-293.23 -0.214556
-293.228 0.197084
-293.226 0.303521
-293.224 -0.88424
-293.222 -2.11802
-293.22 -1.25769
-293.219 0.506873
-293.217 1.81501
-293.215 1.39445
-293.213 0.11736
-293.211 -0.616559
-293.209 -0.280391
-293.207 -0.636379
-293.206 -1.50759
-293.204 0.40094
-293.202 0.397566
-293.2 -1.39027
-293.198 -0.497069
-293.196 -0.0918097
-293.194 0.255601
-293.192 0.289357
-293.191 -0.241178
-293.189 -1.18932
-293.187 -0.299771
-293.185 1.42221
-293.183 3.37022
-293.181 2.95587
-293.179 2.33039
-293.177 3.49258
-293.176 2.93089
-293.174 0.511442
-293.172 -0.552768
-293.17 -0.116181
-293.168 0.6488
-293.166 0.850054
-293.164 0.567993
-293.163 -0.381101
-293.161 -0.672997
-293.159 -2.3187
-293.157 -1.57644
-293.155 -1.06724
-293.153 -1.03352
-293.151 -0.00217703
-293.149 -0.914083
-293.148 -0.164107
-293.146 -2.79091
-293.144 -4.5991
-293.142 -5.20567
-293.14 -7.7219
-293.138 -6.78151
-293.136 -4.69247
-293.134 -2.75607
-293.133 -1.85652
-293.131 -2.85716
-293.129 -1.10453
-293.127 2.52394
-293.125 3.02039
-293.123 -1.12437
-293.121 -1.33772
-293.12 1.04982
-293.118 1.5157
-293.116 1.50332
-293.114 -1.27592
-293.112 -4.61713
-293.11 -6.33682
-293.108 -6.82313
-293.106 -4.59002
-293.105 -2.20917
-293.103 -1.46031
-293.101 -2.72284
-293.099 -2.33188
-293.097 -2.15477
-293.095 -2.42586
-293.093 -1.03011
-293.091 -0.338205
-293.09 -1.71259
-293.088 -3.50068
-293.086 -4.81458
-293.084 -7.10239
-293.082 -6.18814
-293.08 -3.06936
-293.078 0.392866
-293.077 -1.03314
-293.075 -2.02814
-293.073 -3.69436
-293.071 -4.03738
-293.069 -1.35425
-293.067 -1.60496
-293.065 -4.35837
-293.063 -5.88707
-293.062 -5.42204
-293.06 -7.19074
-293.058 -6.83517
-293.056 -4.88809
-293.054 -2.27334
-293.052 -1.75727
-293.05 -2.55344
-293.048 -2.0053
-293.047 0.50799
-293.045 1.68731
-293.043 1.21799
-293.041 -1.24191
-293.039 -1.78912
-293.037 -0.875374
-293.035 -0.147602
-293.034 1.93255
-293.032 2.91567
-293.03 3.01382
-293.028 2.41229
-293.026 2.75936
-293.024 1.01908
-293.022 0.165777
-293.02 -1.51338
-293.019 -4.55511
-293.017 -5.73565
-293.015 -2.87783
-293.013 -2.15765
-293.011 -2.30204
-293.009 -2.19338
-293.007 -1.44367
-293.005 -0.597352
-293.004 1.21146
-293.002 2.68926
-293 0.913468
-292.998 -1.18726
-292.996 -2.57743
-292.994 -5.25146
-292.992 -7.09576
-292.991 -5.74956
-292.989 -5.80166
-292.987 -6.30942
-292.985 -3.47589
-292.983 -0.869331
-292.981 -0.805532
-292.979 2.32703
-292.977 5.53035
-292.976 5.33649
-292.974 3.38552
-292.972 -0.22289
-292.97 -2.25179
-292.968 -0.278904
-292.966 0.533226
-292.964 -0.955023
-292.962 -1.26261
-292.961 0.683576
-292.959 1.96295
-292.957 0.384437
-292.955 -1.57939
-292.953 0.0457475
-292.951 3.76938
-292.949 3.46442
-292.948 3.06985
-292.946 1.31848
-292.944 1.29459
-292.942 0.750731
-292.94 0.719375
-292.938 1.24516
-292.936 -0.308048
-292.934 1.58126
-292.933 2.79157
-292.931 1.0002
-292.929 -0.469711
-292.927 -2.89338
-292.925 -4.14125
-292.923 -4.6199
-292.921 -3.59182
-292.919 -2.74564
-292.918 -3.86488
-292.916 -3.27075
-292.914 -0.493307
-292.912 -0.566074
-292.91 -0.351803
-292.908 -1.13117
-292.906 -0.0399123
-292.905 0.423559
-292.903 -0.545241
-292.901 0.577742
-292.899 1.04694
-292.897 -2.76384
-292.895 -5.52715
-292.893 -4.83768
-292.891 -2.01352
-292.89 -1.39612
-292.888 -1.22297
-292.886 -0.849138
-292.884 -1.49848
-292.882 -2.38406
-292.88 -1.79692
-292.878 -3.12809
-292.877 -3.50998
-292.875 -1.70154
-292.873 -1.07246
-292.871 -0.176023
-292.869 2.95502
-292.867 3.8761
-292.865 3.65455
-292.863 5.70821
-292.862 6.50818
-292.86 5.85903
-292.858 6.48203
-292.856 7.33312
-292.854 6.18652
-292.852 3.89423
-292.85 3.16083
-292.848 0.685114
-292.847 0.416251
-292.845 -0.707938
-292.843 -0.319921
-292.841 1.62051
-292.839 2.36672
-292.837 2.31173
-292.835 0.544914
-292.834 1.2361
-292.832 3.71442
-292.83 4.31875
-292.828 3.90828
-292.826 4.02589
-292.824 2.30221
-292.822 1.78482
-292.82 5.17011
-292.819 6.57553
-292.817 4.89072
-292.815 3.03487
-292.813 3.39277
-292.811 2.0199
-292.809 -0.0599825
-292.807 7.27826e-08
-292.805 -1.73813
-292.804 -3.37018
-292.802 -3.0617
-292.8 -0.719032
-292.798 -0.396631
-292.796 -1.25537
-292.794 -1.99171
-292.792 -4.18193
-292.791 -6.83771
-292.789 -6.74929
-292.787 -5.3058
-292.785 -3.8933
-292.783 -2.826
-292.781 -1.2584
-292.779 0.266515
-292.777 -1.30655
-292.776 -3.3699
-292.774 -3.31655
-292.772 -2.82943
-292.77 -2.35504
-292.768 -5.07589
-292.766 -5.65954
-292.764 -4.05905
-292.762 -2.53528
-292.761 -1.94465
-292.759 -2.65615
-292.757 -3.71622
-292.755 -3.77066
-292.753 -0.289988
-292.751 1.36658
-292.749 -0.0142081
-292.748 -1.3504
-292.746 -0.908408
-292.744 -0.379255
-292.742 -1.53606
-292.74 -3.58946
-292.738 -2.80099
-292.736 -1.86106
-292.734 -0.827825
-292.733 0.349896
-292.731 -0.0896314
-292.729 -0.0462278
-292.727 1.2907
-292.725 4.39652
-292.723 3.97891
-292.721 4.26435
-292.719 5.29758
-292.718 5.99535
-292.716 2.65254
-292.714 -0.0471243
-292.712 0.558986
-292.71 0.975659
-292.708 0.723367
-292.706 1.90663
-292.705 1.36424
-292.703 -0.721046
-292.701 0.854417
-292.699 1.79966
-292.697 3.44511
-292.695 3.8718
-292.693 4.00294
-292.691 3.23311
-292.69 1.16705
-292.688 -1.0451
-292.686 -1.68388
-292.684 -2.58954
-292.682 -5.22787
-292.68 -3.67533
-292.678 0.990574
-292.676 1.25489
-292.675 -2.12688
-292.673 -3.60955
-292.671 -2.58599
-292.669 -3.75348
-292.667 -4.25834
-292.665 -3.2174
-292.663 -3.4541
-292.662 -1.76426
-292.66 -1.98709
-292.658 -1.97554
-292.656 -0.711155
-292.654 -0.985219
-292.652 -1.23942
-292.65 -2.97326
-292.648 -2.55461
-292.647 -1.95208
-292.645 -0.720321
-292.643 -0.847652
-292.641 -0.822121
-292.639 -0.73359
-292.637 -0.793067
-292.635 -1.31692
-292.633 -1.88922
-292.632 -0.929474
-292.63 -1.23139
-292.628 -2.02974
-292.626 -2.44068
-292.624 -1.16895
-292.622 0.453305
-292.62 -0.28708
-292.619 -0.652585
-292.617 -0.568014
-292.615 -1.94345
-292.613 -2.95091
-292.611 -2.72709
-292.609 -0.515535
-292.607 0.923245
-292.605 0.686684
-292.604 -0.310416
-292.602 -1.11555
-292.6 0.47519
-292.598 1.52071
-292.596 2.47904
-292.594 2.14312
-292.592 2.96556
-292.59 4.75938
-292.589 2.07736
-292.587 0.0326913
-292.585 -0.727759
-292.583 0.693093
-292.581 0.877233
-292.579 -0.836194
-292.577 -0.572951
-292.576 0.260981
-292.574 -0.819941
-292.572 0.242286
-292.57 -0.284971
-292.568 -2.52609
-292.566 -3.27238
-292.564 -4.60199
-292.562 -4.55209
-292.561 -2.40851
-292.559 1.27881
-292.557 1.85268
-292.555 0.0212004
-292.553 -0.856377
-292.551 -0.693872
-292.549 -2.09754
-292.547 -2.48895
-292.546 0.0127926
-292.544 1.21181
-292.542 2.19257
-292.54 3.88386
-292.538 2.99551
-292.536 3.15457
-292.534 6.33687
-292.533 6.41999
-292.531 3.3767
-292.529 0.376597
-292.527 -1.41906
-292.525 -2.22301
-292.523 -4.52997
-292.521 -3.06078
-292.519 -2.29005
-292.518 -1.6034
-292.516 -0.995283
-292.514 -0.0971164
-292.512 -0.0190728
-292.51 -1.05542
-292.508 -1.87174
-292.506 -0.0558058
-292.505 -0.0550431
-292.503 -1.8427
-292.501 -2.16674
-292.499 -3.34308
-292.497 -3.99979
-292.495 -2.67544
-292.493 -1.52646
-292.491 -1.99798
-292.49 -1.88707
-292.488 -1.81355
-292.486 -2.63583
-292.484 -3.0495
-292.482 -2.32042
-292.48 -0.0862201
-292.478 1.33156
-292.476 1.91495
-292.475 0.777307
-292.473 -0.969549
-292.471 -0.819781
-292.469 -0.112247
-292.467 -2.21038
-292.465 -3.27554
-292.463 -2.61082
-292.462 0.54258
-292.46 2.057
-292.458 0.722092
-292.456 1.21591
-292.454 3.229
-292.452 1.31145
-292.45 -3.29755
-292.448 -5.70343
-292.447 -7.22562
-292.445 -6.04309
-292.443 -5.05635
-292.441 -2.88706
-292.439 0.271591
-292.437 0.373911
-292.435 -1.49862
-292.433 -2.29279
-292.432 -1.45683
-292.43 -2.61588
-292.428 -4.42368
-292.426 -4.4112
-292.424 -3.81168
-292.422 -2.84387
-292.42 -1.26984
-292.419 2.14006
-292.417 1.87181
-292.415 -1.18421
-292.413 -3.49484
-292.411 -3.86913
-292.409 -2.57753
-292.407 0.386953
-292.405 0.762677
-292.404 0.514181
-292.402 -1.48959
-292.4 -3.93474
-292.398 -2.61995
-292.396 0.497977
-292.394 0.420153
-292.392 -0.607856
-292.39 2.33903
-292.389 5.42613
-292.387 4.40629
-292.385 1.32905
-292.383 -1.07705
-292.381 -2.59474
-292.379 -1.2037
-292.377 1.06216
-292.376 3.17292
-292.374 1.67509
-292.372 -0.138696
-292.37 -1.11589
-292.368 0.170842
-292.366 1.25773
-292.364 2.68192
-292.362 1.65964
-292.361 -0.668324
-292.359 -0.882715
-292.357 1.05928
-292.355 2.88586
-292.353 1.95941
-292.351 -0.712683
-292.349 1.89292
-292.347 3.05223
-292.346 1.87741
-292.344 3.35067
-292.342 3.34862
-292.34 4.32034
-292.338 4.32885
-292.336 4.62988
-292.334 3.8732
-292.333 3.7058
-292.331 1.69462
-292.329 -1.11066
-292.327 -3.39703
-292.325 -4.47054
-292.323 -3.66845
-292.321 -4.21852
-292.319 -4.15552
-292.318 -3.46972
-292.316 -4.97626
-292.314 -5.26525
-292.312 -3.04151
-292.31 0.286849
-292.308 4.07766
-292.306 4.4319
-292.304 1.41313
-292.303 1.06422
-292.301 1.89833
-292.299 2.42066
-292.297 2.57871
-292.295 2.27407
-292.293 1.59537
-292.291 1.337
-292.29 2.34555
-292.288 2.75379
-292.286 0.755418
-292.284 0.130403
-292.282 1.76344
-292.28 3.12213
-292.278 4.13247
-292.276 0.277922
-292.275 -0.571786
-292.273 0.306582
-292.271 -0.278666
-292.269 -4.69075
-292.267 -7.82745
-292.265 -4.1977
-292.263 -0.746035
-292.261 0.332517
-292.26 -0.679911
-292.258 1.49665
-292.256 1.37203
-292.254 0.591057
-292.252 -1.00021
-292.25 -1.95298
-292.248 -0.363241
-292.247 -0.138637
-292.245 0.711748
-292.243 0.183048
-292.241 -0.475521
-292.239 0.206192
-292.237 -0.837652
-292.235 -0.415794
-292.233 0.0534798
-292.232 -0.711105
-292.23 -0.489555
-292.228 -1.1974
-292.226 -1.66425
-292.224 -0.299463
-292.222 2.15785
-292.22 3.38959
-292.218 3.01887
-292.217 0.535573
-292.215 -1.27459
-292.213 0.148205
-292.211 2.84149
-292.209 2.85377
-292.207 2.871
-292.205 4.0802
-292.204 4.04665
-292.202 1.40443
-292.2 -1.37515
-292.198 -3.23029
-292.196 -2.59931
-292.194 -1.68678
-292.192 -2.19441
-292.19 -2.63717
-292.189 -3.53773
-292.187 -4.21444
-292.185 -1.5494
-292.183 -0.86177
-292.181 -2.09987
-292.179 -2.72297
-292.177 -3.46335
-292.175 -2.97787
-292.174 -2.08309
-292.172 -2.84685
-292.17 -2.1347
-292.168 0.231917
-292.166 -3.08101
-292.164 -7.32549
-292.162 -7.01977
-292.161 -5.35731
-292.159 -5.29909
-292.157 -3.28232
-292.155 2.00954
-292.153 4.79351
-292.151 4.91019
-292.149 0.90013
-292.147 -1.49341
-292.146 -3.85415
-292.144 -5.36068
-292.142 -4.74463
-292.14 -3.70259
-292.138 -3.72227
-292.136 -2.70188
-292.134 -0.647509
-292.133 -0.276894
-292.131 2.37609
-292.129 3.72652
-292.127 4.87719
-292.125 3.83665
-292.123 2.62649
-292.121 3.24931
-292.119 4.89286
-292.118 3.86773
-292.116 1.31556
-292.114 0.067308
-292.112 0.83614
-292.11 0.490574
-292.108 -1.85204
-292.106 -1.21621
-292.104 -1.07623
-292.103 0.433242
-292.101 0.590637
-292.099 -1.08554
-292.097 -1.66461
-292.095 -1.61121
-292.093 -2.91079
-292.091 -5.0932
-292.09 -2.38402
-292.088 -0.456938
-292.086 -1.47738
-292.084 0.613511
-292.082 2.6514
-292.08 2.88201
-292.078 1.17863
-292.076 -1.80347
-292.075 -3.40467
-292.073 -1.92475
-292.071 -0.362026
-292.069 0.521875
-292.067 -0.636373
-292.065 -1.30218
-292.063 -1.17306
-292.061 -2.17288
-292.06 -3.86318
-292.058 -4.2068
-292.056 -1.43582
-292.054 0.404344
-292.052 1.86771
-292.05 2.06263
-292.048 4.69519
-292.047 5.9338
-292.045 5.76473
-292.043 3.80017
-292.041 0.0241515
-292.039 0.898053
-292.037 4.0031
-292.035 3.38644
-292.033 3.72723
-292.032 3.43656
-292.03 3.22522
-292.028 2.97954
-292.026 3.59688
-292.024 4.68233
-292.022 3.65851
-292.02 0.668552
-292.018 0.2283
-292.017 1.74199
-292.015 -0.763104
-292.013 -4.89176
-292.011 -3.59282
-292.009 -0.295675
-292.007 0.24631
-292.005 0.358569
-292.004 -0.313612
-292.002 0.940476
-292 0.74442
-291.998 0.432105
-291.996 1.72865
-291.994 2.67783
-291.992 0.545398
-291.99 0.214171
-291.989 -2.93284
-291.987 -1.04193
-291.985 0.118562
-291.983 -0.53431
-291.981 -0.211163
-291.979 0.179775
-291.977 -0.643452
-291.975 -1.14468
-291.974 -1.6399
-291.972 -2.81077
-291.97 -2.74794
-291.968 -1.51035
-291.966 0.448279
-291.964 1.88752
-291.962 4.35342
-291.961 2.66436
-291.959 -1.05695
-291.957 -3.35834
-291.955 1.79469
-291.953 6.58568
-291.951 3.56902
-291.949 1.53946
-291.947 -0.0285364
-291.946 -1.78846
-291.944 -3.66331
-291.942 -5.31871
-291.94 -5.27117
-291.938 -2.82027
-291.936 1.36731
-291.934 3.36673
-291.932 4.18281
-291.931 -0.210607
-291.929 -2.09526
-291.927 0.573562
-291.925 2.66198
-291.923 1.44082
-291.921 -1.91649
-291.919 -0.82061
-291.918 0.291019
-291.916 -2.65262
-291.914 -5.73659
-291.912 -5.6617
-291.91 -6.23244
-291.908 -5.61083
-291.906 -3.98675
-291.904 -0.6641
-291.903 -0.595665
-291.901 -2.4236
-291.899 -0.627184
-291.897 -0.257914
-291.895 -2.31313
-291.893 -3.30377
-291.891 -2.43097
-291.889 -1.46826
-291.888 0.126687
-291.886 1.18768
-291.884 1.38562
-291.882 2.78589
-291.88 2.58724
-291.878 -0.473443
-291.876 -0.816354
-291.875 0.49419
-291.873 -2.35222
-291.871 -3.40134
-291.869 -1.65502
-291.867 -3.61115
-291.865 -5.49508
-291.863 -5.10802
-291.861 -4.00931
-291.86 -0.911697
-291.858 2.74163
-291.856 4.69955
-291.854 4.22712
-291.852 2.46197
-291.85 0.97747
-291.848 -0.707005
-291.846 -4.53203
-291.845 -6.26554
-291.843 -6.66701
-291.841 -6.32047
-291.839 -4.77315
-291.837 -2.86487
-291.835 -1.92256
-291.833 -1.93279
-291.832 -5.41151
-291.83 -7.01508
-291.828 -4.38475
-291.826 -2.70639
-291.824 -3.4606
-291.822 -6.34204
-291.82 -5.24456
-291.818 -1.36435
-291.817 0.817889
-291.815 2.92251
-291.813 5.84561
-291.811 6.64359
-291.809 4.80632
-291.807 2.78165
-291.805 1.60221
-291.804 1.65917
-291.802 2.11272
-291.8 3.27024
-291.798 2.04107
-291.796 0.526821
-291.794 -0.0633091
-291.792 -0.133398
-291.79 -0.406845
-291.789 -3.42736
-291.787 -3.16595
-291.785 -1.71746
-291.783 -0.673463
-291.781 1.62826
-291.779 1.70458
-291.777 0.0640926
-291.775 0.0942761
-291.774 -1.63512
-291.772 -4.41454
-291.77 -5.80411
-291.768 -2.13038
-291.766 0.88757
-291.764 1.85989
-291.762 1.50305
-291.761 1.39508
-291.759 2.28478
-291.757 2.06567
-291.755 0.44881
-291.753 1.47724
-291.751 2.72755
-291.749 0.739112
-291.747 0.851036
-291.746 0.209956
-291.744 -3.14823
-291.742 -4.15991
-291.74 -2.50634
-291.738 0.295911
-291.736 2.82246
-291.734 2.71063
-291.732 -0.198862
-291.731 -0.270515
-291.729 0.197617
-291.727 -0.0592315
-291.725 -3.34275
-291.723 -5.40092
-291.721 -4.87198
-291.719 -3.04145
-291.718 -2.66559
-291.716 -1.42236
-291.714 1.69633
-291.712 2.39023
-291.71 1.38471
-291.708 -0.114045
-291.706 -1.21723
-291.704 0.591482
-291.703 0.586455
-291.701 3.55847
-291.699 5.24593
-291.697 -0.612321
-291.695 -5.37885
-291.693 -6.20602
-291.691 -1.46484
-291.689 -1.72402
-291.688 -2.52086
-291.686 -1.6756
-291.684 -1.86375
-291.682 0.270703
-291.68 1.51856
-291.678 0.582345
-291.676 0.278271
-291.675 -0.556495
-291.673 -1.2668
-291.671 0.411042
-291.669 1.11754
-291.667 1.69338
-291.665 0.651157
-291.663 -1.18055
-291.661 0.223869
-291.66 1.90596
-291.658 1.47436
-291.656 -1.15805
-291.654 -1.76478
-291.652 -1.21921
-291.65 0.731309
-291.648 1.23865
-291.646 0.259768
-291.645 -0.897949
-291.643 -3.94316
-291.641 -7.48245
-291.639 -6.35773
-291.637 -0.164298
-291.635 0.0952432
-291.633 -3.84202
-291.632 -4.01452
-291.63 -3.39272
-291.628 -1.54167
-291.626 0.386837
-291.624 1.6345
-291.622 4.44717
-291.62 6.80219
-291.618 3.43183
-291.617 -0.347028
-291.615 -2.95607
-291.613 -3.02828
-291.611 -3.42943
-291.609 -6.23393
-291.607 -7.5402
-291.605 -6.73059
-291.603 -6.06665
-291.602 -5.53325
-291.6 -4.0839
-291.598 -3.54396
-291.596 -3.44728
-291.594 -2.3542
-291.592 -2.64292
-291.59 -1.33859
-291.589 0.791564
-291.587 2.00031
-291.585 1.34484
-291.583 0.654864
-291.581 4.81235
-291.579 8.87166
-291.577 6.4692
-291.575 3.11975
-291.574 2.23915
-291.572 1.7159
-291.57 1.51995
-291.568 2.44208
-291.566 1.42247
-291.564 1.27424
-291.562 2.6667
-291.56 1.6838
-291.559 -1.48479
-291.557 -2.67068
-291.555 -2.80545
-291.553 -1.35287
-291.551 -1.78686
-291.549 -2.36643
-291.547 -1.29239
-291.546 -1.7058
-291.544 -2.85273
-291.542 -0.645545
-291.54 1.92774
-291.538 4.49522
-291.536 5.39765
-291.534 4.76026
-291.532 2.23304
-291.531 2.25038
-291.529 3.31424
-291.527 2.38999
-291.525 0.619427
-291.523 0.50287
-291.521 2.14189
-291.519 0.513101
-291.517 -0.115993
-291.516 1.25487
-291.514 1.20162
-291.512 0.951976
-291.51 1.87703
-291.508 0.290998
-291.506 -2.161
-291.504 -0.562082
-291.503 -0.441328
-291.501 0.635337
-291.499 0.422535
-291.497 2.20572
-291.495 3.07593
-291.493 3.286
-291.491 2.47424
-291.489 0.870304
-291.488 0.0396139
-291.486 -1.80185
-291.484 -2.27023
-291.482 -0.590982
-291.48 -0.557913
-291.478 0.100644
-291.476 0.772937
-291.474 -1.01217
-291.473 -3.86673
-291.471 -5.51091
-291.469 -4.37006
-291.467 -3.41844
-291.465 -3.03115
-291.463 -3.6263
-291.461 -3.75055
-291.46 -4.61005
-291.458 -3.96565
-291.456 -4.79783
-291.454 -4.92087
-291.452 -2.54591
-291.45 -0.969797
-291.448 -0.610711
-291.446 -2.88204
-291.445 -5.91358
-291.443 -5.23947
-291.441 -3.02326
-291.439 -0.865136
-291.437 0.55299
-291.435 -2.1385
-291.433 -2.49719
-291.432 0.0678833
-291.43 1.40613
-291.428 3.66114
-291.426 3.92037
-291.424 4.08515
-291.422 3.17247
-291.42 1.52208
-291.418 -0.522809
-291.417 -1.94957
-291.415 -2.00641
-291.413 -1.6732
-291.411 -1.80362
-291.409 -0.571538
-291.407 0.447495
-291.405 -0.262469
-291.403 0.514059
-291.402 0.378872
-291.4 1.6585
-291.398 4.30561
-291.396 3.37365
-291.394 1.58848
-291.392 0.555895
-291.39 0.755317
-291.389 1.57453
-291.387 2.85201
-291.385 1.26253
-291.383 1.52191
-291.381 0.628521
-291.379 -0.838185
-291.377 -3.00968
-291.375 -4.69154
-291.374 -2.71657
-291.372 -0.639678
-291.37 -1.35916
-291.368 -0.475731
-291.366 -0.30106
-291.364 -1.59958
-291.362 -0.1705
-291.36 -0.0522625
-291.359 -1.53002
-291.357 -0.852585
-291.355 2.16682
-291.353 4.01989
-291.351 3.83746
-291.349 4.82693
-291.347 3.57656
-291.346 1.57871
-291.344 0.898826
-291.342 2.38009
-291.34 4.14177
-291.338 3.03914
-291.336 1.26027
-291.334 1.16602
-291.332 0.334347
-291.331 -0.639048
-291.329 -3.8645
-291.327 -3.65252
-291.325 -3.57015
-291.323 -5.34857
-291.321 -5.34594
-291.319 -2.95601
-291.317 -2.12019
-291.316 -1.31132
-291.314 -0.84737
-291.312 -3.22507
-291.31 -3.87206
-291.308 0.467301
-291.306 3.14052
-291.304 2.27159
-291.303 -0.515775
-291.301 -2.86979
-291.299 -3.20151
-291.297 -0.710498
-291.295 0.320846
-291.293 0.7651
-291.291 0.457285
-291.289 -1.37308
-291.288 -1.06393
-291.286 -1.5757
-291.284 -0.882671
-291.282 0.303148
-291.28 1.39162
[truncated: 260,172+ more rows]

## Sheet: Figure 8 - SI
Figure 8. [P666,14][TCM] 1H NMR spectrum (d6-DMSO, 600 MHz, 25˚C).
-8.84527 0.222297
-8.84516 0.193599
-8.84504 0.189477
-8.84493 0.198252
-8.84481 0.179516
-8.8447 0.190633
-8.84459 0.216755
-8.84447 0.177903
-8.84436 0.124436
-8.84424 0.13472
-8.84413 0.180915
-8.84401 0.216276
-8.8439 0.225196
-8.84378 0.217524
-8.84367 0.209232
-8.84355 0.190051
-8.84344 0.164581
-8.84333 0.156395
-8.84321 0.160147
-8.8431 0.174751
-8.84298 0.199957
-8.84287 0.207042
-8.84275 0.197097
-8.84264 0.189099
-8.84252 0.172539
-8.84241 0.160148
-8.84229 0.175403
-8.84218 0.199877
-8.84206 0.20165
-8.84195 0.155166
-8.84184 0.096235
-8.84172 0.118259
-8.84161 0.195871
-8.84149 0.211434
-8.84138 0.164555
-8.84126 0.120122
-8.84115 0.107052
-8.84103 0.148976
-8.84092 0.199366
-8.8408 0.189617
-8.84069 0.166032
-8.84057 0.163924
-8.84046 0.145345
-8.84035 0.138342
-8.84023 0.165726
-8.84012 0.188263
-8.84 0.221886
-8.83989 0.261771
-8.83977 0.242141
-8.83966 0.194017
-8.83954 0.180616
-8.83943 0.184171
-8.83931 0.20851
-8.8392 0.250393
-8.83908 0.246939
-8.83897 0.206505
-8.83886 0.172702
-8.83874 0.133364
-8.83863 0.129727
-8.83851 0.192065
-8.8384 0.21873
-8.83828 0.187302
-8.83817 0.198886
-8.83805 0.221386
-8.83794 0.181148
-8.83782 0.16196
-8.83771 0.201813
-8.8376 0.218757
-8.83748 0.218125
-8.83737 0.226577
-8.83725 0.185796
-8.83714 0.130605
-8.83702 0.157309
-8.83691 0.210157
-8.83679 0.203637
-8.83668 0.186282
-8.83656 0.20375
-8.83645 0.214835
-8.83633 0.188088
-8.83622 0.152469
-8.83611 0.158494
-8.83599 0.202128
-8.83588 0.224921
-8.83576 0.213309
-8.83565 0.199244
-8.83553 0.19223
-8.83542 0.199761
-8.8353 0.22388
-8.83519 0.233395
-8.83507 0.226184
-8.83496 0.22496
-8.83484 0.213621
-8.83473 0.190431
-8.83462 0.192748
-8.8345 0.212644
-8.83439 0.205259
-8.83427 0.181442
-8.83416 0.190842
-8.83404 0.224792
-8.83393 0.224246
-8.83381 0.193279
-8.8337 0.193148
-8.83358 0.212303
-8.83347 0.200054
-8.83335 0.178662
-8.83324 0.181152
-8.83313 0.191292
-8.83301 0.195831
-8.8329 0.190293
-8.83278 0.174034
-8.83267 0.167004
-8.83255 0.178907
-8.83244 0.204662
-8.83232 0.225768
-8.83221 0.198329
-8.83209 0.145876
-8.83198 0.153781
-8.83187 0.190584
-8.83175 0.170646
-8.83164 0.145746
-8.83152 0.17587
-8.83141 0.211339
-8.83129 0.229304
-8.83118 0.245457
-8.83106 0.24199
-8.83095 0.235223
-8.83083 0.251187
-8.83072 0.249091
-8.8306 0.213238
-8.83049 0.195436
-8.83038 0.210652
-8.83026 0.2218
-8.83015 0.207377
-8.83003 0.187723
-8.82992 0.184238
-8.8298 0.178681
-8.82969 0.162501
-8.82957 0.167042
-8.82946 0.180825
-8.82934 0.175115
-8.82923 0.182873
-8.82911 0.199854
-8.829 0.171105
-8.82889 0.134118
-8.82877 0.152844
-8.82866 0.191716
-8.82854 0.206584
-8.82843 0.19426
-8.82831 0.161524
-8.8282 0.145237
-8.82808 0.16116
-8.82797 0.1758
-8.82785 0.188142
-8.82774 0.202924
-8.82762 0.197112
-8.82751 0.188234
-8.8274 0.188777
-8.82728 0.184271
-8.82717 0.208931
-8.82705 0.255129
-8.82694 0.246668
-8.82682 0.205228
-8.82671 0.19731
-8.82659 0.20203
-8.82648 0.190924
-8.82636 0.158559
-8.82625 0.116355
-8.82614 0.125221
-8.82602 0.176336
-8.82591 0.195884
-8.82579 0.206871
-8.82568 0.225328
-8.82556 0.200253
-8.82545 0.185094
-8.82533 0.227203
-8.82522 0.241738
-8.8251 0.213372
-8.82499 0.202862
-8.82487 0.199013
-8.82476 0.185227
-8.82465 0.167014
-8.82453 0.152205
-8.82442 0.168599
-8.8243 0.174448
-8.82419 0.129612
-8.82407 0.123452
-8.82396 0.168356
-8.82384 0.167448
-8.82373 0.161449
-8.82361 0.19661
-8.8235 0.194606
-8.82338 0.167469
-8.82327 0.174416
-8.82316 0.173999
-8.82304 0.155402
-8.82293 0.149489
-8.82281 0.155004
-8.8227 0.189653
-8.82258 0.233772
-8.82247 0.229554
-8.82235 0.200701
-8.82224 0.177773
-8.82212 0.154513
-8.82201 0.152069
-8.8219 0.153315
-8.82178 0.140286
-8.82167 0.162217
-8.82155 0.189518
-8.82144 0.170629
-8.82132 0.180738
-8.82121 0.227203
-8.82109 0.222963
-8.82098 0.195675
-8.82086 0.190818
-8.82075 0.190666
-8.82063 0.216166
-8.82052 0.242709
-8.82041 0.219593
-8.82029 0.212805
-8.82018 0.247185
-8.82006 0.247718
-8.81995 0.220898
-8.81983 0.191062
-8.81972 0.142099
-8.8196 0.128568
-8.81949 0.160868
-8.81937 0.158292
-8.81926 0.145062
-8.81914 0.17371
-8.81903 0.197787
-8.81892 0.214501
-8.8188 0.238417
-8.81869 0.200731
-8.81857 0.125663
-8.81846 0.124953
-8.81834 0.174376
-8.81823 0.202874
-8.81811 0.232925
-8.818 0.254216
-8.81788 0.222988
-8.81777 0.187876
-8.81765 0.205386
-8.81754 0.249744
-8.81743 0.277496
-8.81731 0.261746
-8.8172 0.220032
-8.81708 0.213415
-8.81697 0.229044
-8.81685 0.199932
-8.81674 0.153207
-8.81662 0.144802
-8.81651 0.153108
-8.81639 0.163464
-8.81628 0.183957
-8.81617 0.187295
-8.81605 0.169452
-8.81594 0.162444
-8.81582 0.16683
-8.81571 0.166632
-8.81559 0.161053
-8.81548 0.158776
-8.81536 0.162288
-8.81525 0.147844
-8.81513 0.128963
-8.81502 0.166119
-8.8149 0.226248
-8.81479 0.230398
-8.81468 0.212511
-8.81456 0.214594
-8.81445 0.215452
-8.81433 0.229244
-8.81422 0.243674
-8.8141 0.2096
-8.81399 0.174762
-8.81387 0.181931
-8.81376 0.180418
-8.81364 0.168411
-8.81353 0.173722
-8.81341 0.182855
-8.8133 0.20782
-8.81319 0.233352
-8.81307 0.211014
-8.81296 0.181337
-8.81284 0.181661
-8.81273 0.183366
-8.81261 0.19953
-8.8125 0.215704
-8.81238 0.184909
-8.81227 0.166699
-8.81215 0.185889
-8.81204 0.173993
-8.81192 0.173554
-8.81181 0.225145
-8.8117 0.236795
-8.81158 0.202059
-8.81147 0.185468
-8.81135 0.177798
-8.81124 0.203541
-8.81112 0.267634
-8.81101 0.274204
-8.81089 0.226867
-8.81078 0.202563
-8.81066 0.179109
-8.81055 0.155389
-8.81044 0.166066
-8.81032 0.16919
-8.81021 0.160859
-8.81009 0.179936
-8.80998 0.1944
-8.80986 0.202763
-8.80975 0.239585
-8.80963 0.25872
-8.80952 0.238478
-8.8094 0.226885
-8.80929 0.217527
-8.80917 0.185086
-8.80906 0.159863
-8.80895 0.164209
-8.80883 0.174166
-8.80872 0.156044
-8.8086 0.128549
-8.80849 0.145218
-8.80837 0.184859
-8.80826 0.191624
-8.80814 0.184376
-8.80803 0.190453
-8.80791 0.200243
-8.8078 0.213289
-8.80768 0.212201
-8.80757 0.196371
-8.80746 0.206847
-8.80734 0.218753
-8.80723 0.193048
-8.80711 0.180805
-8.807 0.192615
-8.80688 0.183578
-8.80677 0.178548
-8.80665 0.196627
-8.80654 0.207586
-8.80642 0.208554
-8.80631 0.187543
-8.80619 0.152436
-8.80608 0.163107
-8.80597 0.186224
-8.80585 0.143328
-8.80574 0.0887127
-8.80562 0.0944269
-8.80551 0.138321
-8.80539 0.1785
-8.80528 0.179871
-8.80516 0.159363
-8.80505 0.178965
-8.80493 0.208019
-8.80482 0.192121
-8.80471 0.177592
-8.80459 0.185538
-8.80448 0.187712
-8.80436 0.204622
-8.80425 0.226743
-8.80413 0.208536
-8.80402 0.162487
-8.8039 0.119795
-8.80379 0.112272
-8.80367 0.156164
-8.80356 0.185439
-8.80344 0.164215
-8.80333 0.150423
-8.80322 0.147711
-8.8031 0.138603
-8.80299 0.162057
-8.80287 0.186775
-8.80276 0.165191
-8.80264 0.158382
-8.80253 0.188659
-8.80241 0.202208
-8.8023 0.208843
-8.80218 0.227487
-8.80207 0.231288
-8.80195 0.220986
-8.80184 0.20883
-8.80173 0.199692
-8.80161 0.210288
-8.8015 0.225758
-8.80138 0.224544
-8.80127 0.215237
-8.80115 0.174271
-8.80104 0.098374
-8.80092 0.0760203
-8.80081 0.124732
-8.80069 0.147384
-8.80058 0.141454
-8.80046 0.183792
-8.80035 0.235351
-8.80024 0.228267
-8.80012 0.219865
-8.80001 0.255195
-8.79989 0.269183
-8.79978 0.243655
-8.79966 0.235345
-8.79955 0.234226
-8.79943 0.20711
-8.79932 0.188185
-8.7992 0.189791
-8.79909 0.181907
-8.79898 0.180756
-8.79886 0.206155
-8.79875 0.234207
-8.79863 0.254658
-8.79852 0.26188
-8.7984 0.229051
-8.79829 0.176254
-8.79817 0.162137
-8.79806 0.187245
-8.79794 0.20398
-8.79783 0.201525
-8.79771 0.206583
-8.7976 0.21953
-8.79749 0.202004
-8.79737 0.157334
-8.79726 0.157509
-8.79714 0.22436
-8.79703 0.277716
-8.79691 0.267613
-8.7968 0.23121
-8.79668 0.197997
-8.79657 0.17918
-8.79645 0.197571
-8.79634 0.226795
-8.79622 0.222009
-8.79611 0.213521
-8.796 0.233383
-8.79588 0.251779
-8.79577 0.253078
-8.79565 0.241517
-8.79554 0.21678
-8.79542 0.206373
-8.79531 0.214882
-8.79519 0.213355
-8.79508 0.22202
-8.79496 0.247214
-8.79485 0.23374
-8.79473 0.185498
-8.79462 0.162956
-8.79451 0.187448
-8.79439 0.23586
-8.79428 0.243685
-8.79416 0.202536
-8.79405 0.207848
-8.79393 0.237459
-8.79382 0.190842
-8.7937 0.168396
-8.79359 0.240754
-8.79347 0.24503
-8.79336 0.169941
-8.79325 0.166204
-8.79313 0.186326
-8.79302 0.167405
-8.7929 0.190014
-8.79279 0.224562
-8.79267 0.205425
-8.79256 0.196692
-8.79244 0.203839
-8.79233 0.173642
-8.79221 0.149214
-8.7921 0.163851
-8.79198 0.185296
-8.79187 0.196678
-8.79176 0.187235
-8.79164 0.168764
-8.79153 0.180156
-8.79141 0.205915
-8.7913 0.207946
-8.79118 0.204169
-8.79107 0.224775
-8.79095 0.262129
-8.79084 0.271043
-8.79072 0.222632
-8.79061 0.163009
-8.79049 0.146814
-8.79038 0.165054
-8.79027 0.190005
-8.79015 0.196517
-8.79004 0.176948
-8.78992 0.169589
-8.78981 0.189151
-8.78969 0.20638
-8.78958 0.215055
-8.78946 0.210713
-8.78935 0.192155
-8.78923 0.193303
-8.78912 0.20162
-8.789 0.177869
-8.78889 0.157147
-8.78878 0.162096
-8.78866 0.161233
-8.78855 0.162254
-8.78843 0.170874
-8.78832 0.162685
-8.7882 0.151117
-8.78809 0.148643
-8.78797 0.145652
-8.78786 0.145858
-8.78774 0.133826
-8.78763 0.122135
-8.78752 0.152223
-8.7874 0.172484
-8.78729 0.153757
-8.78717 0.184809
-8.78706 0.242929
-8.78694 0.229949
-8.78683 0.2072
-8.78671 0.229706
-8.7866 0.236582
-8.78648 0.227568
-8.78637 0.223048
-8.78625 0.205931
-8.78614 0.199822
-8.78603 0.191081
-8.78591 0.155807
-8.7858 0.162981
-8.78568 0.196406
-8.78557 0.171897
-8.78545 0.16274
-8.78534 0.212297
-8.78522 0.211313
-8.78511 0.158825
-8.78499 0.138106
-8.78488 0.149897
-8.78476 0.190436
-8.78465 0.225449
-8.78454 0.193374
-8.78442 0.164015
-8.78431 0.202722
-8.78419 0.226177
-8.78408 0.194992
-8.78396 0.156448
-8.78385 0.13699
-8.78373 0.162852
-8.78362 0.210892
-8.7835 0.214223
-8.78339 0.194199
-8.78327 0.190922
-8.78316 0.191595
-8.78305 0.2078
-8.78293 0.222994
-8.78282 0.204514
-8.7827 0.199487
-8.78259 0.207126
-8.78247 0.180869
-8.78236 0.184109
-8.78224 0.229332
-8.78213 0.228087
-8.78201 0.209011
-8.7819 0.213314
-8.78179 0.19474
-8.78167 0.188464
-8.78156 0.209
-8.78144 0.184072
-8.78133 0.173104
-8.78121 0.225766
-8.7811 0.225851
-8.78098 0.178099
-8.78087 0.18009
-8.78075 0.168849
-8.78064 0.119446
-8.78052 0.126466
-8.78041 0.166801
-8.7803 0.168756
-8.78018 0.150334
-8.78007 0.130202
-8.77995 0.121614
-8.77984 0.131255
-8.77972 0.119271
-8.77961 0.102915
-8.77949 0.145165
-8.77938 0.209647
-8.77926 0.228859
-8.77915 0.214104
-8.77903 0.199656
-8.77892 0.194069
-8.77881 0.189974
-8.77869 0.190652
-8.77858 0.20292
-8.77846 0.194955
-8.77835 0.161772
-8.77823 0.159401
-8.77812 0.169048
-8.778 0.13442
-8.77789 0.112366
-8.77777 0.145948
-8.77766 0.176826
-8.77755 0.183917
-8.77743 0.178228
-8.77732 0.158015
-8.7772 0.164852
-8.77709 0.201493
-8.77697 0.205546
-8.77686 0.185079
-8.77674 0.175985
-8.77663 0.166648
-8.77651 0.175857
-8.7764 0.21602
-8.77628 0.245244
-8.77617 0.2581
-8.77606 0.270041
-8.77594 0.271388
-8.77583 0.27121
-8.77571 0.261704
-8.7756 0.22365
-8.77548 0.201557
-8.77537 0.21239
-8.77525 0.193515
-8.77514 0.150354
-8.77502 0.160795
-8.77491 0.221058
-8.77479 0.246205
-8.77468 0.202987
-8.77457 0.162853
-8.77445 0.1889
-8.77434 0.233335
-8.77422 0.239356
-8.77411 0.223153
-8.77399 0.198803
-8.77388 0.180637
-8.77376 0.203401
-8.77365 0.237234
-8.77353 0.227055
-8.77342 0.200618
-8.7733 0.208143
-8.77319 0.237663
-8.77308 0.238765
-8.77296 0.198244
-8.77285 0.172859
-8.77273 0.181385
-8.77262 0.166049
-8.7725 0.149717
-8.77239 0.197302
-8.77227 0.240631
-8.77216 0.211422
-8.77204 0.176427
-8.77193 0.183505
-8.77182 0.196403
-8.7717 0.1776
-8.77159 0.133668
-8.77147 0.132509
-8.77136 0.18886
-8.77124 0.196281
-8.77113 0.146681
-8.77101 0.148063
-8.7709 0.162702
-8.77078 0.114027
-8.77067 0.0938807
-8.77055 0.149651
-8.77044 0.18603
-8.77033 0.183444
-8.77021 0.187976
-8.7701 0.177538
-8.76998 0.138451
-8.76987 0.115524
-8.76975 0.126188
-8.76964 0.144766
-8.76952 0.158545
-8.76941 0.175748
-8.76929 0.189111
-8.76918 0.180491
-8.76906 0.165435
-8.76895 0.172969
-8.76884 0.197431
-8.76872 0.216702
-8.76861 0.218643
-8.76849 0.200139
-8.76838 0.176049
-8.76826 0.160903
-8.76815 0.154878
-8.76803 0.167162
-8.76792 0.190248
-8.7678 0.185243
-8.76769 0.155285
-8.76757 0.142002
-8.76746 0.141307
-8.76735 0.132817
-8.76723 0.136275
-8.76712 0.152818
-8.767 0.141313
-8.76689 0.110714
-8.76677 0.127843
-8.76666 0.188165
-8.76654 0.20732
-8.76643 0.177089
-8.76631 0.160646
-8.7662 0.153836
-8.76609 0.140682
-8.76597 0.166317
-8.76586 0.212801
-8.76574 0.208565
-8.76563 0.175616
-8.76551 0.155462
-8.7654 0.135487
-8.76528 0.146571
-8.76517 0.20522
-8.76505 0.231639
-8.76494 0.205134
-8.76482 0.192508
-8.76471 0.189387
-8.7646 0.165027
-8.76448 0.154437
-8.76437 0.170419
-8.76425 0.188058
-8.76414 0.214603
-8.76402 0.24531
-8.76391 0.238104
-8.76379 0.206736
-8.76368 0.213973
-8.76356 0.2447
-8.76345 0.231937
-8.76333 0.202326
-8.76322 0.208906
-8.76311 0.194987
-8.76299 0.134979
-8.76288 0.129222
-8.76276 0.19507
-8.76265 0.238057
-8.76253 0.242989
-8.76242 0.233281
-8.7623 0.189663
-8.76219 0.143088
-8.76207 0.143223
-8.76196 0.166018
-8.76184 0.175767
-8.76173 0.165185
-8.76162 0.14651
-8.7615 0.151631
-8.76139 0.170591
-8.76127 0.166901
-8.76116 0.154035
-8.76104 0.139176
-8.76093 0.114141
-8.76081 0.115419
-8.7607 0.138251
-8.76058 0.133207
-8.76047 0.131267
-8.76036 0.169572
-8.76024 0.202867
-8.76013 0.202179
-8.76001 0.181937
-8.7599 0.166012
-8.75978 0.180408
-8.75967 0.194113
-8.75955 0.173947
-8.75944 0.166114
-8.75932 0.170564
-8.75921 0.143545
-8.75909 0.143805
-8.75898 0.198989
-8.75887 0.219301
-8.75875 0.199401
-8.75864 0.202026
-8.75852 0.210367
-8.75841 0.21198
-8.75829 0.222173
-8.75818 0.218284
-8.75806 0.211944
-8.75795 0.223896
-8.75783 0.215116
-8.75772 0.196776
-8.7576 0.211608
-8.75749 0.211342
-8.75738 0.181556
-8.75726 0.18815
-8.75715 0.198764
-8.75703 0.155283
-8.75692 0.130873
-8.7568 0.159156
-8.75669 0.158827
-8.75657 0.129094
-8.75646 0.12897
-8.75634 0.139333
-8.75623 0.153328
-8.75611 0.198854
-8.756 0.225929
-8.75589 0.199609
-8.75577 0.185544
-8.75566 0.200534
-8.75554 0.195772
-8.75543 0.187781
-8.75531 0.201109
-8.7552 0.203259
-8.75508 0.191357
-8.75497 0.186182
-8.75485 0.168156
-8.75474 0.13282
-8.75463 0.117169
-8.75451 0.129707
-8.7544 0.129912
-8.75428 0.093601
-8.75417 0.0721295
-8.75405 0.12539
-8.75394 0.207233
-8.75382 0.234581
-8.75371 0.215399
-8.75359 0.187053
-8.75348 0.149674
-8.75336 0.121427
-8.75325 0.121126
-8.75314 0.131788
-8.75302 0.149258
-8.75291 0.163686
-8.75279 0.142161
-8.75268 0.108813
-8.75256 0.111107
-8.75245 0.130331
-8.75233 0.145708
-8.75222 0.164848
-8.7521 0.168375
-8.75199 0.158444
-8.75187 0.171842
-8.75176 0.201433
-8.75165 0.224586
-8.75153 0.240248
-8.75142 0.236886
-8.7513 0.221113
-8.75119 0.196817
-8.75107 0.137233
-8.75096 0.101481
-8.75084 0.164693
-8.75073 0.225916
-8.75061 0.205184
-8.7505 0.202932
-8.75038 0.232687
-8.75027 0.204293
-8.75016 0.162695
-8.75004 0.166195
-8.74993 0.167615
-8.74981 0.167132
-8.7497 0.185433
-8.74958 0.187946
-8.74947 0.18084
-8.74935 0.180279
-8.74924 0.158987
-8.74912 0.140741
-8.74901 0.156557
-8.7489 0.155136
-8.74878 0.12503
-8.74867 0.137605
-8.74855 0.1885
-8.74844 0.195348
-8.74832 0.167673
-8.74821 0.175039
-8.74809 0.184949
-8.74798 0.153284
-8.74786 0.144217
-8.74775 0.162855
-8.74763 0.145857
-8.74752 0.149907
-8.74741 0.198959
-8.74729 0.185312
-8.74718 0.146367
-8.74706 0.184035
-8.74695 0.202468
-8.74683 0.15136
-8.74672 0.137876
-8.7466 0.153294
-8.74649 0.136215
-8.74637 0.128696
-8.74626 0.141386
-8.74614 0.153178
-8.74603 0.177689
-8.74592 0.176641
-8.7458 0.128882
-8.74569 0.117779
-8.74557 0.178548
-8.74546 0.231628
-8.74534 0.218451
-8.74523 0.183318
-8.74511 0.191715
-8.745 0.213706
-8.74488 0.195722
-8.74477 0.171202
-8.74465 0.160214
-8.74454 0.145537
-8.74443 0.169836
-8.74431 0.225852
-8.7442 0.22445
-8.74408 0.184858
-8.74397 0.186172
-8.74385 0.21174
-8.74374 0.224532
-8.74362 0.221633
-8.74351 0.204574
-8.74339 0.195703
-8.74328 0.204181
-8.74317 0.213431
-8.74305 0.22168
-8.74294 0.215426
-8.74282 0.18959
-8.74271 0.180261
-8.74259 0.188781
-8.74248 0.194412
-8.74236 0.213675
-8.74225 0.229099
-8.74213 0.206625
-8.74202 0.179341
-8.7419 0.168966
-8.74179 0.159881
-8.74168 0.166887
-8.74156 0.179809
-8.74145 0.16921
-8.74133 0.179796
-8.74122 0.222998
-8.7411 0.207303
-8.74099 0.141194
-8.74087 0.151061
-8.74076 0.218778
-8.74064 0.216812
-8.74053 0.169788
-8.74041 0.161377
-8.7403 0.158822
-8.74019 0.161137
-8.74007 0.224378
-8.73996 0.286873
-8.73984 0.280154
-8.73973 0.24984
-8.73961 0.215483
-8.7395 0.184147
-8.73938 0.215358
-8.73927 0.278326
-8.73915 0.276866
-8.73904 0.227815
-8.73892 0.211971
-8.73881 0.250797
-8.7387 0.286573
-8.73858 0.252324
-8.73847 0.190664
-8.73835 0.179153
-8.73824 0.183489
-8.73812 0.169037
-8.73801 0.168507
-8.73789 0.174204
-8.73778 0.1771
-8.73766 0.191745
-8.73755 0.19112
-8.73744 0.188908
-8.73732 0.220496
-8.73721 0.21607
-8.73709 0.146703
-8.73698 0.119301
-8.73686 0.171188
-8.73675 0.223001
-8.73663 0.23754
-8.73652 0.240085
-8.7364 0.232065
-8.73629 0.188672
-8.73617 0.14887
-8.73606 0.180383
-8.73595 0.224337
-8.73583 0.198515
-8.73572 0.171106
-8.7356 0.194053
-8.73549 0.208866
-8.73537 0.210247
-8.73526 0.218128
-8.73514 0.206311
-8.73503 0.200704
-8.73491 0.226759
-8.7348 0.23152
-8.73468 0.202673
-8.73457 0.189826
-8.73446 0.203379
-8.73434 0.212147
-8.73423 0.193038
-8.73411 0.171537
-8.734 0.188937
-8.73388 0.216705
-8.73377 0.203935
-8.73365 0.163062
-8.73354 0.137983
-8.73342 0.159082
-8.73331 0.204395
-8.7332 0.20933
-8.73308 0.179609
-8.73297 0.175056
-8.73285 0.189265
-8.73274 0.1939
-8.73262 0.194394
-8.73251 0.197654
-8.73239 0.217012
-8.73228 0.239996
-8.73216 0.226511
-8.73205 0.204743
-8.73193 0.226279
-8.73182 0.261936
-8.73171 0.263079
-8.73159 0.220034
-8.73148 0.163884
-8.73136 0.151418
-8.73125 0.174554
-8.73113 0.178591
-8.73102 0.169313
-8.7309 0.151241
-8.73079 0.1104
-8.73067 0.0981546
-8.73056 0.136238
-8.73044 0.174208
-8.73033 0.204441
-8.73022 0.219402
-8.7301 0.19056
-8.72999 0.170929
-8.72987 0.202933
-8.72976 0.233891
-8.72964 0.235382
-8.72953 0.223566
-8.72941 0.215326
-8.7293 0.24093
-8.72918 0.268617
-8.72907 0.236162
-8.72895 0.203324
-8.72884 0.228
-8.72873 0.225557
-8.72861 0.17318
-8.7285 0.175876
-8.72838 0.229724
-8.72827 0.233511
-8.72815 0.195144
-8.72804 0.178675
-8.72792 0.179789
-8.72781 0.175862
-8.72769 0.167518
-8.72758 0.163097
-8.72747 0.176795
-8.72735 0.192485
-8.72724 0.182054
-8.72712 0.166431
-8.72701 0.159027
-8.72689 0.149335
-8.72678 0.168989
-8.72666 0.206317
-8.72655 0.196355
-8.72643 0.184598
-8.72632 0.226769
-8.7262 0.240758
-8.72609 0.196753
-8.72598 0.173411
-8.72586 0.176775
-8.72575 0.163055
-8.72563 0.13183
-8.72552 0.113348
-8.7254 0.14684
-8.72529 0.192453
-8.72517 0.170214
-8.72506 0.12776
-8.72494 0.133693
-8.72483 0.146982
-8.72471 0.149423
-8.7246 0.154784
-8.72449 0.151572
-8.72437 0.171344
-8.72426 0.212032
-8.72414 0.215023
-8.72403 0.205503
-8.72391 0.20907
-8.7238 0.190219
-8.72368 0.183964
-8.72357 0.203874
-8.72345 0.190852
-8.72334 0.174597
-8.72322 0.180886
-8.72311 0.156902
-8.723 0.143107
-8.72288 0.187611
-8.72277 0.219035
-8.72265 0.20757
-8.72254 0.181118
-8.72242 0.142157
-8.72231 0.127992
-8.72219 0.155432
-8.72208 0.162915
-8.72196 0.140466
-8.72185 0.138301
-8.72174 0.157744
-8.72162 0.161888
-8.72151 0.149442
-8.72139 0.155897
-8.72128 0.173781
-8.72116 0.162139
-8.72105 0.148875
-8.72093 0.156495
-8.72082 0.141575
-8.7207 0.124699
-8.72059 0.13816
-8.72047 0.141139
-8.72036 0.164087
-8.72025 0.234297
-8.72013 0.259434
-8.72002 0.237151
-8.7199 0.230719
-8.71979 0.207258
-8.71967 0.203348
-8.71956 0.259983
-8.71944 0.247576
-8.71933 0.164807
-8.71921 0.174166
-8.7191 0.233972
-8.71898 0.222906
-8.71887 0.187155
-8.71876 0.179014
-8.71864 0.185508
-8.71853 0.192951
-8.71841 0.178806
-8.7183 0.170302
-8.71818 0.204289
-8.71807 0.225905
-8.71795 0.201841
-8.71784 0.179857
-8.71772 0.188913
-8.71761 0.222425
-8.71749 0.241513
-8.71738 0.210459
-8.71727 0.179417
-8.71715 0.190771
-8.71704 0.203591
-8.71692 0.211644
-8.71681 0.234472
-8.71669 0.22992
-8.71658 0.187225
-8.71646 0.177051
-8.71635 0.226251
-8.71623 0.260419
-8.71612 0.228121
-8.71601 0.19074
-8.71589 0.192423
-8.71578 0.179045
-8.71566 0.146193
-8.71555 0.146263
-8.71543 0.158386
-8.71532 0.159376
-8.7152 0.169865
-8.71509 0.175662
-8.71497 0.173659
-8.71486 0.176545
-8.71474 0.166589
-8.71463 0.177951
-8.71452 0.23234
-8.7144 0.239443
-8.71429 0.194458
-8.71417 0.195169
-8.71406 0.206601
-8.71394 0.171066
-8.71383 0.165617
-8.71371 0.21043
-8.7136 0.221802
-8.71348 0.195775
-8.71337 0.195293
-8.71325 0.220061
-8.71314 0.223781
-8.71303 0.217128
-8.71291 0.240269
-8.7128 0.25141
-8.71268 0.209794
-8.71257 0.186644
-8.71245 0.214299
-8.71234 0.219217
-8.71222 0.181415
-8.71211 0.144103
-8.71199 0.136778
-8.71188 0.174569
-8.71176 0.218273
-8.71165 0.221446
-8.71154 0.219242
-8.71142 0.229911
-8.71131 0.22289
-8.71119 0.212206
-8.71108 0.198912
-8.71096 0.167363
-8.71085 0.163009
-8.71073 0.18412
-8.71062 0.172514
-8.7105 0.160461
-8.71039 0.179723
-8.71028 0.176825
-8.71016 0.147289
-8.71005 0.12448
-8.70993 0.103884
-8.70982 0.0969862
-8.7097 0.0961351
-8.70959 0.0664792
-8.70947 0.0673383
-8.70936 0.152038
-8.70924 0.216001
-8.70913 0.188293
-8.70901 0.166696
-8.7089 0.196253
-8.70879 0.190724
-8.70867 0.141718
-8.70856 0.131093
-8.70844 0.159254
-8.70833 0.189293
-8.70821 0.227578
-8.7081 0.227737
-8.70798 0.156493
-8.70787 0.126408
-8.70775 0.193308
-8.70764 0.236868
-8.70752 0.20967
-8.70741 0.187817
-8.7073 0.192876
-8.70718 0.212482
-8.70707 0.237721
-8.70695 0.234006
-8.70684 0.212503
-8.70672 0.197074
-8.70661 0.154125
-8.70649 0.111636
-8.70638 0.134317
-8.70626 0.172883
-8.70615 0.186762
-8.70603 0.22851
-8.70592 0.27663
-8.70581 0.256285
-8.70569 0.193784
-8.70558 0.150195
-8.70546 0.128279
-8.70535 0.112766
-8.70523 0.0998728
-8.70512 0.0983011
-8.705 0.115318
-8.70489 0.131171
-8.70477 0.135587
-8.70466 0.154396
-8.70455 0.185288
-8.70443 0.179845
-8.70432 0.136103
-8.7042 0.11859
-8.70409 0.137198
-8.70397 0.132788
-8.70386 0.119093
-8.70374 0.154933
-8.70363 0.201843
-8.70351 0.20568
-8.7034 0.199829
-8.70328 0.203963
-8.70317 0.19562
-8.70306 0.178505
-8.70294 0.15875
-8.70283 0.148842
-8.70271 0.172416
-8.7026 0.192343
-8.70248 0.170833
-8.70237 0.156148
-8.70225 0.179318
-8.70214 0.201335
-8.70202 0.189528
-8.70191 0.135407
-8.70179 0.0806329
-8.70168 0.103556
-8.70157 0.179393
-8.70145 0.208485
-8.70134 0.185999
-8.70122 0.165319
-8.70111 0.156247
-8.70099 0.16336
-8.70088 0.187469
-8.70076 0.190984
-8.70065 0.159066
-8.70053 0.133178
-8.70042 0.151522
-8.7003 0.204173
-8.70019 0.241166
-8.70008 0.221541
-8.69996 0.172593
-8.69985 0.16531
-8.69973 0.205153
-8.69962 0.219093
-8.6995 0.181308
-8.69939 0.149481
-8.69927 0.160677
-8.69916 0.195497
-8.69904 0.217911
-8.69893 0.200744
-8.69882 0.173358
-8.6987 0.19833
-8.69859 0.252562
-8.69847 0.260569
-8.69836 0.225326
-8.69824 0.196432
-8.69813 0.190784
-8.69801 0.194109
-8.6979 0.176955
-8.69778 0.147451
-8.69767 0.164851
-8.69755 0.227228
-8.69744 0.255343
-8.69733 0.221244
-8.69721 0.177838
-8.6971 0.173069
-8.69698 0.188648
-8.69687 0.176071
-8.69675 0.152193
-8.69664 0.16816
-8.69652 0.204353
-8.69641 0.222139
-8.69629 0.222487
-8.69618 0.200771
-8.69606 0.183114
-8.69595 0.207624
-8.69584 0.213975
-8.69572 0.17656
-8.69561 0.192326
-8.69549 0.237963
-8.69538 0.195502
-8.69526 0.130631
-8.69515 0.140034
-8.69503 0.154513
-8.69492 0.146087
-8.6948 0.162424
-8.69469 0.171772
-8.69457 0.169662
-8.69446 0.203496
-8.69435 0.221854
-8.69423 0.183054
-8.69412 0.161788
-8.694 0.182952
-8.69389 0.190816
-8.69377 0.173812
-8.69366 0.155966
-8.69354 0.159414
-8.69343 0.193948
-8.69331 0.230727
-8.6932 0.240007
-8.69309 0.222083
-8.69297 0.188711
-8.69286 0.170371
-8.69274 0.179478
-8.69263 0.18503
-8.69251 0.180728
-8.6924 0.177474
-8.69228 0.172161
-8.69217 0.190378
-8.69205 0.224511
-8.69194 0.219119
-8.69182 0.19977
-8.69171 0.201864
-8.6916 0.182355
-8.69148 0.169052
-8.69137 0.210236
-8.69125 0.231188
-8.69114 0.211864
-8.69102 0.224424
-8.69091 0.241198
-8.69079 0.225911
-8.69068 0.226062
-8.69056 0.231614
-8.69045 0.212995
-8.69033 0.208785
-8.69022 0.223569
-8.69011 0.21772
-8.68999 0.186311
-8.68988 0.150305
-8.68976 0.132562
-8.68965 0.134457
-8.68953 0.140643
-8.68942 0.156183
-8.6893 0.175935
-8.68919 0.181818
-8.68907 0.18438
-8.68896 0.18267
-8.68885 0.166113
-8.68873 0.155061
-8.68862 0.151342
-8.6885 0.149497
-8.68839 0.16656
-8.68827 0.18296
-8.68816 0.186796
-8.68804 0.203864
-8.68793 0.21778
-8.68781 0.226064
-8.6877 0.245486
-8.68758 0.214862
-8.68747 0.141701
-8.68736 0.131432
-8.68724 0.152953
-8.68713 0.144645
-8.68701 0.165654
-8.6869 0.203842
-8.68678 0.208955
-8.68667 0.222002
-8.68655 0.225453
-8.68644 0.190956
-8.68632 0.188548
-8.68621 0.200503
-8.68609 0.161249
-8.68598 0.140439
-8.68587 0.181001
-8.68575 0.210284
-8.68564 0.20068
-8.68552 0.189714
-8.68541 0.204407
-8.68529 0.224557
-8.68518 0.214237
-8.68506 0.208974
-8.68495 0.244244
-8.68483 0.255646
-8.68472 0.207328
-8.6846 0.148677
-8.68449 0.114244
-8.68438 0.112901
-8.68426 0.136431
-8.68415 0.16115
-8.68403 0.171337
-8.68392 0.141746
-8.6838 0.100518
-8.68369 0.126455
-8.68357 0.17746
-8.68346 0.180312
-8.68334 0.190589
-8.68323 0.214162
-8.68312 0.204607
-8.683 0.215986
-8.68289 0.232641
-8.68277 0.188535
-8.68266 0.171311
-8.68254 0.205946
-8.68243 0.182779
-8.68231 0.138782
-8.6822 0.152547
-8.68208 0.17425
-8.68197 0.196794
-8.68185 0.24107
-8.68174 0.25241
-8.68163 0.224969
-8.68151 0.205358
-8.6814 0.194538
-8.68128 0.187716
-8.68117 0.195091
-8.68105 0.207395
-8.68094 0.203105
-8.68082 0.186074
-8.68071 0.194589
-8.68059 0.221322
-8.68048 0.214912
-8.68036 0.19273
-8.68025 0.182499
-8.68014 0.166635
-8.68002 0.182216
-8.67991 0.22746
-8.67979 0.212254
-8.67968 0.179599
-8.67956 0.212321
-8.67945 0.218352
-8.67933 0.159515
-8.67922 0.141856
-8.6791 0.167238
-8.67899 0.183571
-8.67887 0.220312
-8.67876 0.26343
-8.67865 0.262152
-8.67853 0.248889
-8.67842 0.263486
-8.6783 0.265281
-8.67819 0.214461
-8.67807 0.15835
-8.67796 0.161853
-8.67784 0.197228
-8.67773 0.208679
-8.67761 0.213168
-8.6775 0.229323
-8.67739 0.227689
-8.67727 0.205573
-8.67716 0.192164
-8.67704 0.181537
-8.67693 0.162401
-8.67681 0.178138
-8.6767 0.243224
-8.67658 0.274672
-8.67647 0.244245
-8.67635 0.222496
-8.67624 0.208493
-8.67612 0.183755
-8.67601 0.200119
-8.6759 0.211333
-8.67578 0.157242
-8.67567 0.146372
-8.67555 0.212321
-8.67544 0.25573
-8.67532 0.290924
-8.67521 0.322155
-8.67509 0.274824
-8.67498 0.217664
-8.67486 0.217043
-8.67475 0.19169
-8.67463 0.151313
-8.67452 0.168422
-8.67441 0.19956
-8.67429 0.20772
-8.67418 0.203591
-8.67406 0.179068
-8.67395 0.152864
-8.67383 0.137178
-8.67372 0.129583
-8.6736 0.172076
-8.67349 0.248047
-8.67337 0.270567
-8.67326 0.241625
-8.67314 0.222084
-8.67303 0.220365
-8.67292 0.216358
-8.6728 0.200977
-8.67269 0.190209
-8.67257 0.19127
-8.67246 0.177601
-8.67234 0.159648
-8.67223 0.174284
-8.67211 0.204632
-8.672 0.218468
-8.67188 0.194205
-8.67177 0.13366
-8.67166 0.115734
-8.67154 0.172524
-8.67143 0.197316
-8.67131 0.146361
-8.6712 0.10868
-8.67108 0.125949
-8.67097 0.160632
-8.67085 0.195518
-8.67074 0.240314
-8.67062 0.269457
-8.67051 0.23905
-8.67039 0.192839
-8.67028 0.196186
-8.67017 0.196517
-8.67005 0.159561
-8.66994 0.138086
-8.66982 0.109555
-8.66971 0.0652096
-8.66959 0.0920297
-8.66948 0.157712
-8.66936 0.173151
-8.66925 0.182741
-8.66913 0.195252
-8.66902 0.149998
-8.6689 0.103362
-8.66879 0.128155
-8.66868 0.176012
-8.66856 0.176984
-8.66845 0.134609
-8.66833 0.107578
-8.66822 0.109135
-8.6681 0.103074
-8.66799 0.118325
-8.66787 0.175701
-8.66776 0.205764
-8.66764 0.197744
-8.66753 0.189641
-8.66741 0.16721
-8.6673 0.158345
-8.66719 0.188591
-8.66707 0.197187
-8.66696 0.181322
-8.66684 0.174085
-8.66673 0.148797
-8.66661 0.139886
-8.6665 0.183824
-8.66638 0.203808
-8.66627 0.184075
-8.66615 0.189215
-8.66604 0.209422
-8.66593 0.220333
-8.66581 0.222986
-8.6657 0.203404
-8.66558 0.182151
-8.66547 0.177829
-8.66535 0.165899
-8.66524 0.161121
-8.66512 0.185722
-8.66501 0.206947
-8.66489 0.205225
-8.66478 0.201617
-8.66466 0.211508
-8.66455 0.218702
-8.66444 0.199192
-8.66432 0.175239
-8.66421 0.174247
-8.66409 0.172715
-8.66398 0.17141
-8.66386 0.188591
-8.66375 0.19952
-8.66363 0.204977
-8.66352 0.215187
-8.6634 0.199624
-8.66329 0.180536
-8.66317 0.192006
-8.66306 0.189485
-8.66295 0.160679
-8.66283 0.141231
-8.66272 0.134146
-8.6626 0.151976
-8.66249 0.186429
-8.66237 0.196359
-8.66226 0.205171
-8.66214 0.231727
-8.66203 0.247382
-8.66191 0.26992
-8.6618 0.285889
-8.66168 0.243378
-8.66157 0.197736
-8.66146 0.202535
-8.66134 0.218805
-8.66123 0.22727
-8.66111 0.207836
-8.661 0.164382
-8.66088 0.178338
-8.66077 0.218042
-8.66065 0.186927
-8.66054 0.161445
-8.66042 0.196346
-8.66031 0.197278
-8.6602 0.164106
-8.66008 0.156405
-8.65997 0.14929
-8.65985 0.149225
-8.65974 0.182625
-8.65962 0.210265
-8.65951 0.204888
-8.65939 0.179311
-8.65928 0.166226
-8.65916 0.186462
-8.65905 0.190823
-8.65893 0.165252
-8.65882 0.176223
-8.65871 0.200552
-8.65859 0.178539
-8.65848 0.155768
-8.65836 0.152761
-8.65825 0.139981
-8.65813 0.149428
-8.65802 0.192608
-8.6579 0.224157
-8.65779 0.221804
-8.65767 0.184246
-8.65756 0.160113
-8.65744 0.205501
-8.65733 0.246535
-8.65722 0.214364
-8.6571 0.188626
-8.65699 0.207666
-8.65687 0.218368
-8.65676 0.220187
-8.65664 0.212314
-8.65653 0.180802
-8.65641 0.185718
-8.6563 0.234338
-8.65618 0.231362
-8.65607 0.179738
-8.65595 0.168337
-8.65584 0.1868
-8.65573 0.17487
-8.65561 0.15881
-8.6555 0.186691
-8.65538 0.21217
-8.65527 0.169584
-8.65515 0.113123
-8.65504 0.119286
-8.65492 0.133357
-8.65481 0.10625
-8.65469 0.112301
-8.65458 0.171769
-8.65447 0.203065
-8.65435 0.192411
-8.65424 0.175146
-8.65412 0.145353
-8.65401 0.117588
-8.65389 0.123321
-8.65378 0.14761
-8.65366 0.173795
-8.65355 0.201719
-8.65343 0.214828
-8.65332 0.207487
-8.6532 0.194404
-8.65309 0.179308
-8.65298 0.161928
-8.65286 0.148139
-8.65275 0.145851
-8.65263 0.160821
-8.65252 0.187904
-8.6524 0.211646
-8.65229 0.211997
-8.65217 0.187003
-8.65206 0.175039
-8.65194 0.189954
-8.65183 0.190632
-8.65171 0.171559
-8.6516 0.157741
-8.65149 0.145919
-8.65137 0.155351
-8.65126 0.18632
-8.65114 0.174263
-8.65103 0.143519
-8.65091 0.168496
-8.6508 0.195163
-8.65068 0.188704
-8.65057 0.213736
-8.65045 0.244684
-8.65034 0.238703
-8.65022 0.250342
-8.65011 0.271099
-8.65 0.250717
-8.64988 0.223372
-8.64977 0.210631
-8.64965 0.204177
-8.64954 0.219164
-8.64942 0.226884
-8.64931 0.203744
-8.64919 0.183754
-8.64908 0.166288
-8.64896 0.150177
-8.64885 0.165539
-8.64874 0.179347
-8.64862 0.164476
-8.64851 0.15651
-8.64839 0.145178
-8.64828 0.126633
-8.64816 0.151908
-8.64805 0.184326
-8.64793 0.156199
-8.64782 0.129322
-8.6477 0.176555
-8.64759 0.249235
-8.64747 0.26064
-8.64736 0.19792
-8.64725 0.13788
-8.64713 0.146679
-8.64702 0.191779
-8.6469 0.21598
-8.64679 0.215037
-8.64667 0.207292
-8.64656 0.208252
-8.64644 0.222023
-8.64633 0.237427
-8.64621 0.251238
-8.6461 0.262628
-8.64598 0.254488
-8.64587 0.222209
-8.64576 0.195773
-8.64564 0.207551
-8.64553 0.2385
-8.64541 0.240111
-8.6453 0.22921
-8.64518 0.251123
-8.64507 0.262673
-8.64495 0.214657
-8.64484 0.171126
-8.64472 0.199515
-8.64461 0.248835
-8.6445 0.23366
-8.64438 0.181465
-8.64427 0.200261
-8.64415 0.267877
-8.64404 0.245574
-8.64392 0.156941
-8.64381 0.143188
-8.64369 0.183241
-8.64358 0.191363
-8.64346 0.187289
-8.64335 0.176813
-8.64323 0.15104
-8.64312 0.164373
-8.64301 0.200844
-8.64289 0.197617
-8.64278 0.206075
-8.64266 0.250534
-8.64255 0.239648
-8.64243 0.187371
-8.64232 0.19138
-8.6422 0.21418
-8.64209 0.189958
-8.64197 0.169292
-8.64186 0.184661
-8.64174 0.208135
-8.64163 0.248167
-8.64152 0.294686
-8.6414 0.29123
-8.64129 0.245133
-8.64117 0.211391
-8.64106 0.196008
-8.64094 0.182257
-8.64083 0.181025
-8.64071 0.210969
-8.6406 0.249914
-8.64048 0.238297
-8.64037 0.1922
-8.64025 0.20686
-8.64014 0.257917
-8.64003 0.233203
-8.63991 0.174005
-8.6398 0.181996
-8.63968 0.213069
-8.63957 0.204671
-8.63945 0.184983
-8.63934 0.174429
-8.63922 0.173454
-8.63911 0.185757
-8.63899 0.187052
-8.63888 0.170145
-8.63877 0.158645
-8.63865 0.155667
-8.63854 0.166632
-8.63842 0.190634
-8.63831 0.193422
-8.63819 0.191856
-8.63808 0.228828
-8.63796 0.246841
-8.63785 0.195796
-8.63773 0.156867
-8.63762 0.183853
-8.6375 0.213076
-8.63739 0.206186
-8.63728 0.196042
-8.63716 0.198175
-8.63705 0.20108
-8.63693 0.203272
-8.63682 0.208229
-8.6367 0.21352
-8.63659 0.222844
-8.63647 0.243244
-8.63636 0.264469
-8.63624 0.268427
-8.63613 0.247902
-8.63601 0.199295
-8.6359 0.151491
-8.63579 0.166219
-8.63567 0.224311
-8.63556 0.238788
-8.63544 0.231233
-8.63533 0.275253
-8.63521 0.317931
-8.6351 0.295491
-8.63498 0.263365
-8.63487 0.258724
-8.63475 0.241376
-8.63464 0.198159
-8.63452 0.151613
-8.63441 0.116661
-8.6343 0.110031
-8.63418 0.151052
-8.63407 0.231085
-8.63395 0.290212
-8.63384 0.279399
-8.63372 0.234347
-8.63361 0.188504
-8.63349 0.130596
-8.63338 0.114819
-8.63326 0.185979
-8.63315 0.253524
-8.63304 0.251341
-8.63292 0.221428
-8.63281 0.193425
-8.63269 0.201342
-8.63258 0.260508
-8.63246 0.281127
-8.63235 0.237099
-8.63223 0.216139
-8.63212 0.211883
-8.632 0.198075
-8.63189 0.227546
-8.63177 0.255322
-8.63166 0.231249
-8.63155 0.248752
-8.63143 0.284231
-8.63132 0.217632
-8.6312 0.15869
-8.63109 0.223526
-8.63097 0.269684
-8.63086 0.224874
-8.63074 0.199969
-8.63063 0.206428
-8.63051 0.193899
-8.6304 0.191318
-8.63028 0.203589
-8.63017 0.203139
-8.63006 0.189658
-8.62994 0.155484
-8.62983 0.128661
-8.62971 0.15734
-8.6296 0.199845
-8.62948 0.218133
-8.62937 0.245039
-8.62925 0.257944
-8.62914 0.238752
-8.62902 0.249518
-8.62891 0.265052
-8.62879 0.215938
-8.62868 0.160585
-8.62857 0.147936
-8.62845 0.146517
-8.62834 0.172027
-8.62822 0.22073
-8.62811 0.229268
-8.62799 0.203325
-8.62788 0.186421
-8.62776 0.183865
-8.62765 0.189201
-8.62753 0.183181
-8.62742 0.175913
-8.62731 0.192228
-8.62719 0.17782
-8.62708 0.126756
-8.62696 0.14496
-8.62685 0.211487
-8.62673 0.213369
-8.62662 0.17762
-8.6265 0.171207
-8.62639 0.193752
-8.62627 0.232452
-8.62616 0.240887
-8.62604 0.209259
-8.62593 0.2046
-8.62582 0.217039
-8.6257 0.205154
-8.62559 0.203186
-8.62547 0.198011
-8.62536 0.171525
-8.62524 0.189086
-8.62513 0.228713
-8.62501 0.219835
-8.6249 0.215989
-8.62478 0.245739
-8.62467 0.248912
-8.62455 0.244377
-8.62444 0.279634
-8.62433 0.306683
-8.62421 0.265699
-8.6241 0.196148
-8.62398 0.185982
-8.62387 0.21871
-8.62375 0.20702
-8.62364 0.176133
-8.62352 0.18284
-8.62341 0.180496
-8.62329 0.165703
-8.62318 0.199117
-8.62306 0.248369
-8.62295 0.250577
-8.62284 0.212894
-8.62272 0.184965
-8.62261 0.215715
-8.62249 0.266034
-8.62238 0.261346
-8.62226 0.248335
-8.62215 0.264327
-8.62203 0.233171
-8.62192 0.174948
-8.6218 0.184411
-8.62169 0.216033
-8.62158 0.192749
-8.62146 0.158548
-8.62135 0.169704
-8.62123 0.19859
-8.62112 0.192704
-8.621 0.171543
-8.62089 0.185947
-8.62077 0.197684
-8.62066 0.160776
-8.62054 0.136898
-8.62043 0.1643
-8.62031 0.186556
-8.6202 0.177833
-8.62009 0.166642
-8.61997 0.168234
-8.61986 0.179699
-8.61974 0.201012
-8.61963 0.234791
-8.61951 0.247496
-8.6194 0.202153
-8.61928 0.160869
-8.61917 0.189653
-8.61905 0.219875
-8.61894 0.199513
-8.61882 0.198936
-8.61871 0.233831
-8.6186 0.223539
-8.61848 0.170322
-8.61837 0.167963
-8.61825 0.219994
-8.61814 0.236005
-8.61802 0.215806
-8.61791 0.216653
-8.61779 0.206603
-8.61768 0.183978
-8.61756 0.215866
-8.61745 0.239489
-8.61733 0.186401
-8.61722 0.169817
-8.61711 0.227583
-8.61699 0.243366
-8.61688 0.214671
-8.61676 0.212629
-8.61665 0.224362
-8.61653 0.224737
-8.61642 0.199613
-8.6163 0.160923
[truncated: 260,172+ more rows]

## Sheet: Figure 9 - SI
Figure 9. [P666,14][TCM] 13C NMR spectrum (d6-DMSO, 600 MHz, 25˚C).
-14.2637 2.47525
-14.2618 3.44081
-14.2599 3.61801
-14.258 2.62536
-14.2561 1.39387
-14.2542 0.0039386
-14.2523 -0.157423
-14.2505 1.3532
-14.2486 3.81584
-14.2467 5.07818
-14.2448 3.82893
-14.2429 2.13266
-14.241 1.36432
-14.2391 1.26799
-14.2372 1.88475
-14.2353 2.67832
-14.2334 3.52507
-14.2315 4.6115
-14.2296 4.91413
-14.2277 4.31907
-14.2258 2.80028
-14.2239 1.57365
-14.222 1.44772
-14.2201 0.712733
-14.2182 -0.152972
-14.2163 -0.937596
-14.2144 -2.14569
-14.2125 -3.02508
-14.2106 -3.62302
-14.2087 -3.58555
-14.2068 -3.0054
-14.205 -2.37675
-14.2031 -0.802788
-14.2012 1.36007
-14.1993 2.49743
-14.1974 1.92307
-14.1955 0.882298
-14.1936 0.721572
-14.1917 -0.0626678
-14.1898 -1.55816
-14.1879 -2.41006
-14.186 -2.44756
-14.1841 -1.89754
-14.1822 -1.59696
-14.1803 -0.967268
-14.1784 -1.12657
-14.1765 -3.37033
-14.1746 -5.06794
-14.1727 -4.98668
-14.1708 -4.25465
-14.1689 -3.39991
-14.167 -1.86277
-14.1651 -0.225997
-14.1632 -0.251471
-14.1613 -1.34845
-14.1594 -1.77893
-14.1576 -1.61855
-14.1557 -2.4162
-14.1538 -4.98828
-14.1519 -7.66606
-14.15 -8.13736
-14.1481 -7.15267
-14.1462 -6.18452
-14.1443 -4.5827
-14.1424 -2.94734
-14.1405 -1.94544
-14.1386 -0.687929
-14.1367 1.18771
-14.1348 3.09598
-14.1329 3.6854
-14.131 2.64976
-14.1291 1.09081
-14.1272 0.352754
-14.1253 -0.0661794
-14.1234 -0.591172
-14.1215 -0.86685
-14.1196 -1.95176
-14.1177 -3.09219
-14.1158 -3.49578
-14.1139 -2.88804
-14.1121 -0.772956
-14.1102 1.17536
-14.1083 1.3537
-14.1064 0.168832
-14.1045 -1.01951
-14.1026 -2.04895
-14.1007 -3.23076
-14.0988 -3.87016
-14.0969 -3.14193
-14.095 -2.34552
-14.0931 -2.53171
-14.0912 -2.06067
-14.0893 -1.1852
-14.0874 -1.25434
-14.0855 -1.22277
-14.0836 -1.01764
-14.0817 -1.94006
-14.0798 -2.68652
-14.0779 -1.67756
-14.076 0.257962
-14.0741 1.34963
-14.0722 1.64088
-14.0703 2.51335
-14.0684 2.62568
-14.0665 1.62829
-14.0647 1.97535
-14.0628 3.77237
-14.0609 5.69577
-14.059 6.73145
-14.0571 6.40447
-14.0552 5.89786
-14.0533 3.99594
-14.0514 0.172168
-14.0495 -2.18205
-14.0476 -3.08025
-14.0457 -3.27396
-14.0438 -2.44868
-14.0419 -1.50949
-14.04 -0.699001
-14.0381 0.211971
-14.0362 2.09244
-14.0343 3.57957
-14.0324 3.24211
-14.0305 2.22901
-14.0286 1.80584
-14.0267 2.75679
-14.0248 4.0169
-14.0229 3.9201
-14.021 2.40968
-14.0191 2.10498
-14.0173 3.64606
-14.0154 4.6765
-14.0135 5.88766
-14.0116 7.27032
-14.0097 6.76642
-14.0078 4.98706
-14.0059 3.78968
-14.004 3.90047
-14.0021 4.2705
-14.0002 3.46908
-13.9983 3.07359
-13.9964 3.77669
-13.9945 4.08569
-13.9926 4.49285
-13.9907 4.51752
-13.9888 3.21358
-13.9869 1.45758
-13.985 0.90074
-13.9831 1.34208
-13.9812 0.659959
-13.9793 -1.28977
-13.9774 -2.99106
-13.9755 -3.723
-13.9736 -3.76454
-13.9718 -3.07387
-13.9699 -2.29823
-13.968 -1.58943
-13.9661 -0.460227
-13.9642 1.07616
-13.9623 2.94235
-13.9604 4.59727
-13.9585 5.48919
-13.9566 5.004
-13.9547 3.31164
-13.9528 1.78267
-13.9509 1.99455
-13.949 2.41281
-13.9471 1.99384
-13.9452 1.17412
-13.9433 -0.84177
-13.9414 -2.95272
-13.9395 -4.08087
-13.9376 -3.96879
-13.9357 -3.54523
-13.9338 -2.98808
-13.9319 -1.60425
-13.93 0.515881
-13.9281 2.15071
-13.9262 1.82394
-13.9244 0.769592
-13.9225 -0.812244
-13.9206 -2.741
-13.9187 -3.8959
-13.9168 -3.75135
-13.9149 -2.18527
-13.913 0.380802
-13.9111 2.55183
-13.9092 3.25256
-13.9073 4.00782
-13.9054 4.29017
-13.9035 2.64476
-13.9016 0.87145
-13.8997 1.03338
-13.8978 2.05129
-13.8959 2.53459
-13.894 2.53091
-13.8921 2.71336
-13.8902 3.1757
-13.8883 2.9416
-13.8864 3.30384
-13.8845 3.81339
-13.8826 3.96303
-13.8807 5.27093
-13.8788 5.79969
-13.877 4.44895
-13.8751 3.44944
-13.8732 3.91713
-13.8713 5.15709
-13.8694 6.45618
-13.8675 6.68693
-13.8656 5.82978
-13.8637 5.39576
-13.8618 5.36353
-13.8599 4.64849
-13.858 3.14765
-13.8561 1.93593
-13.8542 1.52956
-13.8523 0.604968
-13.8504 -0.626522
-13.8485 -0.435531
-13.8466 0.920149
-13.8447 2.55068
-13.8428 3.07654
-13.8409 2.1306
-13.839 1.06602
-13.8371 0.223023
-13.8352 0.109064
-13.8333 0.924291
-13.8315 1.41839
-13.8296 1.34226
-13.8277 1.19813
-13.8258 1.35384
-13.8239 2.22707
-13.822 3.01716
-13.8201 2.63048
-13.8182 1.3952
-13.8163 1.50111
-13.8144 2.94817
-13.8125 3.41403
-13.8106 3.08831
-13.8087 2.15978
-13.8068 1.09528
-13.8049 1.23222
-13.803 1.99572
-13.8011 2.77316
-13.7992 3.73129
-13.7973 5.28261
-13.7954 6.59726
-13.7935 5.60727
-13.7916 3.63096
-13.7897 2.78228
-13.7878 2.07048
-13.7859 1.2965
-13.7841 1.30884
-13.7822 2.07777
-13.7803 3.18255
-13.7784 4.07096
-13.7765 4.07491
-13.7746 3.43642
-13.7727 2.92127
-13.7708 3.09398
-13.7689 3.62931
-13.767 2.78536
-13.7651 1.4693
-13.7632 2.01234
-13.7613 3.50934
-13.7594 4.00245
-13.7575 3.36409
-13.7556 2.37655
-13.7537 2.06461
-13.7518 2.65966
-13.7499 2.6562
-13.748 1.89725
-13.7461 1.04276
-13.7442 0.195062
-13.7423 -0.285184
-13.7404 -0.57668
-13.7386 -0.0978209
-13.7367 0.82537
-13.7348 0.583505
-13.7329 -0.0445958
-13.731 -0.323307
-13.7291 -0.615098
-13.7272 -0.689553
-13.7253 -0.645315
-13.7234 -0.500297
-13.7215 0.0560204
-13.7196 0.899038
-13.7177 1.697
-13.7158 2.42988
-13.7139 2.11035
-13.712 1.11372
-13.7101 0.608014
-13.7082 0.124012
-13.7063 0.847368
-13.7044 1.85831
-13.7025 0.558621
-13.7006 -1.2701
-13.6987 -1.42534
-13.6968 -0.604423
-13.6949 -0.256228
-13.693 -0.391998
-13.6912 1.49731
-13.6893 5.02355
-13.6874 6.13197
-13.6855 4.87857
-13.6836 3.67384
-13.6817 2.80716
-13.6798 1.7904
-13.6779 1.795
-13.676 2.56686
-13.6741 2.74817
-13.6722 3.07672
-13.6703 2.96683
-13.6684 1.69888
-13.6665 0.108259
-13.6646 -0.752917
-13.6627 -1.61664
-13.6608 -2.29922
-13.6589 -2.45675
-13.657 -2.7439
-13.6551 -1.93737
-13.6532 -1.31057
-13.6513 -1.69457
-13.6494 -1.56072
-13.6475 -0.432275
-13.6456 0.150519
-13.6438 -0.178388
-13.6419 -0.676097
-13.64 -1.11385
-13.6381 0.169635
-13.6362 1.34284
-13.6343 1.14754
-13.6324 0.22678
-13.6305 -1.17699
-13.6286 -1.37746
-13.6267 0.246602
-13.6248 2.75285
-13.6229 3.74652
-13.621 2.41432
-13.6191 0.240548
-13.6172 -0.117961
-13.6153 1.83491
-13.6134 4.14201
-13.6115 4.73955
-13.6096 2.99773
-13.6077 0.86445
-13.6058 -0.635878
-13.6039 -0.836433
-13.602 -0.369148
-13.6001 -0.0237273
-13.5983 0.859887
-13.5964 2.59565
-13.5945 4.18923
-13.5926 3.67925
-13.5907 2.25834
-13.5888 1.87358
-13.5869 1.71984
-13.585 1.58444
-13.5831 2.8969
-13.5812 4.61782
-13.5793 4.70434
-13.5774 3.96775
-13.5755 3.76807
-13.5736 3.23202
-13.5717 2.00098
-13.5698 2.0393
-13.5679 3.25909
-13.566 4.33393
-13.5641 5.82226
-13.5622 7.40147
-13.5603 7.49727
-13.5584 7.12691
-13.5565 6.92297
-13.5546 6.64501
-13.5527 6.81434
-13.5509 6.29274
-13.549 4.65006
-13.5471 2.24976
-13.5452 0.277271
-13.5433 -0.439378
-13.5414 -0.00704321
-13.5395 1.50496
-13.5376 3.00939
-13.5357 4.31774
-13.5338 5.65594
-13.5319 5.90296
-13.53 4.2574
-13.5281 2.29977
-13.5262 1.64374
-13.5243 1.74811
-13.5224 0.786389
-13.5205 -0.819605
-13.5186 -1.52767
-13.5167 -1.86899
-13.5148 -2.18159
-13.5129 -2.52268
-13.511 -2.1947
-13.5091 -1.38225
-13.5072 -1.45712
-13.5054 -1.59843
-13.5035 -0.123736
-13.5016 2.26864
-13.4997 3.25898
-13.4978 2.46079
-13.4959 1.54065
-13.494 0.513051
-13.4921 -0.937937
-13.4902 -1.13204
-13.4883 -0.195127
-13.4864 1.3315
-13.4845 2.98001
-13.4826 4.76531
-13.4807 6.49574
-13.4788 6.85215
-13.4769 7.17876
-13.475 6.81711
-13.4731 4.53764
-13.4712 1.51289
-13.4693 -0.487076
-13.4674 -0.516609
-13.4655 -0.26725
-13.4636 -0.368023
-13.4617 -0.384366
-13.4598 -0.0077206
-13.458 0.777784
-13.4561 1.51301
-13.4542 1.39482
-13.4523 -0.306528
-13.4504 -2.3068
-13.4485 -2.70432
-13.4466 -2.01612
-13.4447 -1.18157
-13.4428 0.717915
-13.4409 2.55901
-13.439 2.69208
-13.4371 2.57697
-13.4352 3.90467
-13.4333 5.61023
-13.4314 6.43497
-13.4295 6.96111
-13.4276 6.48855
-13.4257 5.5867
-13.4238 5.3881
-13.4219 5.02051
-13.42 5.35224
-13.4181 5.98764
-13.4162 4.81244
-13.4143 2.48181
-13.4124 1.17653
-13.4106 1.75168
-13.4087 2.83183
-13.4068 2.18194
-13.4049 -1.13388
-13.403 -4.06679
-13.4011 -3.70992
-13.3992 -3.18987
-13.3973 -4.40901
-13.3954 -4.97225
-13.3935 -4.6517
-13.3916 -3.78908
-13.3897 -1.6191
-13.3878 0.901594
-13.3859 2.50619
-13.384 3.74282
-13.3821 4.87662
-13.3802 5.32365
-13.3783 5.31873
-13.3764 4.06486
-13.3745 1.64273
-13.3726 -0.398204
-13.3707 -2.5274
-13.3688 -4.75659
-13.3669 -5.74841
-13.3651 -4.22076
-13.3632 -0.694522
-13.3613 1.99131
-13.3594 1.61288
-13.3575 -1.14405
-13.3556 -2.76685
-13.3537 -2.35087
-13.3518 -1.9499
-13.3499 -1.25285
-13.348 0.275613
-13.3461 0.828005
-13.3442 -0.09744
-13.3423 -0.102586
-13.3404 0.499204
-13.3385 -0.406929
-13.3366 -1.13007
-13.3347 -0.257139
-13.3328 1.64236
-13.3309 2.88675
-13.329 2.90415
-13.3271 2.5842
-13.3252 1.15075
-13.3233 -0.120452
-13.3214 -0.459217
-13.3195 -1.29802
-13.3177 -2.21474
-13.3158 -1.89497
-13.3139 -0.928873
-13.312 -0.0466989
-13.3101 1.61064
-13.3082 2.57297
-13.3063 2.67128
-13.3044 3.60779
-13.3025 4.85879
-13.3006 6.07857
-13.2987 8.14451
-13.2968 11.0333
-13.2949 13.2938
-13.293 14.0608
-13.2911 13.2624
-13.2892 11.7218
-13.2873 10.9247
-13.2854 12.051
-13.2835 13.5374
-13.2816 12.9187
-13.2797 10.4419
-13.2778 7.89391
-13.2759 6.31091
-13.274 5.66558
-13.2721 5.876
-13.2703 5.07742
-13.2684 3.76413
-13.2665 3.8217
-13.2646 4.78042
-13.2627 5.87891
-13.2608 5.87725
-13.2589 6.03777
-13.257 6.4826
-13.2551 5.31484
-13.2532 3.76717
-13.2513 2.9787
-13.2494 3.46261
-13.2475 5.73616
-13.2456 7.67039
-13.2437 7.64535
-13.2418 6.84809
-13.2399 6.01718
-13.238 4.61304
-13.2361 2.9991
-13.2342 2.54649
-13.2323 2.66146
-13.2304 1.97989
-13.2285 0.208489
-13.2266 -1.6254
-13.2248 -1.14058
-13.2229 0.563425
-13.221 0.89342
-13.2191 0.830459
-13.2172 0.865659
-13.2153 1.08632
-13.2134 1.70711
-13.2115 1.80532
-13.2096 1.4222
-13.2077 0.226842
-13.2058 -0.85515
-13.2039 -0.881444
-13.202 -0.203942
-13.2001 0.948242
-13.1982 2.11067
-13.1963 3.67257
-13.1944 5.44697
-13.1925 6.63154
-13.1906 5.78156
-13.1887 4.43469
-13.1868 4.22359
-13.1849 3.91013
-13.183 4.34129
-13.1811 4.96609
-13.1792 4.96854
-13.1774 4.66371
-13.1755 3.41433
-13.1736 2.16676
-13.1717 2.1112
-13.1698 2.47784
-13.1679 4.00513
-13.166 5.55129
-13.1641 4.19213
-13.1622 1.18011
-13.1603 -1.28527
-13.1584 -0.933524
-13.1565 -0.00725067
-13.1546 -0.516967
-13.1527 -1.22208
-13.1508 -2.45427
-13.1489 -2.46242
-13.147 -1.53805
-13.1451 0.21766
-13.1432 2.12555
-13.1413 2.79926
-13.1394 3.02965
-13.1375 2.06022
-13.1356 1.69708
-13.1337 3.14931
-13.1319 4.45974
-13.13 5.0469
-13.1281 5.65241
-13.1262 4.52699
-13.1243 1.86677
-13.1224 1.0849
-13.1205 0.201038
-13.1186 -1.76054
-13.1167 -2.51924
-13.1148 -1.93053
-13.1129 -0.63377
-13.111 -0.195572
-13.1091 0.364782
-13.1072 3.31094
-13.1053 5.98129
-13.1034 6.47178
-13.1015 5.96667
-13.0996 4.14978
-13.0977 2.8734
-13.0958 4.33324
-13.0939 7.34868
-13.092 9.55933
-13.0901 9.32231
-13.0882 7.68517
-13.0863 6.02266
-13.0845 5.2775
-13.0826 6.34073
-13.0807 7.66118
-13.0788 6.9655
-13.0769 4.93257
-13.075 4.17089
-13.0731 5.08405
-13.0712 6.321
-13.0693 7.61823
-13.0674 7.95512
-13.0655 6.52599
-13.0636 5.12085
-13.0617 4.9338
-13.0598 5.38828
-13.0579 5.51281
-13.056 5.30035
-13.0541 5.17636
-13.0522 5.51042
-13.0503 5.87642
-13.0484 5.23714
-13.0465 3.82225
-13.0446 1.61494
-13.0427 0.45961
-13.0408 1.43586
-13.0389 1.86047
-13.0371 1.9186
-13.0352 2.78906
-13.0333 2.67597
-13.0314 1.31847
-13.0295 -0.71212
-13.0276 -2.85662
-13.0257 -2.46059
-13.0238 -0.421708
-13.0219 0.845278
-13.02 2.00248
-13.0181 3.52379
-13.0162 5.56023
-13.0143 6.99768
-13.0124 6.61253
-13.0105 5.33132
-13.0086 4.46561
-13.0067 3.61427
-13.0048 2.23155
-13.0029 2.43003
-13.001 4.11677
-12.9991 4.56734
-12.9972 4.4131
-12.9953 3.80917
-12.9934 2.43116
-12.9916 1.59846
-12.9897 1.38385
-12.9878 1.62224
-12.9859 1.24452
-12.984 1.16033
-12.9821 2.40906
-12.9802 3.086
-12.9783 3.52112
-12.9764 4.90802
-12.9745 5.67093
-12.9726 3.84423
-12.9707 0.722824
-12.9688 -1.65007
-12.9669 -1.85254
-12.965 0.270433
-12.9631 2.28948
-12.9612 3.30063
-12.9593 4.01245
-12.9574 3.22081
-12.9555 1.00271
-12.9536 -0.243222
-12.9517 -0.15483
-12.9498 1.24007
-12.9479 2.9453
-12.946 3.65068
-12.9442 3.25437
-12.9423 1.54752
-12.9404 -0.226946
-12.9385 -0.957676
-12.9366 -0.347947
-12.9347 0.333654
-12.9328 0.421253
-12.9309 0.670703
-12.929 0.0819034
-12.9271 -1.0076
-12.9252 -1.39084
-12.9233 -1.4009
-12.9214 -0.147588
-12.9195 2.66518
-12.9176 5.64464
-12.9157 8.29689
-12.9138 9.82768
-12.9119 9.73582
-12.91 7.99538
-12.9081 5.72076
-12.9062 4.8813
-12.9043 4.63272
-12.9024 3.57683
-12.9005 2.14129
-12.8987 0.809227
-12.8968 0.10718
-12.8949 -0.00856704
-12.893 -0.571709
-12.8911 -1.03
-12.8892 -0.0363578
-12.8873 1.72865
-12.8854 2.81735
-12.8835 4.07678
-12.8816 3.89862
-12.8797 1.77938
-12.8778 2.26233
-12.8759 4.18999
-12.874 5.15988
-12.8721 5.13792
-12.8702 5.04468
-12.8683 6.75617
-12.8664 9.35241
-12.8645 11.605
-12.8626 12.6571
-12.8607 13.2034
-12.8588 13.2383
-12.8569 11.9418
-12.855 10.0815
-12.8531 8.65092
-12.8513 8.15572
-12.8494 8.00125
-12.8475 7.95088
-12.8456 8.08387
-12.8437 7.65366
-12.8418 5.6826
-12.8399 4.6791
-12.838 5.84483
-12.8361 5.75027
-12.8342 4.2379
-12.8323 3.38742
-12.8304 3.45265
-12.8285 3.16186
-12.8266 1.41792
-12.8247 -0.749673
-12.8228 -2.62465
-12.8209 -3.92226
-12.819 -3.63999
-12.8171 -2.03414
-12.8152 -0.453305
-12.8133 0.0094904
-12.8114 0.587438
-12.8095 2.12036
-12.8076 2.74727
-12.8057 2.16864
-12.8039 2.02034
-12.802 3.11759
-12.8001 4.935
-12.7982 5.6159
-12.7963 5.21754
-12.7944 6.24391
-12.7925 6.48594
-12.7906 5.78117
-12.7887 6.01454
-12.7868 4.73385
-12.7849 3.35161
-12.783 2.78548
-12.7811 1.8538
-12.7792 0.0319627
-12.7773 -2.24559
-12.7754 -2.37682
-12.7735 -0.724944
-12.7716 0.593397
-12.7697 0.227976
-12.7678 -1.84849
-12.7659 -4.0925
-12.764 -5.22885
-12.7621 -4.11703
-12.7602 -0.84397
-12.7584 1.30485
-12.7565 1.84167
-12.7546 2.5985
-12.7527 2.3719
-12.7508 1.63653
-12.7489 1.55391
-12.747 1.1654
-12.7451 0.912201
-12.7432 1.60196
-12.7413 1.29573
-12.7394 1.35752
-12.7375 3.75373
-12.7356 5.51554
-12.7337 5.67581
-12.7318 4.36911
-12.7299 3.69726
-12.728 5.11434
-12.7261 5.52101
-12.7242 4.885
-12.7223 4.56396
-12.7204 4.87783
-12.7185 6.11351
-12.7166 7.53696
-12.7147 7.62821
-12.7128 5.39808
-12.711 3.66337
-12.7091 3.89753
-12.7072 3.91635
-12.7053 2.90757
-12.7034 1.43921
-12.7015 0.560763
-12.6996 -0.166197
-12.6977 -1.96621
-12.6958 -4.53184
-12.6939 -6.06977
-12.692 -4.5025
-12.6901 -0.267139
-12.6882 4.11993
-12.6863 6.52163
-12.6844 5.83638
-12.6825 3.95144
-12.6806 3.05482
-12.6787 1.90949
-12.6768 1.20962
-12.6749 1.61218
-12.673 0.858413
-12.6711 -0.617973
-12.6692 -0.303255
-12.6673 2.20621
-12.6654 4.61913
-12.6636 4.26038
-12.6617 1.62365
-12.6598 0.327178
-12.6579 1.90162
-12.656 4.92524
-12.6541 6.90128
-12.6522 7.73095
-12.6503 8.79884
-12.6484 8.6002
-12.6465 7.10711
-12.6446 7.06531
-12.6427 8.62913
-12.6408 10.3873
-12.6389 12.7201
-12.637 13.6382
-12.6351 12.6618
-12.6332 11.7501
-12.6313 10.0235
-12.6294 7.37032
-12.6275 4.98143
-12.6256 4.29817
-12.6237 4.36315
-12.6218 3.83899
-12.6199 3.1765
-12.6181 3.00137
-12.6162 3.64062
-12.6143 3.86636
-12.6124 3.51972
-12.6105 3.50493
-12.6086 3.67724
-12.6067 3.73477
-12.6048 3.99492
-12.6029 3.44811
-12.601 2.57232
-12.5991 3.43054
-12.5972 5.15479
-12.5953 5.84874
-12.5934 5.75111
-12.5915 7.13774
-12.5896 8.94751
-12.5877 8.11826
-12.5858 6.18006
-12.5839 6.06268
-12.582 7.13965
-12.5801 7.70102
-12.5782 8.2653
-12.5763 10.2662
-12.5744 12.1317
-12.5725 11.7846
-12.5707 10.2164
-12.5688 8.69636
-12.5669 7.55379
-12.565 6.53682
-12.5631 7.3062
-12.5612 10.066
-12.5593 12.2964
-12.5574 13.3926
-12.5555 12.7545
-12.5536 9.06862
-12.5517 2.85863
-12.5498 -2.335
-12.5479 -4.39155
-12.546 -4.65225
-12.5441 -4.29839
-12.5422 -3.01205
-12.5403 -1.26082
-12.5384 -0.15993
-12.5365 0.685737
-12.5346 1.3304
-12.5327 2.17813
-12.5308 4.38555
-12.5289 5.97257
-12.527 4.3658
-12.5252 2.86225
-12.5233 3.56162
-12.5214 3.16891
-12.5195 2.36787
-12.5176 3.25882
-12.5157 4.1197
-12.5138 4.50938
-12.5119 5.01248
-12.51 4.8234
-12.5081 4.37452
-12.5062 4.66464
-12.5043 4.95052
-12.5024 5.4437
-12.5005 6.87519
-12.4986 7.21458
-12.4967 5.50882
-12.4948 3.08698
-12.4929 1.48251
-12.491 1.11697
-12.4891 1.54616
-12.4872 2.50259
-12.4853 3.41678
-12.4834 4.76832
-12.4815 5.07178
-12.4796 3.97207
-12.4778 3.07718
-12.4759 1.91554
-12.474 0.883086
-12.4721 -0.928625
-12.4702 -3.10487
-12.4683 -1.68741
-12.4664 2.28651
-12.4645 4.54032
-12.4626 4.16508
-12.4607 1.48362
-12.4588 -0.338784
-12.4569 -0.0963582
-12.455 -0.664346
-12.4531 -1.81868
-12.4512 -2.10802
-12.4493 -0.816583
-12.4474 0.753505
-12.4455 1.57556
-12.4436 1.48378
-12.4417 0.970934
-12.4398 1.17705
-12.4379 2.25062
-12.436 3.19636
-12.4341 1.95291
-12.4322 0.346176
-12.4304 0.252045
-12.4285 2.17282
-12.4266 5.53948
-12.4247 7.31649
-12.4228 7.28398
-12.4209 6.81531
-12.419 5.7449
-12.4171 4.12102
-12.4152 3.96112
-12.4133 4.39122
-12.4114 3.09543
-12.4095 1.5372
-12.4076 1.42546
-12.4057 1.91956
-12.4038 2.89319
-12.4019 5.22728
-12.4 7.98376
-12.3981 9.99684
-12.3962 9.60763
-12.3943 8.61621
-12.3924 9.32071
-12.3905 8.53473
-12.3886 5.77297
-12.3867 4.0293
-12.3849 3.83402
-12.383 3.24931
-12.3811 1.62148
-12.3792 -0.384889
-12.3773 -0.605325
-12.3754 2.55643
-12.3735 5.02109
-12.3716 5.48039
-12.3697 5.92581
-12.3678 6.42773
-12.3659 7.06029
-12.364 6.43069
-12.3621 5.43647
-12.3602 4.74366
-12.3583 4.83038
-12.3564 7.69745
-12.3545 9.79644
-12.3526 8.67042
-12.3507 7.14214
-12.3488 6.45516
-12.3469 5.55189
-12.345 4.5152
-12.3431 3.71888
-12.3412 4.08368
-12.3393 6.45252
-12.3375 7.10278
-12.3356 4.58712
-12.3337 2.54199
-12.3318 1.78699
-12.3299 0.846406
-12.328 -0.0103101
-12.3261 0.776003
-12.3242 2.849
-12.3223 4.21564
-12.3204 4.34405
-12.3185 3.26211
-12.3166 1.93703
-12.3147 1.80152
-12.3128 2.4551
-12.3109 2.88129
-12.309 2.31946
-12.3071 1.92128
-12.3052 3.15134
-12.3033 4.70085
-12.3014 4.93108
-12.2995 4.58589
-12.2976 4.79693
-12.2957 4.75167
-12.2938 4.05487
-12.292 3.10244
-12.2901 2.4914
-12.2882 3.22165
-12.2863 4.12631
-12.2844 3.63116
-12.2825 2.9186
-12.2806 3.1123
-12.2787 3.53908
-12.2768 2.64446
-12.2749 0.110089
-12.273 -2.57766
-12.2711 -4.75794
-12.2692 -6.27098
-12.2673 -6.29356
-12.2654 -4.06548
-12.2635 -1.32346
-12.2616 -0.103844
-12.2597 -0.0619722
-12.2578 -0.905073
-12.2559 -1.99729
-12.254 -2.96161
-12.2521 -2.82969
-12.2502 -1.36376
-12.2483 -1.27482
-12.2464 -2.29537
-12.2446 -2.19595
-12.2427 -1.80486
-12.2408 -1.78054
-12.2389 -0.635253
-12.237 1.03932
-12.2351 0.982703
-12.2332 -0.727718
-12.2313 -2.94295
-12.2294 -3.8028
-12.2275 -2.15553
-12.2256 -0.311115
-12.2237 0.148526
-12.2218 0.839461
-12.2199 2.16611
-12.218 3.84347
-12.2161 6.12019
-12.2142 7.16071
-12.2123 6.43893
-12.2104 5.8671
-12.2085 5.16736
-12.2066 3.25574
-12.2047 2.09489
-12.2028 1.0022
-12.2009 -0.837381
-12.199 -1.0018
-12.1972 -1.71739
-12.1953 -2.6694
-12.1934 -2.09227
-12.1915 -0.703985
-12.1896 1.67645
-12.1877 2.92645
-12.1858 2.03198
-12.1839 -0.969534
-12.182 -2.83267
-12.1801 -2.20683
-12.1782 -2.63651
-12.1763 -2.99104
-12.1744 -1.21863
-12.1725 1.35678
-12.1706 2.95451
-12.1687 3.56394
-12.1668 3.50266
-12.1649 4.27393
-12.163 6.30814
-12.1611 6.7652
-12.1592 5.67231
-12.1573 5.81815
-12.1554 7.05664
-12.1535 6.14211
-12.1517 3.55767
-12.1498 1.97493
-12.1479 1.98188
-12.146 2.53171
-12.1441 1.76424
-12.1422 0.2727
-12.1403 -1.13335
-12.1384 -2.27006
-12.1365 -2.4933
-12.1346 -2.03714
-12.1327 -1.42622
-12.1308 -0.766651
-12.1289 -0.0540001
-12.127 0.848678
-12.1251 2.18341
-12.1232 2.66732
-12.1213 2.79473
-12.1194 3.30871
-12.1175 2.22189
-12.1156 0.861645
-12.1137 1.32788
-12.1118 2.69182
-12.1099 3.73782
-12.108 4.2193
-12.1061 5.39642
-12.1043 7.34196
-12.1024 6.89231
-12.1005 3.64259
-12.0986 1.2123
-12.0967 1.05521
-12.0948 1.98233
-12.0929 2.5526
-12.091 3.23232
-12.0891 3.32981
-12.0872 2.35883
-12.0853 1.74733
-12.0834 0.80995
-12.0815 0.0516854
-12.0796 0.335178
-12.0777 1.20692
-12.0758 2.77132
-12.0739 4.927
-12.072 5.40785
-12.0701 3.87974
-12.0682 3.13876
-12.0663 3.57718
-12.0644 4.04162
-12.0625 3.66681
-12.0606 3.12988
-12.0587 2.24684
-12.0569 0.54722
-12.055 -1.74492
-12.0531 -2.56502
-12.0512 -0.0949663
-12.0493 2.18617
-12.0474 3.01441
-12.0455 4.53191
-12.0436 7.14386
-12.0417 8.34825
-12.0398 8.21186
-12.0379 7.97953
-12.036 6.85712
-12.0341 6.54159
-12.0322 7.58695
-12.0303 9.27976
-12.0284 9.67597
-12.0265 7.05103
-12.0246 3.6195
-12.0227 2.06145
-12.0208 2.12572
-12.0189 3.37011
-12.017 4.35005
-12.0151 3.99515
-12.0132 3.72903
-12.0114 1.7398
-12.0095 -0.314466
-12.0076 -0.547897
-12.0057 0.309338
-12.0038 2.15375
-12.0019 1.52437
-12 -0.46036
-11.9981 -0.392264
-11.9962 2.24585
-11.9943 5.92701
-11.9924 8.21869
-11.9905 8.1798
-11.9886 6.50475
-11.9867 4.76838
-11.9848 3.81384
-11.9829 4.25701
-11.981 4.6573
-11.9791 3.96068
-11.9772 2.46667
-11.9753 1.90163
-11.9734 3.54964
-11.9715 5.2595
-11.9696 5.94907
-11.9677 5.56504
-11.9658 5.04745
-11.964 4.35964
-11.9621 3.06675
-11.9602 2.6383
-11.9583 3.34686
-11.9564 3.67918
-11.9545 2.6047
-11.9526 2.68971
-11.9507 4.56576
-11.9488 5.60692
-11.9469 4.73538
-11.945 3.13788
-11.9431 3.51313
-11.9412 4.83639
-11.9393 5.14072
-11.9374 5.77949
-11.9355 6.85737
-11.9336 7.52288
-11.9317 7.46756
-11.9298 6.85962
-11.9279 6.77867
-11.926 6.5406
-11.9241 5.32424
-11.9222 3.90448
-11.9203 3.0915
-11.9185 2.7226
-11.9166 2.86154
-11.9147 3.81553
-11.9128 4.10008
-11.9109 3.8669
-11.909 3.02829
-11.9071 1.82464
-11.9052 1.67335
-11.9033 1.8704
-11.9014 2.49707
-11.8995 3.93211
-11.8976 5.95789
-11.8957 7.20259
-11.8938 7.68122
-11.8919 6.71626
-11.89 3.32703
-11.8881 0.273599
-11.8862 -1.77361
-11.8843 -3.03434
-11.8824 -3.46808
-11.8805 -2.48974
-11.8786 0.0811048
-11.8767 2.40517
-11.8748 4.67883
-11.8729 6.05745
-11.8711 3.78467
-11.8692 -0.0121041
-11.8673 -1.56942
-11.8654 -1.46204
-11.8635 -0.350228
-11.8616 0.844256
-11.8597 1.76175
-11.8578 2.26511
-11.8559 1.46373
-11.854 2.20395
-11.8521 4.31548
-11.8502 4.8064
-11.8483 4.67467
-11.8464 3.08673
-11.8445 -0.307464
-11.8426 -0.350687
-11.8407 2.10132
-11.8388 2.57415
-11.8369 3.04217
-11.835 4.57028
-11.8331 6.55986
-11.8312 8.23032
-11.8293 8.02747
-11.8274 7.19904
-11.8255 5.52825
-11.8237 2.12153
-11.8218 -0.757039
-11.8199 -2.40892
-11.818 -2.64482
-11.8161 -0.998622
-11.8142 2.28647
-11.8123 5.43014
-11.8104 4.74971
-11.8085 2.77561
-11.8066 3.64609
-11.8047 5.74689
-11.8028 6.25908
-11.8009 5.0149
-11.799 4.58974
-11.7971 4.954
-11.7952 4.39098
-11.7933 2.88165
-11.7914 1.10055
-11.7895 -1.03361
-11.7876 -2.78996
-11.7857 -1.95607
-11.7838 0.205378
-11.7819 1.36972
-11.78 1.62304
-11.7782 1.82776
-11.7763 2.37716
-11.7744 3.39598
-11.7725 4.63395
-11.7706 4.531
-11.7687 4.44287
-11.7668 5.85443
-11.7649 5.67277
-11.763 3.38605
-11.7611 2.08643
-11.7592 2.53912
-11.7573 2.73557
-11.7554 1.63426
-11.7535 1.10103
-11.7516 1.41393
-11.7497 0.994342
-11.7478 -0.0799688
-11.7459 -0.413608
-11.744 0.967267
-11.7421 1.91394
-11.7402 1.21834
-11.7383 -0.114103
-11.7364 -1.80008
-11.7345 -2.96755
-11.7326 -2.65743
-11.7308 -0.79628
-11.7289 -0.183351
-11.727 -1.69864
-11.7251 -2.30389
-11.7232 -1.54711
-11.7213 -0.846146
-11.7194 -1.26069
-11.7175 -2.09014
-11.7156 -1.68905
-11.7137 -0.343442
-11.7118 1.57969
-11.7099 4.28462
-11.708 6.39036
-11.7061 6.15225
-11.7042 4.92837
-11.7023 4.95416
-11.7004 5.27245
-11.6985 5.39464
-11.6966 6.26421
-11.6947 7.03043
-11.6928 5.81735
-11.6909 2.83045
-11.689 0.452146
-11.6871 0.0209026
-11.6853 1.35825
-11.6834 2.9282
-11.6815 4.88353
-11.6796 7.58863
-11.6777 10.0961
-11.6758 11.1072
-11.6739 8.27299
-11.672 3.87855
-11.6701 2.05819
-11.6682 2.9605
-11.6663 4.60437
-11.6644 6.70871
-11.6625 8.0502
-11.6606 7.21736
-11.6587 6.38483
-11.6568 6.52653
-11.6549 6.92336
-11.653 6.58087
-11.6511 5.98361
-11.6492 4.15615
-11.6473 1.64532
-11.6454 1.64796
-11.6435 3.94256
-11.6416 6.89829
-11.6397 9.22137
-11.6379 11.4574
-11.636 11.6479
-11.6341 9.53476
-11.6322 7.04364
-11.6303 3.85465
-11.6284 1.27937
-11.6265 -0.991055
-11.6246 -2.98944
-11.6227 -3.58553
-11.6208 -2.64537
-11.6189 -0.76718
-11.617 0.655141
-11.6151 1.10046
-11.6132 1.67874
-11.6113 2.41402
-11.6094 2.43472
-11.6075 2.52464
-11.6056 2.99497
-11.6037 3.85969
-11.6018 4.85185
-11.5999 4.806
-11.598 3.07068
-11.5961 0.855232
-11.5942 -1.15213
-11.5923 -2.01623
-11.5905 -0.520786
-11.5886 0.242381
-11.5867 -0.654236
-11.5848 0.0541512
-11.5829 2.19924
-11.581 3.30258
-11.5791 2.61402
-11.5772 1.17338
-11.5753 2.44001
-11.5734 5.76553
-11.5715 6.13759
-11.5696 3.93982
-11.5677 1.52073
-11.5658 1.05139
-11.5639 3.60702
-11.562 7.00687
-11.5601 10.6506
-11.5582 14.4891
-11.5563 17.0687
-11.5544 16.3492
-11.5525 13.4985
-11.5506 11.7984
-11.5487 10.5154
-11.5468 8.53308
-11.545 6.82286
-11.5431 6.45813
-11.5412 5.59087
-11.5393 4.04811
-11.5374 3.96026
-11.5355 3.15858
-11.5336 2.01281
-11.5317 1.36962
-11.5298 0.597569
-11.5279 0.923739
-11.526 2.29597
-11.5241 3.53754
-11.5222 3.69154
-11.5203 2.88014
-11.5184 0.751194
-11.5165 0.0254816
-11.5146 1.66484
-11.5127 2.41519
-11.5108 3.36465
-11.5089 4.8547
-11.507 4.27359
-11.5051 2.87513
-11.5032 2.86972
-11.5013 1.3159
-11.4994 -1.84361
-11.4976 -1.62909
-11.4957 1.74075
-11.4938 5.03232
-11.4919 7.14846
-11.49 9.00579
-11.4881 10.8067
-11.4862 10.7948
-11.4843 9.95334
-11.4824 9.41417
-11.4805 9.16871
-11.4786 8.58959
-11.4767 6.06444
-11.4748 3.08757
-11.4729 1.33121
-11.471 1.29721
-11.4691 2.29796
-11.4672 4.68347
-11.4653 8.14301
-11.4634 10.2825
-11.4615 11.172
-11.4596 10.0224
-11.4577 6.39227
-11.4558 1.9329
-11.4539 -0.370089
-11.452 -0.150354
-11.4502 0.729569
-11.4483 1.47018
-11.4464 1.80506
-11.4445 2.64983
-11.4426 3.53345
-11.4407 5.39805
-11.4388 8.94575
-11.4369 11.8997
-11.435 12.7425
-11.4331 11.8484
-11.4312 10.2389
-11.4293 9.74844
-11.4274 10.3511
-11.4255 10.1159
-11.4236 9.38619
-11.4217 9.37642
-11.4198 10.2815
-11.4179 9.89076
-11.416 8.84489
-11.4141 8.18218
-11.4122 7.76214
-11.4103 8.24126
-11.4084 8.17743
-11.4065 8.19276
-11.4047 8.28036
-11.4028 7.11002
-11.4009 4.33262
-11.399 2.22364
-11.3971 1.53969
-11.3952 -0.102663
-11.3933 -1.63209
-11.3914 -1.97508
-11.3895 -1.41638
-11.3876 -0.816319
-11.3857 -1.66635
-11.3838 -2.74788
-11.3819 -2.62309
-11.38 -1.70307
-11.3781 1.0513
-11.3762 3.18919
-11.3743 2.59049
-11.3724 1.25398
-11.3705 -0.240463
-11.3686 0.201957
-11.3667 2.44169
-11.3648 3.33094
-11.3629 1.72235
-11.361 0.838526
-11.3591 2.96353
-11.3573 5.18042
-11.3554 5.71278
-11.3535 4.56443
-11.3516 2.98056
-11.3497 3.31262
-11.3478 4.93672
-11.3459 5.12724
-11.344 5.29288
-11.3421 6.76635
-11.3402 6.51994
-11.3383 4.173
-11.3364 3.67497
-11.3345 4.93108
-11.3326 4.28399
-11.3307 2.99306
-11.3288 2.39259
-11.3269 1.75672
-11.325 2.25272
-11.3231 3.62117
-11.3212 3.55859
-11.3193 3.09861
-11.3174 4.33409
-11.3155 4.86643
-11.3136 3.81729
-11.3118 4.10279
-11.3099 5.6663
-11.308 6.73832
-11.3061 6.98704
-11.3042 5.39786
-11.3023 2.92056
-11.3004 2.22284
-11.2985 3.80548
-11.2966 7.1009
-11.2947 11.0787
-11.2928 12.025
-11.2909 8.28021
-11.289 4.82776
-11.2871 4.07612
-11.2852 3.31312
-11.2833 2.79587
-11.2814 5.35714
-11.2795 8.80046
-11.2776 9.42258
-11.2757 8.1987
-11.2738 6.04795
-11.2719 4.5119
-11.27 5.39644
-11.2681 6.79147
-11.2662 6.92596
-11.2644 5.54949
-11.2625 3.97705
-11.2606 3.2548
-11.2587 1.3803
-11.2568 0.441787
-11.2549 3.03633
-11.253 6.33666
-11.2511 8.03458
-11.2492 7.47979
-11.2473 6.46763
-11.2454 6.83794
-11.2435 7.55389
-11.2416 7.47398
-11.2397 6.97768
-11.2378 6.90847
-11.2359 7.01558
-11.234 6.27197
-11.2321 4.6208
-11.2302 2.16766
-11.2283 0.833764
-11.2264 2.99104
-11.2245 5.23246
-11.2226 5.68765
-11.2207 5.80744
-11.2188 5.93507
-11.217 4.67066
-11.2151 1.15815
-11.2132 -0.0664202
-11.2113 1.89175
-11.2094 3.93503
-11.2075 5.17636
-11.2056 5.30398
-11.2037 4.4783
-11.2018 3.04889
-11.1999 2.42266
-11.198 3.16437
-11.1961 3.98777
-11.1942 3.14319
-11.1923 0.575258
-11.1904 -1.72422
-11.1885 -2.04626
-11.1866 -0.00911122
-11.1847 2.65838
-11.1828 4.07662
-11.1809 4.41904
-11.179 4.6555
-11.1771 4.43143
-11.1752 3.88166
-11.1733 3.13977
-11.1715 1.93657
-11.1696 1.80767
-11.1677 2.1093
-11.1658 1.51394
-11.1639 -0.750024
-11.162 -4.2417
-11.1601 -6.08155
-11.1582 -5.98965
-11.1563 -4.08116
-11.1544 -1.51451
-11.1525 -0.0231408
-11.1506 0.605166
-11.1487 0.26477
-11.1468 -0.318868
-11.1449 0.365534
-11.143 2.54042
-11.1411 4.01076
-11.1392 3.55135
-11.1373 1.71796
-11.1354 0.411503
-11.1335 1.16718
-11.1316 3.31826
-11.1297 3.92117
-11.1278 1.76039
-11.1259 1.17518
-11.1241 2.08882
-11.1222 2.58155
-11.1203 3.29778
-11.1184 3.63077
-11.1165 4.22548
-11.1146 5.27974
-11.1127 6.38118
-11.1108 6.54505
-11.1089 6.30529
-11.107 7.10472
-11.1051 7.79513
-11.1032 7.67153
-11.1013 6.83117
-11.0994 5.25511
-11.0975 4.47047
-11.0956 4.9152
-11.0937 4.58329
-11.0918 5.19619
-11.0899 7.81164
-11.088 8.31084
-11.0861 6.54377
-11.0842 5.87835
-11.0823 7.30487
-11.0804 8.64544
-11.0786 7.98531
-11.0767 7.05028
-11.0748 6.11818
-11.0729 4.85596
-11.071 4.74387
-11.0691 5.34333
-11.0672 6.66284
-11.0653 8.31025
-11.0634 7.81476
-11.0615 6.28558
-11.0596 5.44278
-11.0577 5.5963
-11.0558 7.50722
-11.0539 8.20951
-11.052 6.76819
-11.0501 5.73881
-11.0482 6.54273
-11.0463 7.65189
-11.0444 6.88499
-11.0425 6.39084
-11.0406 6.32168
-11.0387 6.14513
-11.0368 6.00636
-11.0349 5.48856
-11.033 5.31071
-11.0312 4.95385
-11.0293 3.08831
-11.0274 0.155342
-11.0255 -1.75325
-11.0236 -3.52298
-11.0217 -4.02327
-11.0198 -2.0335
-11.0179 1.41996
-11.016 4.99907
-11.0141 6.151
-11.0122 6.01224
-11.0103 5.53398
-11.0084 5.65601
-11.0065 6.16692
-11.0046 6.16343
-11.0027 6.4128
-11.0008 7.05394
-10.9989 8.81121
-10.997 9.4725
-10.9951 7.64712
-10.9932 6.3445
-10.9913 7.94559
-10.9894 9.81764
-10.9875 7.54473
-10.9856 1.81954
-10.9838 -2.33616
-10.9819 -2.56204
-10.98 -0.77907
-10.9781 0.66016
-10.9762 -0.19886
-10.9743 -2.74151
-10.9724 -5.59175
-10.9705 -7.03101
-10.9686 -5.83551
-10.9667 -4.59553
-10.9648 -5.43058
-10.9629 -6.4513
-10.961 -5.02471
-10.9591 -3.12892
-10.9572 -2.91145
-10.9553 -3.69879
-10.9534 -4.33387
-10.9515 -3.77751
-10.9496 -3.16905
-10.9477 -2.86057
-10.9458 -1.72268
-10.9439 0.830419
-10.942 4.2069
-10.9401 6.26374
-10.9383 6.64282
-10.9364 6.20562
-10.9345 4.67263
-10.9326 3.07294
-10.9307 2.7682
-10.9288 2.04744
-10.9269 -0.411702
-10.925 -2.84439
-10.9231 -4.09265
-10.9212 -4.47111
-10.9193 -3.80314
-10.9174 -1.71099
-10.9155 1.24562
-10.9136 2.79462
-10.9117 2.30166
-10.9098 2.74597
-10.9079 4.73765
-10.906 6.16845
-10.9041 6.53414
-10.9022 6.65465
-10.9003 6.59727
-10.8984 6.2785
-10.8965 7.07295
-10.8946 7.80028
-10.8927 6.85716
-10.8909 5.56606
-10.889 3.63688
-10.8871 0.848891
-10.8852 0.25641
-10.8833 2.80997
-10.8814 5.4311
-10.8795 6.56935
-10.8776 5.65029
-10.8757 4.44231
-10.8738 5.7766
-10.8719 6.90815
-10.87 5.26821
-10.8681 1.96462
-10.8662 -0.152556
-10.8643 0.305605
-10.8624 0.494041
-10.8605 0.910107
-10.8586 2.84493
-10.8567 3.64727
-10.8548 3.03788
-10.8529 1.13366
-10.851 -0.523699
-10.8491 -0.889101
-10.8472 -2.6842
-10.8453 -5.54579
-10.8435 -7.55751
-10.8416 -7.37128
-10.8397 -4.97653
-10.8378 -2.20055
-10.8359 0.262515
-10.834 2.15508
-10.8321 1.82011
-10.8302 -0.776321
-10.8283 -3.44849
-10.8264 -4.77387
-10.8245 -3.63544
-10.8226 -1.4438
-10.8207 -0.0768142
-10.8188 0.00854147
-10.8169 0.708712
-10.815 3.75893
-10.8131 6.9215
-10.8112 9.50525
-10.8093 10.1253
-10.8074 9.00149
-10.8055 8.39873
-10.8036 7.89436
-10.8017 8.12388
-10.7998 8.16776
-10.798 6.93652
-10.7961 4.54656
-10.7942 1.68959
-10.7923 0.173474
-10.7904 -0.919027
-10.7885 -1.12544
-10.7866 0.827937
-10.7847 2.53762
-10.7828 1.83371
-10.7809 1.33982
-10.779 4.04632
-10.7771 6.42358
-10.7752 6.61386
-10.7733 6.6677
-10.7714 6.7097
-10.7695 6.61841
-10.7676 6.72205
-10.7657 7.02553
-10.7638 6.8524
-10.7619 5.27387
-10.76 2.78758
-10.7581 1.20386
-10.7562 -0.247082
-10.7543 -1.64248
-10.7524 -2.97725
-10.7506 -4.94195
-10.7487 -5.77544
-10.7468 -5.24663
-10.7449 -2.71002
-10.743 0.478946
-10.7411 3.23517
-10.7392 5.93979
-10.7373 6.93518
-10.7354 7.41877
-10.7335 7.30089
-10.7316 5.43991
-10.7297 3.99923
-10.7278 4.84133
-10.7259 7.84296
-10.724 11.6604
-10.7221 13.8733
-10.7202 14.9035
-10.7183 15.8424
-10.7164 15.2234
-10.7145 14.3529
-10.7126 13.7993
-10.7107 12.2245
-10.7088 10.6254
-10.7069 9.99914
-10.7051 9.16301
-10.7032 7.35558
-10.7013 6.50511
-10.6994 7.20992
-10.6975 8.00061
-10.6956 8.83079
-10.6937 10.1897
-10.6918 11.4452
-10.6899 10.1262
-10.688 5.69302
-10.6861 1.56004
-10.6842 0.176516
-10.6823 2.92991
-10.6804 7.93919
-10.6785 11.1648
-10.6766 12.2192
-10.6747 11.4428
-10.6728 9.43427
-10.6709 8.06392
-10.669 6.41783
-10.6671 3.65647
-10.6652 2.0464
-10.6633 1.87599
-10.6614 3.17985
-10.6595 6.12662
-10.6577 8.58718
-10.6558 8.51724
-10.6539 7.10842
-10.652 6.36621
-10.6501 5.57474
-10.6482 5.5431
-10.6463 6.35098
-10.6444 7.45669
-10.6425 8.65909
-10.6406 8.7503
-10.6387 8.26895
-10.6368 7.19197
-10.6349 4.63071
-10.633 2.08268
-10.6311 1.38507
-10.6292 0.730699
-10.6273 0.26268
-10.6254 1.77341
-10.6235 4.18649
-10.6216 5.87498
-10.6197 6.22411
-10.6178 5.89212
-10.6159 4.9556
-10.614 4.25842
-10.6121 4.70192
-10.6103 5.21346
-10.6084 4.96258
-10.6065 4.91832
-10.6046 4.97464
-10.6027 3.98914
-10.6008 3.58499
-10.5989 5.44118
-10.597 7.60778
-10.5951 8.25677
-10.5932 8.12041
-10.5913 7.53981
-10.5894 7.20042
-10.5875 7.22451
-10.5856 8.15726
-10.5837 9.66802
-10.5818 9.40912
-10.5799 8.47044
-10.578 7.48214
-10.5761 6.45619
-10.5742 7.74938
-10.5723 10.6128
-10.5704 12.0721
-10.5685 12.7442
-10.5666 13.0683
-10.5648 10.4267
-10.5629 5.4355
-10.561 2.0145
-10.5591 0.562378
-10.5572 -1.06074
-10.5553 -1.76312
-10.5534 0.912742
-10.5515 4.01309
-10.5496 3.77028
-10.5477 4.42227
-10.5458 7.52195
-10.5439 9.06713
-10.542 8.75043
-10.5401 8.51573
-10.5382 9.72538
-10.5363 10.8939
-10.5344 10.3027
-10.5325 9.6567
-10.5306 10.6892
-10.5287 10.7991
-10.5268 8.05068
-10.5249 4.87695
-10.523 3.38597
-10.5211 2.6481
-10.5192 2.92106
-10.5174 5.25878
-10.5155 7.77877
-10.5136 10.3514
-10.5117 10.5846
-10.5098 7.2771
-10.5079 3.88991
-10.506 1.7589
-10.5041 0.62534
-10.5022 -0.068166
-10.5003 0.728362
-10.4984 2.15699
-10.4965 2.57638
-10.4946 1.1881
-10.4927 -0.542906
-10.4908 0.540396
-10.4889 4.29247
-10.487 7.50457
-10.4851 7.65188
-10.4832 7.40555
-10.4813 6.81784
-10.4794 6.07108
-10.4775 7.04649
-10.4756 7.9023
[truncated: 129,073 more rows]

## Sheet: Figure 10 - SI
Figure 10. [P666,14][TCM] 31P NMR spectrum (d6-DMSO, 600 MHz, 25˚C).
-295.015 -0.0839606
-295.013 1.78393
-295.011 3.41391
-295.009 2.23703
-295.008 0.980801
-295.006 2.07258
-295.004 2.6623
-295.002 2.94936
-295 3.8885
-294.998 2.22803
-294.996 1.32041
-294.994 2.28226
-294.993 1.94229
-294.991 2.68308
-294.989 4.45831
-294.987 6.39975
-294.985 6.71051
-294.983 6.22669
-294.981 4.77299
-294.98 4.49031
-294.978 3.73521
-294.976 1.13113
-294.974 -0.226808
-294.972 -1.38384
-294.97 -1.93821
-294.968 -0.105547
-294.966 1.22881
-294.965 0.44535
-294.963 -0.273778
-294.961 -2.20367
-294.959 -1.33363
-294.957 0.255403
-294.955 0.28847
-294.953 0.446079
-294.951 0.594147
-294.95 2.71778
-294.948 2.79577
-294.946 3.47094
-294.944 2.90978
-294.942 2.00166
-294.94 2.3911
-294.938 3.88742
-294.937 5.84274
-294.935 8.21948
-294.933 6.26009
-294.931 3.18088
-294.929 2.34942
-294.927 4.15816
-294.925 4.75788
-294.923 2.55868
-294.922 1.35517
-294.92 2.43961
-294.918 0.0595773
-294.916 -3.87298
-294.914 -5.33353
-294.912 -5.50359
-294.91 -5.06426
-294.908 -2.79805
-294.907 0.00332566
-294.905 -0.693578
-294.903 -2.88872
-294.901 -2.99015
-294.899 -2.83506
-294.897 -2.92404
-294.895 -0.0727168
-294.894 -0.0604098
-294.892 -1.85813
-294.89 -3.81942
-294.888 -2.85213
-294.886 -2.9616
-294.884 -3.26712
-294.882 -2.6251
-294.88 -3.04288
-294.879 -1.08934
-294.877 -0.933469
-294.875 -2.18095
-294.873 -3.27733
-294.871 -3.26853
-294.869 -2.1827
-294.867 -0.802246
-294.865 -0.915013
-294.864 -1.48144
-294.862 0.606003
-294.86 1.84676
-294.858 0.806891
-294.856 -0.560051
-294.854 -0.31492
-294.852 -0.234195
-294.851 -1.89105
-294.849 -1.76823
-294.847 -0.138134
-294.845 -1.56407
-294.843 -4.00693
-294.841 -4.73742
-294.839 -5.04317
-294.837 -2.96343
-294.836 -1.55951
-294.834 -3.56415
-294.832 -1.51021
-294.83 -0.532951
-294.828 -1.93057
-294.826 -2.14419
-294.824 -3.20461
-294.822 -4.3733
-294.821 -2.69337
-294.819 0.480361
-294.817 4.06625
-294.815 5.58011
-294.813 4.40546
-294.811 2.60211
-294.809 2.02297
-294.808 3.17381
-294.806 4.0505
-294.804 2.04281
-294.802 0.180901
-294.8 -1.28126
-294.798 -1.80241
-294.796 -1.50297
-294.794 -0.636554
-294.793 -1.66234
-294.791 -0.191423
-294.789 0.644337
-294.787 0.570537
-294.785 1.67736
-294.783 -0.175885
-294.781 -1.71717
-294.779 -2.67043
-294.778 -3.6232
-294.776 -6.45651
-294.774 -7.22022
-294.772 -6.02525
-294.77 -3.19269
-294.768 -0.401354
-294.766 0.38321
-294.765 0.631461
-294.763 -0.617592
-294.761 -1.23306
-294.759 -0.63282
-294.757 -0.0114525
-294.755 0.525476
-294.753 -0.434378
-294.751 -1.87013
-294.75 -2.86691
-294.748 -3.05258
-294.746 -3.31038
-294.744 -1.14519
-294.742 -1.35263
-294.74 -1.52063
-294.738 0.0870784
-294.736 -0.366119
-294.735 -2.98213
-294.733 -5.13545
-294.731 -3.07669
-294.729 -0.737121
-294.727 -0.579136
-294.725 -0.448298
-294.723 -0.832693
-294.722 -0.358922
-294.72 1.54246
-294.718 0.963251
-294.716 -0.880511
-294.714 -1.07044
-294.712 -0.97663
-294.71 -0.598308
-294.708 -1.34464
-294.707 -0.343825
-294.705 2.82853
-294.703 3.78929
-294.701 3.6567
-294.699 3.82761
-294.697 3.46821
-294.695 4.2334
-294.693 5.17127
-294.692 3.66848
-294.69 2.53948
-294.688 1.15625
-294.686 1.39977
-294.684 1.4567
-294.682 0.838424
-294.68 1.0481
-294.679 0.41796
-294.677 -0.924025
-294.675 -0.360393
-294.673 0.315641
-294.671 1.23817
-294.669 1.96036
-294.667 1.56485
-294.665 1.56322
-294.664 1.02716
-294.662 -1.63007
-294.66 -2.41513
-294.658 -1.96381
-294.656 -2.18175
-294.654 -1.96727
-294.652 -1.74337
-294.65 -0.620329
-294.649 -2.08946
-294.647 -2.01427
-294.645 -0.862988
-294.643 0.490437
-294.641 2.82594
-294.639 3.02644
-294.637 3.02429
-294.636 1.02239
-294.634 2.99235
-294.632 3.86178
-294.63 3.25376
-294.628 1.58342
-294.626 -1.21661
-294.624 -2.89266
-294.622 -1.36179
-294.621 1.14449
-294.619 0.615454
-294.617 -3.22956
-294.615 -4.18268
-294.613 -2.6582
-294.611 -2.26146
-294.609 -3.02871
-294.608 -3.63469
-294.606 -3.45092
-294.604 -3.34401
-294.602 -2.17278
-294.6 -1.89188
-294.598 -1.63259
-294.596 -1.43068
-294.594 0.154557
-294.593 0.675767
-294.591 0.452732
-294.589 0.0699219
-294.587 0.430675
-294.585 1.11008
-294.583 -0.4848
-294.581 -1.55936
-294.579 -1.41563
-294.578 -2.84484
-294.576 -2.8484
-294.574 0.680965
-294.572 4.57992
-294.57 3.31918
-294.568 1.66878
-294.566 1.36428
-294.565 0.279183
-294.563 0.317363
-294.561 2.79805
-294.559 2.97997
-294.557 2.93333
-294.555 1.72378
-294.553 0.718699
-294.551 1.45701
-294.55 1.34675
-294.548 -0.181682
-294.546 -0.988833
-294.544 -1.07283
-294.542 -3.02486
-294.54 -3.85373
-294.538 -1.50135
-294.536 0.153999
-294.535 0.575729
-294.533 1.43931
-294.531 2.06429
-294.529 1.91167
-294.527 3.27276
-294.525 4.39255
-294.523 2.52034
-294.522 0.945535
-294.52 1.11144
-294.518 2.01742
-294.516 -0.609641
-294.514 -2.03176
-294.512 -2.57993
-294.51 0.0921576
-294.508 2.25271
-294.507 0.25866
-294.505 -3.61127
-294.503 -5.84592
-294.501 -6.50589
-294.499 -6.87467
-294.497 -5.36859
-294.495 -3.14993
-294.493 -1.50761
-294.492 -1.93526
-294.49 -0.648852
-294.488 -0.120782
-294.486 -0.280462
-294.484 -0.675652
-294.482 -1.5114
-294.48 -0.429695
-294.479 0.236231
-294.477 -0.54456
-294.475 0.43659
-294.473 1.50482
-294.471 1.1829
-294.469 -0.0889005
-294.467 -1.54234
-294.465 -2.61018
-294.464 -1.39717
-294.462 0.563006
-294.46 1.61061
-294.458 0.519674
-294.456 -0.919479
-294.454 -0.322506
-294.452 2.11463
-294.45 3.29667
-294.449 1.49156
-294.447 -0.309386
-294.445 0.170185
-294.443 -2.03
-294.441 -2.43975
-294.439 -1.26359
-294.437 0.283166
-294.436 1.70666
-294.434 2.74173
-294.432 1.20905
-294.43 0.448834
-294.428 0.31281
-294.426 0.422744
-294.424 1.03901
-294.422 -0.357927
-294.421 -2.93479
-294.419 -5.72883
-294.417 -4.66274
-294.415 -3.35342
-294.413 -2.43045
-294.411 1.22257
-294.409 0.365002
-294.407 -0.206926
-294.406 1.64059
-294.404 2.36428
-294.402 1.4492
-294.4 0.103162
-294.398 1.76183
-294.396 2.71707
-294.394 1.98001
-294.393 1.98817
-294.391 1.80562
-294.389 1.6437
-294.387 3.24985
-294.385 2.04519
-294.383 -0.305067
-294.381 -0.493073
-294.379 -0.343144
-294.378 0.120669
-294.376 -1.84585
-294.374 -1.84031
-294.372 -1.60685
-294.37 0.985086
-294.368 2.14736
-294.366 1.20306
-294.364 0.646932
-294.363 1.06302
-294.361 1.87461
-294.359 4.05281
-294.357 4.40762
-294.355 5.26453
-294.353 5.55285
-294.351 5.24755
-294.35 6.27977
-294.348 6.08738
-294.346 3.31793
-294.344 0.284908
-294.342 -2.58047
-294.34 -3.26735
-294.338 -1.78858
-294.336 1.80439
-294.335 3.27951
-294.333 1.61988
-294.331 0.367225
-294.329 1.12182
-294.327 0.488482
-294.325 -0.139108
-294.323 -0.633146
-294.321 -0.489168
-294.32 -0.816843
-294.318 -2.53428
-294.316 -2.01268
-294.314 -1.02336
-294.312 -2.54117
-294.31 -1.60944
-294.308 -1.08327
-294.307 -2.34237
-294.305 -3.068
-294.303 -1.62192
-294.301 0.146981
-294.299 0.298878
-294.297 -1.84985
-294.295 -2.14616
-294.293 -2.65996
-294.292 -2.86974
-294.29 -3.96321
-294.288 -1.32931
-294.286 1.52966
-294.284 0.116061
-294.282 -1.42909
-294.28 -2.9803
-294.279 -3.96607
-294.277 -3.30886
-294.275 -1.80895
-294.273 -1.63867
-294.271 0.0499545
-294.269 1.03363
-294.267 1.88676
-294.265 0.73829
-294.264 2.01171
-294.262 2.25796
-294.26 1.40917
-294.258 2.64835
-294.256 6.01109
-294.254 5.19753
-294.252 2.67124
-294.25 3.15912
-294.249 3.3303
-294.247 1.9327
-294.245 1.55545
-294.243 3.00838
-294.241 4.43263
-294.239 4.22203
-294.237 2.58819
-294.236 2.76865
-294.234 2.60532
-294.232 3.24397
-294.23 1.23869
-294.228 0.0529646
-294.226 0.0633921
-294.224 0.0151054
-294.222 -0.263353
-294.221 -0.731203
-294.219 -0.513306
-294.217 1.63115
-294.215 -0.144147
-294.213 -2.68043
-294.211 0.123493
-294.209 1.05171
-294.207 -0.280198
-294.206 1.51361
-294.204 2.95257
-294.202 1.29289
-294.2 -0.869674
-294.198 0.0788982
-294.196 0.815529
-294.194 1.36342
-294.193 0.138686
-294.191 2.43781
-294.189 4.17577
-294.187 3.68622
-294.185 4.75988
-294.183 5.20305
-294.181 5.06712
-294.179 2.89461
-294.178 2.08622
-294.176 0.737927
-294.174 -0.33967
-294.172 0.151492
-294.17 -0.434449
-294.168 -0.892655
-294.166 -1.82089
-294.164 -2.67279
-294.163 -1.80221
-294.161 -3.60192
-294.159 -3.46393
-294.157 -1.24953
-294.155 -1.18766
-294.153 -1.69308
-294.151 -1.62359
-294.15 -0.52473
-294.148 -0.419443
-294.146 -2.07538
-294.144 -4.27442
-294.142 -2.64084
-294.14 2.18898
-294.138 3.71427
-294.136 2.36604
-294.135 1.15615
-294.133 -0.775644
-294.131 -1.7775
-294.129 -2.71324
-294.127 -1.4485
-294.125 0.867052
-294.123 2.38893
-294.121 1.93078
-294.12 1.49935
-294.118 1.6775
-294.116 0.802678
-294.114 0.776841
-294.112 1.35808
-294.11 2.46787
-294.108 4.79364
-294.107 5.76088
-294.105 3.67768
-294.103 1.08153
-294.101 -0.327293
-294.099 -1.40028
-294.097 -1.63547
-294.095 -2.58208
-294.093 -4.30494
-294.092 -6.65543
-294.09 -8.53205
-294.088 -6.16578
-294.086 -5.1472
-294.084 -4.37226
-294.082 -2.1955
-294.08 1.47979
-294.078 2.4852
-294.077 2.73659
-294.075 2.63709
-294.073 1.48406
-294.071 -1.28237
-294.069 -2.6537
-294.067 -2.82117
-294.065 -3.28021
-294.064 -1.57544
-294.062 0.932323
-294.06 0.929021
-294.058 1.55865
-294.056 5.35724
-294.054 6.69673
-294.052 6.1826
-294.05 7.17337
-294.049 7.08549
-294.047 6.16707
-294.045 3.98766
-294.043 2.47273
-294.041 0.897256
-294.039 -0.641991
-294.037 -2.22519
-294.035 -4.04566
-294.034 -5.54222
-294.032 -6.23065
-294.03 -3.27109
-294.028 1.12763
-294.026 1.37093
-294.024 0.139757
-294.022 1.08164
-294.021 3.30259
-294.019 2.11839
-294.017 1.97161
-294.015 4.79115
-294.013 6.03319
-294.011 6.91304
-294.009 7.51461
-294.007 8.51171
-294.006 6.6736
-294.004 3.36036
-294.002 2.9526
-294 3.75992
-293.998 3.85062
-293.996 0.751343
-293.994 -3.3334
-293.992 -3.65233
-293.991 -1.41943
-293.989 -0.757706
-293.987 -0.753177
-293.985 -1.11877
-293.983 -0.551015
-293.981 1.11539
-293.979 0.569234
-293.978 -0.436251
-293.976 0.919064
-293.974 0.19878
-293.972 -1.94797
-293.97 -2.99273
-293.968 -2.53553
-293.966 -1.74789
-293.964 -2.30532
-293.963 -1.89196
-293.961 -0.442851
-293.959 1.01836
-293.957 3.1263
-293.955 4.1971
-293.953 1.76582
-293.951 -1.11555
-293.949 -3.85171
-293.948 -5.32541
-293.946 -6.17586
-293.944 -3.32591
-293.942 -0.500028
-293.94 0.10554
-293.938 1.75271
-293.936 2.40647
-293.935 0.363614
-293.933 -2.91962
-293.931 -3.09394
-293.929 -0.777579
-293.927 1.71179
-293.925 -1.28161
-293.923 -3.48898
-293.921 -2.55566
-293.92 -1.20459
-293.918 3.28578
-293.916 6.49212
-293.914 4.29179
-293.912 1.4882
-293.91 1.38771
-293.908 2.10075
-293.907 2.20768
-293.905 2.81549
-293.903 1.71758
-293.901 0.0364763
-293.899 2.01538
-293.897 2.32569
-293.895 2.18985
-293.893 3.178
-293.892 3.83125
-293.89 3.67568
-293.888 3.13961
-293.886 2.89083
-293.884 3.09184
-293.882 2.44293
-293.88 1.62613
-293.878 0.976766
-293.877 0.172462
-293.875 0.105548
-293.873 -0.82745
-293.871 -2.34696
-293.869 -2.99387
-293.867 -3.0435
-293.865 -1.42751
-293.864 0.631688
-293.862 0.130074
-293.86 1.2438
-293.858 0.65738
-293.856 1.28932
-293.854 3.44572
-293.852 4.21995
-293.85 3.07295
-293.849 1.08636
-293.847 -1.2429
-293.845 -4.1056
-293.843 -6.10428
-293.841 -5.13772
-293.839 -3.03587
-293.837 -0.350006
-293.835 0.578889
-293.834 -1.18862
-293.832 -0.274668
-293.83 -1.31055
-293.828 -1.45971
-293.826 0.71541
-293.824 2.16953
-293.822 0.560562
-293.821 0.838555
-293.819 1.3556
-293.817 1.59384
-293.815 3.03412
-293.813 1.7349
-293.811 -0.289851
-293.809 0.0396876
-293.807 1.99699
-293.806 3.43181
-293.804 0.831059
-293.802 -1.40789
-293.8 -0.219407
-293.798 1.34547
-293.796 2.42924
-293.794 -0.825895
-293.792 -2.56261
-293.791 -1.81098
-293.789 -0.745495
-293.787 -2.01327
-293.785 -2.48985
-293.783 1.6341
-293.781 3.78602
-293.779 3.6842
-293.778 2.9932
-293.776 1.85755
-293.774 1.32371
-293.772 0.35681
-293.77 -0.427386
-293.768 -0.704717
-293.766 -1.51169
-293.764 -0.415016
-293.763 1.88276
-293.761 -0.326671
-293.759 -1.43575
-293.757 -1.55795
-293.755 -0.349505
-293.753 -0.279356
-293.751 1.89364
-293.749 2.99795
-293.748 2.457
-293.746 3.09188
-293.744 2.91287
-293.742 2.38276
-293.74 1.48024
-293.738 -0.316748
-293.736 -1.01487
-293.735 -1.91625
-293.733 0.807643
-293.731 0.255295
-293.729 0.190777
-293.727 2.66663
-293.725 1.33847
-293.723 2.26713
-293.721 5.8639
-293.72 6.94193
-293.718 3.34916
-293.716 -0.0238032
-293.714 -3.60634
-293.712 -3.74169
-293.71 -2.58969
-293.708 -0.316648
-293.706 1.53989
-293.705 0.407797
-293.703 -1.60317
-293.701 -1.55039
-293.699 -1.05821
-293.697 -0.708668
-293.695 -1.71926
-293.693 -0.261718
-293.692 0.957806
-293.69 2.41308
-293.688 1.98709
-293.686 0.904711
-293.684 0.505539
-293.682 -0.0682879
-293.68 0.841139
-293.678 3.32075
-293.677 5.11872
-293.675 6.72453
-293.673 6.78993
-293.671 5.00328
-293.669 3.10691
-293.667 3.43531
-293.665 1.74352
-293.663 -1.84715
-293.662 -2.32188
-293.66 -0.830548
-293.658 -1.50769
-293.656 -1.93351
-293.654 -1.44402
-293.652 -1.44903
-293.65 -3.82622
-293.649 -3.27327
-293.647 0.0360075
-293.645 -0.220366
-293.643 1.6201
-293.641 2.85913
-293.639 1.49839
-293.637 1.11466
-293.635 2.74836
-293.634 1.97201
-293.632 0.965656
-293.63 1.36602
-293.628 3.16842
-293.626 3.85339
-293.624 0.891696
-293.622 -1.25807
-293.62 -2.53295
-293.619 -1.623
-293.617 -0.0376543
-293.615 -0.408983
-293.613 -0.268106
-293.611 2.43039
-293.609 3.99533
-293.607 2.82484
-293.606 -0.298217
-293.604 -0.31155
-293.602 2.85151
-293.6 4.42847
-293.598 0.650039
-293.596 -2.45905
-293.594 -4.99247
-293.592 -5.46538
-293.591 -2.01512
-293.589 -2.87996
-293.587 -5.70298
-293.585 -4.06511
-293.583 -1.41043
-293.581 -1.80986
-293.579 -1.21652
-293.578 -1.38536
-293.576 -2.58457
-293.574 -2.21124
-293.572 -1.55444
-293.57 -2.08718
-293.568 -2.11996
-293.566 -1.40675
-293.564 -1.33302
-293.563 -1.91165
-293.561 -2.46245
-293.559 -2.25365
-293.557 0.0115703
-293.555 0.555928
-293.553 0.122072
-293.551 -0.224644
-293.549 0.567727
-293.548 1.58186
-293.546 2.20785
-293.544 5.21488
-293.542 5.37515
-293.54 4.1481
-293.538 3.73799
-293.536 3.80166
-293.535 1.38265
-293.533 2.6549
-293.531 4.0413
-293.529 1.34538
-293.527 -0.647958
-293.525 0.396068
-293.523 -0.916115
-293.521 -3.18782
-293.52 -1.40748
-293.518 -0.779974
-293.516 -0.694769
-293.514 -1.7746
-293.512 0.745482
-293.51 1.20247
-293.508 -1.04056
-293.506 -0.2583
-293.505 -1.21967
-293.503 -0.211364
-293.501 2.37491
-293.499 3.16131
-293.497 2.20786
-293.495 1.59979
-293.493 2.7134
-293.492 4.18335
-293.49 4.75801
-293.488 5.65873
-293.486 4.76716
-293.484 3.1414
-293.482 1.39677
-293.48 1.03888
-293.478 -0.306876
-293.477 -1.39264
-293.475 -0.710435
-293.473 0.310001
-293.471 -0.221815
-293.469 -0.50553
-293.467 2.66261
-293.465 3.83172
-293.463 2.54256
-293.462 1.54626
-293.46 1.10639
-293.458 -0.361526
-293.456 -1.01923
-293.454 -1.86066
-293.452 -3.00519
-293.45 -1.96245
-293.449 -1.29252
-293.447 -1.6538
-293.445 -1.8473
-293.443 -3.78632
-293.441 -2.92111
-293.439 0.455398
-293.437 0.502032
-293.435 -0.244353
-293.434 1.77039
-293.432 3.87901
-293.43 1.62885
-293.428 -0.647696
-293.426 1.2781
-293.424 0.702876
-293.422 -3.74166
-293.42 -4.9782
-293.419 -2.56742
-293.417 0.921852
-293.415 2.34747
-293.413 0.111301
-293.411 -1.82806
-293.409 2.0563
-293.407 3.03421
-293.406 1.1302
-293.404 1.08237
-293.402 1.82359
-293.4 0.62713
-293.398 -0.450663
-293.396 1.22161
-293.394 -0.0104911
-293.392 -0.932131
-293.391 0.448237
-293.389 2.70675
-293.387 1.92584
-293.385 -2.08816
-293.383 -2.95028
-293.381 -1.5317
-293.379 -0.0988203
-293.377 1.29747
-293.376 0.236469
-293.374 -1.10466
-293.372 -1.66872
-293.37 -1.50106
-293.368 -0.533922
-293.366 -1.62628
-293.364 -3.38041
-293.363 -2.47656
-293.361 -1.71897
-293.359 -2.13459
-293.357 -2.11694
-293.355 1.23899
-293.353 1.37633
-293.351 0.0493639
-293.349 -1.68159
-293.348 -3.04075
-293.346 -2.5624
-293.344 -3.15607
-293.342 -3.5627
-293.34 -1.61628
-293.338 1.12253
-293.336 1.28985
-293.334 0.30007
-293.333 -0.308066
-293.331 2.23822
-293.329 2.51831
-293.327 -1.80331
-293.325 -4.53583
-293.323 -3.6779
-293.321 -2.74945
-293.32 -3.20337
-293.318 -4.6531
-293.316 -3.9718
-293.314 -2.42206
-293.312 0.945523
-293.31 2.30181
-293.308 2.85108
-293.306 1.57026
-293.305 -0.794613
-293.303 1.80135
-293.301 3.15927
-293.299 2.13273
-293.297 1.08579
-293.295 0.973345
-293.293 1.56024
-293.291 1.99072
-293.29 -0.137214
-293.288 -3.01504
-293.286 -4.67839
-293.284 -4.45005
-293.282 -2.82141
-293.28 -0.412153
-293.278 1.08577
-293.277 0.957274
-293.275 -1.77195
-293.273 -3.12925
-293.271 -2.96667
-293.269 -2.81255
-293.267 -3.47836
-293.265 -1.58969
-293.263 1.23215
-293.262 5.50771
-293.26 5.69453
-293.258 2.89951
-293.256 2.90736
-293.254 0.373948
-293.252 -2.28091
-293.25 -2.18801
-293.248 -1.26554
-293.247 0.679579
-293.245 1.65344
-293.243 2.16462
-293.241 3.56072
-293.239 3.08652
-293.237 0.556109
-293.235 -0.93362
-293.234 -0.436068
-293.232 -0.103809
-293.23 -1.5618
-293.228 -4.57406
-293.226 -4.67316
-293.224 -3.21692
-293.222 -0.564276
-293.22 2.76588
-293.219 5.80323
-293.217 3.85906
-293.215 0.121663
-293.213 0.423658
-293.211 0.576106
-293.209 1.81388
-293.207 0.972797
-293.206 -1.42556
-293.204 -1.90845
-293.202 -1.68426
-293.2 -2.15774
-293.198 -2.96824
-293.196 -1.50442
-293.194 -2.32828
-293.192 -2.82255
-293.191 -2.99389
-293.189 -2.79133
-293.187 -1.20354
-293.185 -1.62993
-293.183 -2.73402
-293.181 -1.98664
-293.179 -2.14715
-293.177 -2.26069
-293.176 -3.30058
-293.174 -3.60401
-293.172 -3.58577
-293.17 -3.17195
-293.168 -2.88143
-293.166 -1.21839
-293.164 0.930323
-293.163 0.74034
-293.161 1.1734
-293.159 -0.0755347
-293.157 -0.276282
-293.155 -0.843242
-293.153 -1.65076
-293.151 -0.396121
-293.149 -1.75227
-293.148 0.29459
-293.146 3.21082
-293.144 3.86906
-293.142 2.67676
-293.14 -0.185134
-293.138 -0.729676
-293.136 -0.418594
-293.134 0.285077
-293.133 2.02841
-293.131 5.2224
-293.129 7.04057
-293.127 6.88818
-293.125 6.73716
-293.123 5.23826
-293.121 4.44197
-293.12 3.13231
-293.118 1.7861
-293.116 2.16806
-293.114 3.21654
-293.112 1.95166
-293.11 0.865437
-293.108 -0.264904
-293.106 -3.32659
-293.105 -2.91219
-293.103 0.498302
-293.101 2.71481
-293.099 2.32202
-293.097 0.684893
-293.095 -1.16573
-293.093 -2.83488
-293.091 -1.06608
-293.09 0.190043
-293.088 1.33647
-293.086 1.47194
-293.084 1.02577
-293.082 1.71327
-293.08 2.77781
-293.078 2.41252
-293.077 0.934344
-293.075 -0.404875
-293.073 0.34585
-293.071 0.0961604
-293.069 -1.22771
-293.067 -1.0018
-293.065 -0.011039
-293.063 -0.0366667
-293.062 -0.505166
-293.06 -1.35247
-293.058 -3.08954
-293.056 -1.65283
-293.054 -1.09922
-293.052 0.159948
-293.05 0.770511
-293.048 1.03518
-293.047 0.920261
-293.045 0.688819
-293.043 0.427802
-293.041 1.5174
-293.039 1.82184
-293.037 2.02106
-293.035 2.05157
-293.034 -1.65524
-293.032 0.0900118
-293.03 2.45471
-293.028 4.33787
-293.026 6.53166
-293.024 5.13907
-293.022 2.4422
-293.02 0.233902
-293.019 -1.38547
-293.017 -0.934112
-293.015 -1.70015
-293.013 -4.21738
-293.011 -3.1999
-293.009 -1.04962
-293.007 -0.601951
-293.005 -2.30306
-293.004 -1.03644
-293.002 -0.115206
-293 -1.01024
-292.998 -1.40212
-292.996 1.18389
-292.994 3.65566
-292.992 2.92598
-292.991 2.02226
-292.989 1.28905
-292.987 1.89761
-292.985 1.21047
-292.983 2.11452
-292.981 2.4454
-292.979 2.54526
-292.977 1.61614
-292.976 0.233886
-292.974 1.24427
-292.972 -0.0566359
-292.97 -2.71382
-292.968 -2.91862
-292.966 -3.31666
-292.964 -3.7102
-292.962 -1.14504
-292.961 -0.868462
-292.959 -1.3481
-292.957 -2.18896
-292.955 -2.34268
-292.953 -2.4872
-292.951 -3.40718
-292.949 -5.10518
-292.948 -6.08912
-292.946 -6.14409
-292.944 -4.62159
-292.942 -4.4961
-292.94 -6.87124
-292.938 -6.92589
-292.936 -7.62907
-292.934 -5.54269
-292.933 -3.72326
-292.931 -5.10551
-292.929 -4.30887
-292.927 -1.66991
-292.925 -3.64024
-292.923 -6.34595
-292.921 -4.98628
-292.919 -3.29105
-292.918 -2.20716
-292.916 -2.22853
-292.914 -3.29239
-292.912 -3.6309
-292.91 -2.91246
-292.908 -2.14807
-292.906 -1.83837
-292.905 -2.06602
-292.903 -3.16293
-292.901 -3.46059
-292.899 -2.6509
-292.897 -1.98569
-292.895 -1.59379
-292.893 -0.735879
-292.891 3.17676
-292.89 3.68099
-292.888 2.01481
-292.886 1.51484
-292.884 2.17428
-292.882 1.21644
-292.88 0.802262
-292.878 2.17352
-292.877 0.928329
-292.875 -1.56972
-292.873 -2.24868
-292.871 -2.16885
-292.869 -2.96199
-292.867 -2.11294
-292.865 -0.599141
-292.863 -1.55065
-292.862 -1.87657
-292.86 -0.0333806
-292.858 2.31936
-292.856 5.68055
-292.854 5.23762
-292.852 1.76998
-292.85 2.5226
-292.848 -0.305183
-292.847 -3.0921
-292.845 -4.03688
-292.843 -0.486447
-292.841 2.75835
-292.839 3.98149
-292.837 2.01663
-292.835 -1.13373
-292.834 0.848264
-292.832 2.78326
-292.83 3.60566
-292.828 1.6065
-292.826 -0.738239
-292.824 -1.72805
-292.822 -3.97455
-292.82 -1.99532
-292.819 -1.05393
-292.817 -1.55843
-292.815 -1.63628
-292.813 -1.92237
-292.811 -2.26143
-292.809 -1.42166
-292.807 -0.599808
-292.805 -1.1355
-292.804 -0.785634
-292.802 -0.87002
-292.8 0.66656
-292.798 4.33443
-292.796 6.79554
-292.794 6.69044
-292.792 2.92157
-292.791 1.02366
-292.789 2.86052
-292.787 1.72493
-292.785 0.954465
-292.783 -1.48634
-292.781 -4.58405
-292.779 -1.99735
-292.777 -0.449894
-292.776 -0.115913
-292.774 1.18229
-292.772 3.47351
-292.77 2.12131
-292.768 1.24724
-292.766 1.17441
-292.764 2.67907
-292.762 4.36926
-292.761 3.08128
-292.759 0.321422
-292.757 -2.34289
-292.755 -2.64053
-292.753 0.0459158
-292.751 -1.11397
-292.749 -1.19986
-292.748 -0.480061
-292.746 0.277633
-292.744 1.30701
-292.742 3.53022
-292.74 3.67396
-292.738 1.48833
-292.736 1.1298
-292.734 1.59827
-292.733 4.05334
-292.731 5.62997
-292.729 2.44357
-292.727 -1.54363
-292.725 -0.781861
-292.723 0.49116
-292.721 -0.835112
-292.719 0.77452
-292.718 3.32407
-292.716 2.24492
-292.714 2.51061
-292.712 2.67286
-292.71 2.67463
-292.708 3.01611
-292.706 4.58774
-292.705 3.28392
-292.703 3.01022
-292.701 4.19575
-292.699 2.44933
-292.697 0.731931
-292.695 0.217936
-292.693 0.577196
-292.691 -0.679224
-292.69 0.151501
-292.688 -0.88092
-292.686 -1.09357
-292.684 -0.572647
-292.682 0.129897
-292.68 0.858868
-292.678 -0.324682
-292.676 -0.40961
-292.675 -1.82148
-292.673 -1.79002
-292.671 -1.3945
-292.669 1.29696
-292.667 2.77638
-292.665 3.55137
-292.663 1.92167
-292.662 -1.20545
-292.66 -3.27314
-292.658 -4.06608
-292.656 -0.92961
-292.654 1.79273
-292.652 -0.231658
-292.65 -2.59117
-292.648 -0.856543
-292.647 -0.478355
-292.645 -1.12153
-292.643 -1.34154
-292.641 1.23402
-292.639 -0.182553
-292.637 -1.12545
-292.635 -2.36267
-292.633 -2.2223
-292.632 0.166441
-292.63 0.633823
-292.628 -0.745894
-292.626 -1.54314
-292.624 0.818842
-292.622 2.75234
-292.62 0.0996427
-292.619 -3.20771
-292.617 -2.4706
-292.615 -1.46104
-292.613 -2.013
-292.611 -1.6784
-292.609 1.31402
-292.607 1.90832
-292.605 1.42111
-292.604 1.78171
-292.602 0.888564
-292.6 1.76676
-292.598 2.98726
-292.596 2.82689
-292.594 4.00787
-292.592 3.73207
-292.59 2.02069
-292.589 1.00581
-292.587 1.99495
-292.585 5.06275
-292.583 4.42598
-292.581 1.90674
-292.579 0.713636
-292.577 2.03833
-292.576 1.63703
-292.574 1.55637
-292.572 1.35058
-292.57 1.62869
-292.568 2.3185
-292.566 2.40632
-292.564 2.13585
-292.562 0.596527
-292.561 -0.561172
-292.559 -2.50659
-292.557 -1.29296
-292.555 2.74626
-292.553 6.3778
-292.551 8.05843
-292.549 8.04067
-292.547 5.35196
-292.546 2.5877
-292.544 1.83947
-292.542 2.03645
-292.54 2.07138
-292.538 2.85675
-292.536 2.29813
-292.534 -0.170175
-292.533 1.0247
-292.531 1.62935
-292.529 -0.470681
-292.527 -1.83339
-292.525 -1.40961
-292.523 -2.2436
-292.521 -3.91093
-292.519 -3.56455
-292.518 -4.57511
-292.516 -4.368
-292.514 -2.39734
-292.512 -1.672
-292.51 -1.26521
-292.508 -2.65976
-292.506 -3.8836
-292.505 -3.56385
-292.503 -2.12687
-292.501 -1.16931
-292.499 2.60142
-292.497 4.26526
-292.495 3.61773
-292.493 2.98896
-292.491 3.56848
-292.49 1.92305
-292.488 1.92688
-292.486 3.42409
-292.484 2.60922
-292.482 1.14464
-292.48 1.26428
-292.478 -0.124225
-292.476 -1.50181
-292.475 -1.59615
-292.473 0.239081
-292.471 -0.174938
-292.469 -1.65416
-292.467 0.279938
-292.465 0.787733
-292.463 1.04196
-292.462 3.02862
-292.46 3.98215
-292.458 0.824048
-292.456 -0.331495
-292.454 2.57224
-292.452 3.04175
-292.45 0.995436
-292.448 0.31651
-292.447 3.51296
-292.445 6.31576
-292.443 2.99466
-292.441 -0.550619
-292.439 -0.987249
-292.437 -4.21083
-292.435 -5.55729
-292.433 -5.16863
-292.432 -6.65166
-292.43 -5.40175
-292.428 -1.58004
-292.426 3.00295
-292.424 3.79063
-292.422 3.81393
-292.42 6.0583
-292.419 7.69027
-292.417 4.64631
-292.415 2.55532
-292.413 0.472288
-292.411 -1.94391
-292.409 -2.36028
-292.407 -1.95497
-292.405 -1.3881
-292.404 -3.07513
-292.402 -3.53284
-292.4 -2.37605
-292.398 -0.845668
-292.396 -2.59339
-292.394 -4.51939
-292.392 -4.07349
-292.39 -4.00375
-292.389 -2.53782
-292.387 -0.752029
-292.385 -0.424833
-292.383 -0.419444
-292.381 -1.91149
-292.379 -3.65738
-292.377 -2.08096
-292.376 -0.155308
-292.374 0.946722
-292.372 1.34586
-292.37 -0.480777
-292.368 -1.48881
-292.366 -2.74982
-292.364 -5.03884
-292.362 -4.99902
-292.361 -4.30873
-292.359 -2.62456
-292.357 -2.75623
-292.355 -3.84692
-292.353 -4.47308
-292.351 -3.92751
-292.349 -2.24574
-292.347 -2.91803
-292.346 -3.28437
-292.344 -2.99112
-292.342 -3.6925
-292.34 -4.56442
-292.338 -4.09011
-292.336 -3.75258
-292.334 -0.586229
-292.333 2.16905
-292.331 2.16628
-292.329 0.607077
-292.327 1.65379
-292.325 2.23284
-292.323 1.00704
-292.321 2.78015
-292.319 1.87232
-292.318 2.15662
-292.316 2.53629
-292.314 -0.426194
-292.312 -1.31471
-292.31 -0.712244
-292.308 -1.53143
-292.306 -4.61856
-292.304 -6.43408
-292.303 -4.18968
-292.301 -2.02069
-292.299 -1.56838
-292.297 -2.02111
-292.295 -2.99038
-292.293 -1.80149
-292.291 0.899432
-292.29 1.13145
-292.288 -0.538078
-292.286 -1.23249
-292.284 -1.01922
-292.282 -0.161245
-292.28 3.0878
-292.278 2.5923
-292.276 -0.375554
-292.275 -1.93626
-292.273 -2.22394
-292.271 -1.09691
-292.269 -0.187722
-292.267 0.521696
-292.265 -0.465552
-292.263 -1.42498
-292.261 1.63261
-292.26 1.41832
-292.258 -0.957823
-292.256 -1.20379
-292.254 -1.56075
-292.252 -2.58549
-292.25 -2.41558
-292.248 -1.44594
-292.247 1.79204
-292.245 2.62233
-292.243 0.938084
-292.241 -1.34081
-292.239 -2.84162
-292.237 -2.80254
-292.235 -1.07403
-292.233 0.943953
-292.232 0.476195
-292.23 1.02851
-292.228 2.6516
-292.226 1.84241
-292.224 -0.183705
-292.222 -2.03747
-292.22 -2.43848
-292.218 -3.64366
-292.217 -3.98097
-292.215 -1.72189
-292.213 -0.61746
-292.211 -1.00659
-292.209 -1.73102
-292.207 -1.5073
-292.205 0.783737
-292.204 2.81306
-292.202 1.68271
-292.2 -1.13484
-292.198 -1.66245
-292.196 0.526054
-292.194 3.94927
-292.192 5.75057
-292.19 5.87931
-292.189 6.44012
-292.187 6.25303
-292.185 5.55523
-292.183 3.80833
-292.181 1.32474
-292.179 1.70094
-292.177 1.62784
-292.175 0.282647
-292.174 -2.37249
-292.172 -1.41775
-292.17 0.423741
-292.168 1.10985
-292.166 0.569409
-292.164 0.188437
-292.162 -2.46909
-292.161 -4.69613
-292.159 -5.76024
-292.157 -6.35098
-292.155 -4.93714
-292.153 -2.88725
-292.151 -1.19515
-292.149 -0.693319
-292.147 -2.07634
-292.146 -4.88313
-292.144 -4.69495
-292.142 -1.15823
-292.14 -0.161972
-292.138 -0.544118
-292.136 0.260096
-292.134 2.10202
-292.133 4.26995
-292.131 3.76662
-292.129 3.51107
-292.127 4.91642
-292.125 5.36258
-292.123 3.46188
-292.121 2.68731
-292.119 0.373035
-292.118 1.99629
-292.116 3.10593
-292.114 0.422923
-292.112 -1.68034
-292.11 0.0105439
-292.108 -0.392229
-292.106 -2.28716
-292.104 -3.50886
-292.103 -2.82148
-292.101 -0.0702516
-292.099 1.16099
-292.097 0.172356
-292.095 -0.967341
-292.093 -1.09121
-292.091 -0.332994
-292.09 -2.42484
-292.088 -4.71431
-292.086 -2.95035
-292.084 -3.18616
-292.082 -1.79363
-292.08 -1.09404
-292.078 -1.82475
-292.076 -0.457873
-292.075 1.76149
-292.073 3.73924
-292.071 4.66484
-292.069 4.92493
-292.067 4.62704
-292.065 4.63778
-292.063 2.79899
-292.061 1.23201
-292.06 1.09478
-292.058 -0.646633
-292.056 -0.917053
-292.054 -0.169354
-292.052 0.253274
-292.05 0.0541989
-292.048 -1.07999
-292.047 -1.7776
-292.045 -1.57898
-292.043 -2.35773
-292.041 -3.74907
-292.039 -3.93396
-292.037 -2.21972
-292.035 -1.79614
-292.033 -2.03202
-292.032 -1.06763
-292.03 -1.52694
-292.028 -0.922162
-292.026 0.288827
-292.024 -0.0928007
-292.022 0.503428
-292.02 0.234203
-292.018 0.218615
-292.017 -0.117053
-292.015 0.62221
-292.013 1.78075
-292.011 1.44222
-292.009 0.794579
-292.007 -0.592699
-292.005 -0.984045
-292.004 -2.37108
-292.002 0.464526
-292 5.10714
-291.998 5.3031
-291.996 3.40194
-291.994 3.6633
-291.992 3.86944
-291.99 2.7189
-291.989 2.40384
-291.987 0.752411
-291.985 -0.6524
-291.983 -1.74518
-291.981 -3.0026
-291.979 -2.07996
-291.977 -0.448632
-291.975 -2.91942
-291.974 -2.78383
-291.972 -0.0751434
-291.97 1.12432
-291.968 -0.0393179
-291.966 -0.249006
-291.964 1.75998
-291.962 2.73496
-291.961 3.42131
-291.959 2.66803
-291.957 1.14691
-291.955 0.431271
-291.953 2.20642
-291.951 5.63141
-291.949 4.18979
-291.947 0.119817
-291.946 -2.94584
-291.944 -3.07344
-291.942 -3.96355
-291.94 -5.98921
-291.938 -3.04029
-291.936 0.185252
-291.934 -0.686419
-291.932 -1.52267
-291.931 -2.4534
-291.929 -1.69719
-291.927 -2.29388
-291.925 -0.568115
-291.923 -0.967505
-291.921 -0.830835
-291.919 1.02985
-291.918 2.00031
-291.916 3.01362
-291.914 3.26893
-291.912 4.68632
-291.91 6.31029
-291.908 6.14796
-291.906 2.51257
-291.904 -1.15449
-291.903 -1.61651
-291.901 -0.186217
-291.899 0.174968
-291.897 -0.310049
-291.895 -2.56158
-291.893 -2.55727
-291.891 2.27834
-291.889 5.4326
-291.888 4.37592
-291.886 3.24334
-291.884 4.09254
-291.882 2.75547
-291.88 2.85253
-291.878 6.15996
-291.876 6.69901
-291.875 6.09669
-291.873 4.95466
-291.871 4.93523
-291.869 4.66918
-291.867 7.00858
-291.865 7.43881
-291.863 4.18471
-291.861 0.30919
-291.86 0.414679
-291.858 2.41292
-291.856 3.52743
-291.854 2.9094
-291.852 1.31667
-291.85 -0.790773
-291.848 -2.75526
-291.846 -1.18116
-291.845 0.795907
-291.843 -0.623043
-291.841 -4.87547
-291.839 -7.32564
-291.837 -7.11003
-291.835 -4.9299
-291.833 -2.95377
-291.832 -2.77094
-291.83 -3.0598
-291.828 -0.939017
-291.826 -2.36282
-291.824 -4.05267
-291.822 -3.16765
-291.82 -0.239414
-291.818 0.621933
-291.817 0.71042
-291.815 2.1376
-291.813 1.42503
-291.811 -0.749849
-291.809 -1.44895
-291.807 2.95875
-291.805 3.68796
-291.804 3.05139
-291.802 4.58713
-291.8 3.30723
-291.798 2.45343
-291.796 3.36392
-291.794 4.27232
-291.792 0.741118
-291.79 -3.57329
-291.789 -3.90913
-291.787 -2.79664
-291.785 -1.73113
-291.783 -0.725612
-291.781 3.42384
-291.779 3.6416
-291.777 1.27406
-291.775 -0.416877
-291.774 1.95564
-291.772 3.95688
-291.77 3.92145
-291.768 2.18568
-291.766 1.68404
-291.764 1.73295
-291.762 0.413526
-291.761 2.63061
-291.759 5.12249
-291.757 4.97567
-291.755 6.02991
-291.753 6.27187
-291.751 4.62469
-291.749 3.44962
-291.747 3.25495
-291.746 1.26749
-291.744 -1.64072
-291.742 -1.8712
-291.74 1.21931
-291.738 3.49698
-291.736 3.84194
-291.734 4.22544
-291.732 3.15779
-291.731 0.621485
-291.729 -1.92365
-291.727 -3.77519
-291.725 -3.21762
-291.723 -4.02567
-291.721 -3.37096
-291.719 -1.10156
-291.718 0.45228
-291.716 -0.680793
-291.714 -2.48301
-291.712 -2.32319
-291.71 -2.8735
-291.708 -2.82714
-291.706 -2.03052
-291.704 -2.07778
-291.703 -2.284
-291.701 -1.31056
-291.699 -1.41942
-291.697 -2.83779
-291.695 -2.3556
-291.693 -0.824073
-291.691 -0.576693
-291.689 -0.26997
-291.688 -1.439
-291.686 -1.47454
-291.684 -0.0453861
-291.682 1.0795
-291.68 1.24731
-291.678 1.7477
-291.676 3.60777
-291.675 2.595
-291.673 -1.72286
-291.671 -4.77326
-291.669 -2.92046
-291.667 0.319517
-291.665 2.41226
-291.663 2.71795
-291.661 -0.157024
-291.66 -2.56739
-291.658 -1.9044
-291.656 -0.270127
-291.654 -0.759513
-291.652 -0.686416
-291.65 1.60483
-291.648 1.67721
-291.646 0.863565
-291.645 0.957617
-291.643 -0.8423
-291.641 -1.34575
-291.639 -1.71402
-291.637 -4.46872
-291.635 -2.56505
-291.633 -0.878911
-291.632 0.868303
-291.63 1.21057
-291.628 0.706912
-291.626 0.842568
-291.624 1.27694
-291.622 3.6908
-291.62 5.32949
-291.618 4.52021
-291.617 4.86651
-291.615 3.66723
-291.613 0.0355074
-291.611 -1.53381
-291.609 -3.2052
-291.607 -4.10858
-291.605 -4.24781
-291.603 -3.3848
-291.602 1.65534
-291.6 4.00392
-291.598 0.480496
-291.596 -0.699577
-291.594 0.0682489
-291.592 0.815519
-291.59 -1.78034
-291.589 -1.98018
-291.587 -2.5796
-291.585 -3.19435
-291.583 -3.02067
-291.581 -1.90803
-291.579 0.314253
-291.577 -0.259909
-291.575 -3.43291
-291.574 -2.33966
-291.572 -1.78658
-291.57 -3.54109
-291.568 -2.36268
-291.566 -1.05993
-291.564 -3.05278
-291.562 -3.33869
-291.56 -1.93469
-291.559 -1.44138
-291.557 -2.77038
-291.555 -3.24121
-291.553 -2.22499
-291.551 -1.43625
-291.549 -1.45341
-291.547 -0.0802114
-291.546 0.341122
-291.544 -0.123572
-291.542 -1.97097
-291.54 -3.10777
-291.538 -2.24417
-291.536 -1.21544
-291.534 -2.78795
-291.532 -4.50995
-291.531 -2.79042
-291.529 -1.11334
-291.527 -1.89873
-291.525 -0.448131
-291.523 1.12755
-291.521 -0.921632
-291.519 -1.73013
-291.517 -2.04152
-291.516 -0.566755
-291.514 2.98333
-291.512 2.67331
-291.51 2.65888
-291.508 1.84787
-291.506 1.01967
-291.504 1.95301
-291.503 5.09213
-291.501 6.33399
-291.499 4.60631
-291.497 2.88644
-291.495 2.97872
-291.493 3.5333
-291.491 3.32255
-291.489 2.74107
-291.488 3.71729
-291.486 4.18899
-291.484 1.25074
-291.482 1.39003
-291.48 1.56631
-291.478 -0.825025
-291.476 -3.42882
-291.474 -6.11629
-291.473 -5.64598
-291.471 -5.47712
-291.469 -5.71452
-291.467 -2.58475
-291.465 -0.825406
-291.463 0.801847
-291.461 0.265113
-291.46 -0.873158
-291.458 -0.964877
-291.456 -1.04787
-291.454 -0.219842
-291.452 -0.159142
-291.45 0.647199
-291.448 -0.745746
-291.446 -2.67904
-291.445 -4.47187
-291.443 -3.43716
-291.441 -3.16903
-291.439 -7.01966
-291.437 -7.71903
-291.435 -7.11859
-291.433 -8.70882
-291.432 -8.86773
-291.43 -5.23851
-291.428 -3.28545
-291.426 -3.55008
-291.424 -5.59911
-291.422 -4.47149
-291.42 -3.31077
-291.418 -2.41491
-291.417 -0.0315829
-291.415 0.993516
-291.413 -0.877852
-291.411 -2.54651
-291.409 -1.71154
-291.407 -2.12054
-291.405 -2.26687
-291.403 -1.02749
-291.402 -2.2474
-291.4 -2.31098
-291.398 -2.82815
-291.396 -1.50584
-291.394 1.68465
-291.392 1.20735
-291.39 -0.784305
-291.389 -0.00813944
-291.387 -0.683204
-291.385 -2.27219
-291.383 -2.14074
-291.381 -4.89457
-291.379 -6.42182
-291.377 -3.8216
-291.375 -2.13599
-291.374 -1.49761
-291.372 -1.23216
-291.37 -0.841575
-291.368 1.1708
-291.366 4.05118
-291.364 5.90325
-291.362 4.94494
-291.36 0.228913
-291.359 -2.80137
-291.357 -1.35618
-291.355 0.527763
-291.353 -2.52014
-291.351 -4.96113
-291.349 -2.42478
-291.347 1.80543
-291.346 0.810475
-291.344 -2.69611
-291.342 -4.83884
-291.34 -3.67538
-291.338 -2.81576
-291.336 -1.64708
-291.334 -0.679314
-291.332 -0.22302
-291.331 1.89733
-291.329 1.56791
-291.327 1.69942
-291.325 2.20013
-291.323 0.121127
-291.321 -2.68224
-291.319 -0.668362
-291.317 1.43901
-291.316 1.71065
-291.314 -0.691679
-291.312 -1.73845
-291.31 -3.13375
-291.308 -4.16401
-291.306 -2.11225
-291.304 0.380592
-291.303 0.132181
-291.301 2.07177
-291.299 3.73276
-291.297 1.56941
-291.295 -0.478447
-291.293 -1.64856
-291.291 0.326357
-291.289 2.60231
-291.288 2.15335
-291.286 1.88656
-291.284 2.26969
-291.282 0.601744
-291.28 -0.256589
[truncated: 260,172+ more rows]

[truncated: 18 more sheets: Figure 11 - SI, Figure 12 - SI, Figure 13 - SI, Figure 14 - SI, Figure 15 - SI, Figure 16 - SI , Figure 17 - SI, Figure 18 - SI, Figure 19 - SI, Figure 20 - SI, Figure 21 - SI, Figure 22 - SI, Figure 23 - SI, Figure 24 - SI, Figure 25 - SI, Figure 26 - SI, Figure 27 - SI, Figure 28 - SI]
