# Supplementary material for: Pressure-induced liquid-liquid transition in a family of ionic materials
Source: Nat Commun. 2022 Mar 15;13:1342. doi: 10.1038/s41467-022-29021-0 (PMC8924164; doi:10.1038/s41467-022-29021-0)
Supplement: Supplementary file 4 — Source Data [file 41467_2022_29021_MOESM4_ESM.zip › Source Data_SI.xlsx]

## Sheet: Supplementary Figure 29
	h (red curve)			i (red curve)			j (red curve)
T	Cp J/gK		T	Cp J/gK		T	Cp J/gK
183.145	0.13565		183.143	0.21627		183.143	0.44087
183.159	0.21327		183.157	0.29686		183.157	0.51963
183.172	0.2899		183.171	0.37446		183.172	0.59501
183.186	0.36053		183.186	0.44287		183.187	0.66063
183.2	0.42818		183.201	0.50713		183.202	0.72176
183.215	0.49156		183.215	0.56583		183.218	0.77693
183.229	0.55203		183.23	0.62098		183.233	0.82809
183.244	0.60512		183.246	0.66827		183.248	0.87037
183.258	0.65521		183.261	0.71238		183.264	0.90944
183.273	0.70138		183.276	0.75223		183.28	0.94478
183.288	0.74476		183.292	0.78919		183.296	0.97984
183.304	0.78254		183.307	0.81978		183.312	1.00698
183.319	0.81791		183.323	0.8475		183.328	1.03123
183.334	0.84983		183.339	0.87167		183.344	1.05374
183.35	0.87968		183.355	0.89411		183.36	1.07452
183.366	0.90501		183.371	0.91502		183.376	1.09053
183.381	0.92844		183.387	0.9321		183.392	1.10559
183.397	0.95053		183.403	0.94878		183.409	1.12023
183.413	0.97139		183.419	0.96511		183.425	1.13409
183.429	0.9888		183.436	0.97955		183.441	1.14486
183.445	1.00567		183.452	0.99449		183.458	1.15565
183.461	1.02098		183.468	1.0033		183.474	1.1656
183.477	1.03477		183.485	1.01227		183.491	1.17477
183.494	1.04713		183.501	1.02052		183.507	1.18037
183.51	1.0597		183.518	1.02731		183.524	1.1871
183.526	1.07065		183.534	1.03438		183.54	1.19356
183.542	1.0802		183.55	1.04111		183.557	1.19959
183.559	1.08842		183.567	1.04749		183.573	1.20388
183.575	1.09661		183.583	1.05224		183.59	1.20857
183.591	1.10401		183.6	1.05727		183.606	1.21312
183.608	1.11052		183.616	1.06197		183.623	1.21734
183.624	1.11614		183.633	1.06642		183.639	1.22032
183.641	1.12188		183.65	1.06954		183.656	1.2235
183.657	1.12728		183.666	1.073		183.673	1.22647
183.674	1.13243		183.683	1.07647		183.689	1.22923
183.69	1.13629		183.699	1.07982		183.706	1.23105
183.707	1.14045		183.716	1.0825		183.722	1.2331
183.723	1.14447		183.732	1.08541		183.739	1.23505
183.74	1.1483		183.749	1.08823		183.756	1.23693
183.756	1.1513		183.766	1.09097		183.772	1.23846
183.773	1.15445		183.782	1.09345		183.789	1.2402
183.789	1.15744		183.799	1.09592		183.806	1.24192
183.806	1.16026		183.815	1.09829		183.822	1.24352
183.823	1.16255		183.832	1.10061		183.839	1.24511
183.839	1.16506		183.849	1.10246		183.855	1.24657
183.856	1.16752		183.865	1.10437		183.872	1.2479
183.872	1.1699		183.882	1.10619		183.889	1.24913
183.889	1.17195		183.898	1.10794		183.905	1.24989
183.905	1.17399		183.915	1.10928		183.922	1.25061
183.922	1.17597		183.932	1.11068		183.939	1.25113
183.939	1.17792		183.948	1.11206		183.955	1.25159
183.955	1.17952		183.965	1.11343		183.972	1.25154
183.972	1.18115		183.981	1.11443		183.989	1.25176
183.988	1.18272		183.998	1.11557		184.005	1.25207
184.005	1.1843		184.015	1.11672		184.022	1.25245
184.022	1.18562		184.031	1.11776		184.039	1.25272
184.038	1.18696		184.048	1.11868		184.055	1.25303
184.055	1.18818		184.065	1.11963		184.072	1.25343
184.072	1.18928		184.081	1.12047		184.089	1.25389
184.088	1.18988		184.098	1.1212		184.105	1.25448
184.105	1.19037		184.115	1.12188		184.122	1.25495
184.121	1.19054		184.131	1.12257		184.139	1.2553
184.138	1.19041		184.148	1.12321		184.155	1.25558
184.155	1.18909		184.165	1.12383		184.172	1.25591
184.172	1.18789		184.181	1.12425		184.189	1.25619
184.188	1.18649		184.198	1.12475		184.205	1.25628
184.205	1.18489		184.214	1.12523		184.222	1.25617
184.222	1.18204		184.231	1.12567		184.239	1.25577
184.239	1.17952		184.248	1.1261		184.255	1.25543
184.255	1.17689		184.264	1.12651		184.272	1.25498
184.272	1.17414		184.281	1.12682		184.289	1.25442
184.289	1.17081		184.298	1.12711		184.305	1.25331
184.306	1.1677		184.314	1.1274		184.322	1.25232
184.322	1.16461		184.331	1.12771		184.339	1.25125
184.339	1.16151		184.348	1.12802		184.355	1.2501
184.356	1.15828		184.364	1.12834		184.372	1.24871
184.373	1.15526		184.381	1.12853		184.389	1.24746
184.39	1.15242		184.398	1.12867		184.405	1.24617
184.406	1.14962		184.414	1.12865		184.422	1.24492
184.423	1.14722		184.431	1.12851		184.439	1.24368
184.44	1.14487		184.448	1.12774		184.456	1.24249
184.457	1.14262		184.464	1.12685		184.472	1.24138
184.473	1.14048		184.481	1.1257		184.489	1.24028
184.49	1.13901		184.498	1.12441		184.506	1.2393
184.507	1.13754		184.515	1.12221		184.522	1.23828
184.524	1.13626		184.531	1.1204		184.539	1.23735
184.54	1.1351		184.548	1.11861		184.556	1.23648
184.557	1.13466		184.565	1.11675		184.572	1.23588
184.574	1.13412		184.582	1.11463		184.589	1.23543
184.59	1.13375		184.598	1.11256		184.606	1.235
184.607	1.13347		184.615	1.11051		184.622	1.23458
184.624	1.13377		184.632	1.10847		184.639	1.23446
184.64	1.13394		184.648	1.10632		184.656	1.23424
184.657	1.13418		184.665	1.10433		184.672	1.23413
184.674	1.13448		184.682	1.10245		184.689	1.23413
184.69	1.13524		184.699	1.10068		184.706	1.23443
184.707	1.13599		184.715	1.09932		184.722	1.23476
184.724	1.13682		184.732	1.09793		184.739	1.23517
184.74	1.13767		184.749	1.09658		184.756	1.23561
184.757	1.13897		184.765	1.09531		184.772	1.23653
184.773	1.1402		184.782	1.09453		184.789	1.23716
184.79	1.1415		184.799	1.09357		184.806	1.23756
184.807	1.14282		184.816	1.09262		184.822	1.2378
184.823	1.14435		184.832	1.09182		184.839	1.23785
184.84	1.14593		184.849	1.09116		184.856	1.23795
184.857	1.14765		184.866	1.09086		184.872	1.23799
184.873	1.14943		184.882	1.09062		184.889	1.23798
184.89	1.1516		184.899	1.09055		184.906	1.23763
184.906	1.15379		184.916	1.09055		184.922	1.23743
184.923	1.15598		184.932	1.09115		184.939	1.23728
184.939	1.15816		184.949	1.09152		184.956	1.23712
184.956	1.16052		184.966	1.09182		184.972	1.23674
184.973	1.16251		184.982	1.09216		184.989	1.23639
184.989	1.16426		184.999	1.09279		185.006	1.23594
185.006	1.16584		185.016	1.09339		185.022	1.23547
185.022	1.16669		185.032	1.09402		185.039	1.2349
185.039	1.16766		185.049	1.09469		185.056	1.23441
185.056	1.16846		185.065	1.09561		185.072	1.23396
185.072	1.16894		185.082	1.09648		185.089	1.23351
185.089	1.16918		185.099	1.09739		185.106	1.23311
185.106	1.16855		185.115	1.09833		185.123	1.23281
185.122	1.16799		185.132	1.09946		185.139	1.23251
185.139	1.16723		185.149	1.10053		185.156	1.23225
185.156	1.16629		185.165	1.10159		185.173	1.23202
185.173	1.1646		185.182	1.10264		185.189	1.23198
185.189	1.16316		185.199	1.10369		185.206	1.23191
185.206	1.16166		185.215	1.10463		185.223	1.232
185.223	1.16011		185.232	1.10545		185.239	1.23226
185.239	1.15828		185.248	1.1062		185.256	1.23294
185.256	1.15653		185.265	1.10666		185.272	1.23343
185.273	1.15479		185.282	1.10711		185.289	1.23381
185.29	1.1531		185.298	1.10744		185.306	1.23422
185.306	1.15142		185.315	1.10772		185.322	1.23505
185.323	1.14998		185.332	1.10749		185.339	1.23564
185.34	1.14874		185.348	1.10727		185.356	1.23614
185.357	1.14764		185.365	1.10702		185.372	1.23655
185.373	1.14704		185.382	1.10673		185.389	1.2367
185.39	1.14637		185.398	1.10602		185.406	1.23676
185.407	1.14579		185.415	1.10549		185.422	1.23671
185.423	1.14529		185.432	1.10496		185.439	1.23658
185.44	1.14516		185.449	1.1044		185.456	1.23591
185.457	1.14502		185.465	1.10395		185.472	1.23547
185.473	1.14502		185.482	1.10352		185.489	1.23504
185.49	1.14515		185.499	1.1032		185.506	1.23458
185.507	1.14566		185.515	1.10295		185.522	1.23402
185.523	1.1462		185.532	1.10303		185.539	1.23362
185.54	1.14693		185.549	1.103		185.556	1.2333
185.557	1.14781		185.565	1.10293		185.573	1.233
185.573	1.14938		185.582	1.1029		185.589	1.23283
185.59	1.15085		185.599	1.10312		185.606	1.23258
185.606	1.15241		185.615	1.10333		185.623	1.23231
185.623	1.15406		185.632	1.10361		185.639	1.23209
185.64	1.15621		185.649	1.10389		185.656	1.23203
185.656	1.15816		185.665	1.10431		185.673	1.23197
185.673	1.16001		185.682	1.1048		185.689	1.23201
185.689	1.16181		185.699	1.10532		185.706	1.23219
185.706	1.16337		185.715	1.10586		185.723	1.2327
185.723	1.16473		185.732	1.10675		185.739	1.23305
185.739	1.1658		185.748	1.10756		185.756	1.23349
185.756	1.16671		185.765	1.10839		185.773	1.234
185.773	1.16673		185.782	1.10916		185.789	1.23474
185.789	1.16682		185.798	1.11018		185.806	1.23531
185.806	1.16675		185.815	1.111		185.822	1.23584
185.823	1.16653		185.832	1.11175		185.839	1.23644
185.839	1.16544		185.848	1.11246		185.856	1.23716
185.856	1.16461		185.865	1.11309		185.872	1.23792
185.873	1.16371		185.882	1.1137		185.889	1.23868
185.889	1.1627		185.898	1.11421		185.906	1.23945
185.906	1.16137		185.915	1.11464		185.922	1.24038
185.923	1.16026		185.932	1.1148		185.939	1.24106
185.939	1.15914		185.948	1.11499		185.956	1.24156
185.956	1.15797		185.965	1.11512		185.972	1.24201
185.973	1.15681		185.982	1.11515		185.989	1.24218
185.99	1.15568		185.998	1.11485		186.006	1.24241
186.006	1.15456		186.015	1.11467		186.022	1.24259
186.023	1.15348		186.032	1.11456		186.039	1.24264
186.04	1.15261		186.048	1.11445		186.056	1.24226
186.056	1.15189		186.065	1.11441		186.072	1.24199
186.073	1.15132		186.082	1.11441		186.089	1.24167
186.09	1.15086		186.098	1.11447		186.106	1.24128
186.106	1.15105		186.115	1.11454		186.122	1.24072
186.123	1.15118		186.132	1.1148		186.139	1.24041
186.14	1.15147		186.148	1.11492		186.156	1.24013
186.156	1.15189		186.165	1.11504		186.172	1.23992
186.173	1.15294		186.182	1.11518		186.189	1.23995
186.19	1.15382		186.198	1.11535		186.206	1.23993
186.206	1.15482		186.215	1.11563		186.222	1.24002
186.223	1.15593		186.232	1.11597		186.239	1.24019
186.24	1.1575		186.248	1.11637		186.256	1.24052
186.256	1.15899		186.265	1.11708		186.272	1.24099
186.273	1.1605		186.282	1.11778		186.289	1.24158
186.289	1.16198		186.298	1.11854		186.306	1.24227
186.306	1.16365		186.315	1.1194		186.322	1.24327
186.323	1.16511		186.331	1.12035		186.339	1.24417
186.339	1.16641		186.348	1.12161		186.356	1.24511
186.356	1.16758		186.365	1.12268		186.372	1.24604
186.373	1.16835		186.381	1.12373		186.389	1.24704
186.389	1.16905		186.398	1.12476		186.406	1.24798
186.406	1.16958		186.415	1.12575		186.422	1.24882
186.422	1.17002		186.431	1.12666		186.439	1.24972
186.439	1.1698		186.448	1.12748		186.455	1.25033
186.456	1.16975		186.465	1.12823		186.472	1.25088
186.472	1.16964		186.481	1.12879		186.489	1.25139
186.489	1.16943		186.498	1.1294		186.505	1.25184
186.506	1.16867		186.514	1.12989		186.522	1.25201
186.523	1.16794		186.531	1.1303		186.539	1.25237
186.539	1.16712		186.548	1.13057		186.555	1.25273
186.556	1.16622		186.564	1.13082		186.572	1.25293
186.573	1.16533		186.581	1.13096		186.589	1.2531
186.589	1.1642		186.598	1.13101		186.605	1.25312
186.606	1.16344		186.614	1.1306		186.622	1.25314
186.623	1.16287		186.631	1.1303		186.639	1.25308
186.639	1.16237		186.648	1.13008		186.655	1.253
186.656	1.16244		186.664	1.12995		186.672	1.25252
186.673	1.16241		186.681	1.12975		186.689	1.25224
186.689	1.16255		186.698	1.12975		186.705	1.2521
186.706	1.16282		186.714	1.12984		186.722	1.25192
186.723	1.16368		186.731	1.12996		186.739	1.25205
186.739	1.1645		186.748	1.13046		186.755	1.25216
186.756	1.16552		186.764	1.13073		186.772	1.25228
186.773	1.16669		186.781	1.13096		186.789	1.25234
186.789	1.16827		186.798	1.13119		186.805	1.25288
186.806	1.16953		186.814	1.13145		186.822	1.25329
186.822	1.17066		186.831	1.13185		186.839	1.25383
186.839	1.17172		186.848	1.13231		186.855	1.25439
186.856	1.17242		186.864	1.13289		186.872	1.25517
186.872	1.17304		186.881	1.13376		186.889	1.25582
186.889	1.17348		186.898	1.13444		186.905	1.25651
186.906	1.17376		186.914	1.13506		186.922	1.2573
186.922	1.17334		186.931	1.13559		186.939	1.25806
186.939	1.17307		186.948	1.13619		186.955	1.25873
186.956	1.17266		186.964	1.13673		186.972	1.25934
186.972	1.17214		186.981	1.13714		186.989	1.25991
186.989	1.17108		186.998	1.13756		187.005	1.26031
187.006	1.17023		187.014	1.13801		187.022	1.26075
187.023	1.16948		187.031	1.13846		187.039	1.26104
187.039	1.16875		187.048	1.13886		187.055	1.2612
187.056	1.16788		187.064	1.13926		187.072	1.2613
187.073	1.16706		187.081	1.13951		187.089	1.2614
187.089	1.16625		187.098	1.13963		187.105	1.26139
187.106	1.16548		187.114	1.1398		187.122	1.26139
187.123	1.16485		187.131	1.13998		187.139	1.26142
187.139	1.16423		187.148	1.13987		187.155	1.26138
187.156	1.16365		187.164	1.1399		187.172	1.26127
187.173	1.16312		187.181	1.13997		187.189	1.26121
187.189	1.1629		187.198	1.14005		187.205	1.26108
187.206	1.16269		187.214	1.14022		187.222	1.26091
187.223	1.16266		187.231	1.14029		187.239	1.26076
187.239	1.16276		187.248	1.1404		187.255	1.26061
187.256	1.16343		187.264	1.14052		187.272	1.26049
187.273	1.16402		187.281	1.14076		187.289	1.26046
187.289	1.16476		187.298	1.14104		187.305	1.26049
187.306	1.16566		187.314	1.14141		187.322	1.26054
187.323	1.16722		187.331	1.14181		187.339	1.2609
187.339	1.16869		187.347	1.14244		187.355	1.26127
187.356	1.1702		187.364	1.14289		187.372	1.2617
187.372	1.17176		187.381	1.14333		187.389	1.26214
187.389	1.17366		187.397	1.14378		187.405	1.2627
187.406	1.17532		187.414	1.14407		187.422	1.26324
187.422	1.17683		187.431	1.14429		187.438	1.2639
187.439	1.17823		187.447	1.14448		187.455	1.26467
187.456	1.17932		187.464	1.14455		187.472	1.26582
187.472	1.18034		187.481	1.14444		187.488	1.26694
187.489	1.18117		187.497	1.1445		187.505	1.26793
187.505	1.18186		187.514	1.1446		187.522	1.26889
187.522	1.18199		187.531	1.14465		187.538	1.27009
187.539	1.18218		187.547	1.14487		187.555	1.27093
187.555	1.18223		187.564	1.14505		187.572	1.27156
187.572	1.18212		187.581	1.14523		187.588	1.27211
187.589	1.18146		187.597	1.14543		187.605	1.27216
187.605	1.18093		187.614	1.14561		187.622	1.27238
187.622	1.18035		187.631	1.1457		187.638	1.27261
187.639	1.17974		187.647	1.14576		187.655	1.27279
187.656	1.17865		187.664	1.1458		187.672	1.27277
187.672	1.17769		187.681	1.14562		187.688	1.27282
187.689	1.17678		187.697	1.14557		187.705	1.27282
187.706	1.17591		187.714	1.14552		187.722	1.27273
187.722	1.17504		187.731	1.14547		187.738	1.27255
187.739	1.17438		187.747	1.14549		187.755	1.27237
187.756	1.17384		187.764	1.14567		187.772	1.27222
187.772	1.17336		187.781	1.14598		187.788	1.27203
187.789	1.17349		187.797	1.14632		187.805	1.27186
187.806	1.17358		187.814	1.14668		187.822	1.27175
187.822	1.17382		187.831	1.14755		187.838	1.27164
187.839	1.1742		187.847	1.14828		187.855	1.27149
187.856	1.17522		187.864	1.14904		187.872	1.27163
187.872	1.17618		187.881	1.14985		187.888	1.27179
187.889	1.17727		187.897	1.15102		187.905	1.27201
187.906	1.17843		187.914	1.15221		187.922	1.27239
187.922	1.18004		187.93	1.15352		187.938	1.27314
187.939	1.18134		187.947	1.15486		187.955	1.27387
187.955	1.18259		187.964	1.15662		187.972	1.27477
187.972	1.18386		187.98	1.15814		187.988	1.27576
187.989	1.18507		187.997	1.15951		188.005	1.27686
188.005	1.18623		188.014	1.1608		188.021	1.2777
188.022	1.18736		188.03	1.16186		188.038	1.27852
188.039	1.18836		188.047	1.16279		188.055	1.27944
188.055	1.18929		188.064	1.1635		188.071	1.28036
188.072	1.18974		188.08	1.16409		188.088	1.2808
188.088	1.19009		188.097	1.16399		188.105	1.28144
188.105	1.19027		188.114	1.16401		188.121	1.28198
188.122	1.19034		188.13	1.16389		188.138	1.28235
188.139	1.18979		188.147	1.16364		188.155	1.28251
188.155	1.18941		188.164	1.16288		188.171	1.2826
188.172	1.189		188.18	1.16231		188.188	1.28262
188.189	1.18852		188.197	1.16177		188.205	1.28267
188.205	1.18788		188.214	1.16117		188.221	1.28251
188.222	1.18741		188.23	1.16052		188.238	1.28234
188.239	1.18704		188.247	1.16004		188.255	1.28217
188.255	1.18671		188.264	1.15968		188.271	1.28204
188.272	1.18648		188.28	1.15939		188.288	1.28196
188.289	1.18634		188.297	1.15964		188.305	1.28187
188.305	1.18642		188.314	1.15986		188.321	1.28187
188.322	1.18664		188.33	1.16023		188.338	1.28189
188.339	1.18727		188.347	1.16072		188.355	1.2819
188.355	1.18789		188.364	1.16176		188.371	1.28201
188.372	1.18858		188.38	1.16261		188.388	1.28219
188.389	1.18934		188.397	1.16348		188.405	1.28232
188.405	1.19055		188.414	1.16436		188.421	1.2827
188.422	1.19156		188.43	1.16536		188.438	1.28308
188.438	1.1925		188.447	1.16629		188.455	1.28354
188.455	1.19345		188.463	1.16713		188.471	1.28408
188.472	1.19435		188.48	1.16793		188.488	1.28487
188.488	1.19514		188.497	1.16865		188.505	1.28564
188.505	1.1958		188.513	1.16931		188.521	1.28639
188.522	1.19632		188.53	1.16988		188.538	1.2872
188.538	1.19631		188.547	1.17038		188.555	1.28813
188.555	1.19622		188.563	1.1707		188.571	1.28912
188.572	1.19603		188.58	1.17097		188.588	1.29013
188.588	1.19573		188.597	1.17119		188.605	1.29096
188.605	1.19478		188.613	1.17142		188.621	1.29183
188.622	1.19407		188.63	1.17145		188.638	1.29251
188.638	1.19328		188.647	1.17153		188.654	1.29303
188.655	1.19239		188.663	1.17162		188.671	1.29357
188.672	1.19121		188.68	1.17175		188.688	1.2935
188.689	1.19012		188.697	1.17192		188.704	1.29372
188.705	1.18903		188.713	1.17207		188.721	1.29402
188.722	1.18796		188.73	1.17221		188.738	1.29417
188.739	1.1868		188.747	1.17238		188.754	1.29438
188.755	1.18584		188.763	1.17257		188.771	1.2947
188.772	1.18505		188.78	1.1727		188.788	1.29485
188.789	1.18438		188.797	1.17285		188.804	1.2949
188.805	1.18421		188.813	1.17306		188.821	1.29539
188.822	1.18397		188.83	1.17325		188.838	1.29561
188.839	1.18382		188.847	1.17359		188.854	1.29567
188.855	1.18374		188.863	1.17401		188.871	1.29585
188.872	1.18427		188.88	1.17449		188.888	1.29616
188.889	1.18481		188.897	1.1751		188.904	1.29634
188.905	1.18554		188.913	1.17556		188.921	1.29662
188.922	1.18641		188.93	1.176		188.938	1.29702
188.939	1.188		188.947	1.17649		188.954	1.29762
188.955	1.18939		188.963	1.17698		188.971	1.29809
188.972	1.19086		188.98	1.17759		188.988	1.29855
188.988	1.19245		188.996	1.17824		189.004	1.29907
189.005	1.19435		189.013	1.17887		189.021	1.29976
189.022	1.19598		189.03	1.17965		189.038	1.30044
189.038	1.19753		189.046	1.18035		189.054	1.30116
189.055	1.19906		189.063	1.18101		189.071	1.30189
189.072	1.20034		189.08	1.18165		189.088	1.3025
189.088	1.20152		189.096	1.18222		189.104	1.30302
189.105	1.20258		189.113	1.18279		189.121	1.30351
189.121	1.20353		189.13	1.18327		189.138	1.30399
189.138	1.20404		189.146	1.18367		189.154	1.30408
189.155	1.20456		189.163	1.1839		189.171	1.30426
189.171	1.20492		189.18	1.18414		189.188	1.30442
189.188	1.2052		189.196	1.18434		189.204	1.30455
189.205	1.20503		189.213	1.1845		189.221	1.30445
189.221	1.20492		189.23	1.18444		189.238	1.30433
189.238	1.20475		189.246	1.18435		189.254	1.30419
189.255	1.20452		189.263	1.1842		189.271	1.30408
189.271	1.20404		189.28	1.18405		189.288	1.30399
189.288	1.2037		189.296	1.18373		189.304	1.30403
189.305	1.20341		189.313	1.18342		189.321	1.30406
189.321	1.20315		189.33	1.18313		189.338	1.30411
189.338	1.203		189.346	1.18279		189.354	1.30426
189.355	1.20296		189.363	1.18252		189.371	1.30424
189.371	1.20303		189.38	1.18238		189.388	1.30414
189.388	1.20319		189.396	1.18242		189.404	1.30402
189.405	1.20381		189.413	1.18256		189.421	1.30387
189.421	1.20437		189.43	1.18319		189.438	1.30393
189.438	1.20501		189.446	1.18374		189.454	1.30417
189.455	1.20575		189.463	1.18437		189.471	1.30459
189.471	1.207		189.48	1.18508		189.488	1.30547
189.488	1.20806		189.496	1.18644		189.504	1.30618
189.505	1.2091		189.513	1.18771		189.521	1.30689
189.521	1.21013		189.529	1.18897		189.537	1.3076
189.538	1.21127		189.546	1.19025		189.554	1.30842
189.554	1.21211		189.563	1.19187		189.571	1.30918
189.571	1.21276		189.579	1.19322		189.587	1.31006
189.588	1.21334		189.596	1.19439		189.604	1.31103
189.604	1.21327		189.613	1.19543		189.621	1.31183
189.621	1.21316		189.629	1.19603		189.637	1.31258
189.638	1.21294		189.646	1.19665		189.654	1.31353
189.654	1.21267		189.663	1.19721		189.671	1.31465
189.671	1.21176		189.679	1.19771		189.687	1.31539
189.688	1.21107		189.696	1.19771		189.704	1.31628
189.705	1.2104		189.713	1.19785		189.721	1.31727
189.721	1.20972		189.729	1.19797		189.737	1.31791
189.738	1.20892		189.746	1.19802		189.754	1.31842
189.755	1.2082		189.763	1.19786		189.771	1.31889
189.771	1.20752		189.779	1.19777		189.787	1.31906
189.788	1.20682		189.796	1.19768		189.804	1.31932
189.805	1.2062		189.813	1.19762		189.821	1.31932
189.821	1.2056		189.829	1.19755		189.837	1.31919
189.838	1.2051		189.846	1.19756		189.854	1.31926
189.855	1.2047		189.863	1.19767		189.871	1.31935
189.871	1.20455		189.879	1.19789		189.887	1.31904
189.888	1.20443		189.896	1.19842		189.904	1.31907
189.905	1.20452		189.913	1.19889		189.921	1.31897
189.921	1.20477		189.929	1.19938		189.937	1.31864
189.938	1.20559		189.946	1.19988		189.954	1.3185
189.955	1.20636		189.962	1.20049		189.971	1.31837
189.971	1.20727		189.979	1.20099		189.987	1.31819
189.988	1.20835		189.996	1.20143		190.004	1.31824
190.005	1.21		190.012	1.20183		190.021	1.31851
190.021	1.21139		190.029	1.20225		190.037	1.31882
190.038	1.21273		190.046	1.20251		190.054	1.31937
190.054	1.21403		190.062	1.20286		190.071	1.31958
190.071	1.21545		190.079	1.20321		190.087	1.32059
190.088	1.21678		190.096	1.20355		190.104	1.32122
190.104	1.21792		190.112	1.20397		190.12	1.32115
190.121	1.21889		190.129	1.20441		190.137	1.31871
190.138	1.21938		190.146	1.2048		190.154	1.32348
190.154	1.21986		190.162	1.20511		190.17	1.32343
190.171	1.22014		190.179	1.20558		190.187	1.32683
190.188	1.22026		190.196	1.20601		190.204	1.32141
190.204	1.21976		190.212	1.20634		190.22	1.32589
190.221	1.21953		190.229	1.20659		190.237	1.32758
190.238	1.21931		190.246	1.20669		190.254	1.32882
190.254	1.21902		190.262	1.20671		190.27	1.3288
190.271	1.21865		190.279	1.20658		190.287	1.32241
190.288	1.21827		190.296	1.20639		190.304	1.32802
190.304	1.21788		190.312	1.20605		190.32	1.3299
190.321	1.21748		190.329	1.206		190.337	1.33158
190.338	1.21717		190.346	1.20606		190.353	1.33435
190.354	1.21698		190.362	1.20615		190.37	1.33105
190.371	1.21679		190.379	1.20666		190.387	1.33177
190.388	1.2167		190.396	1.20703		190.404	1.33331
190.404	1.21676		190.412	1.20743		190.42	1.3299
190.421	1.21726		190.429	1.20789		190.437	1.32968
190.438	1.21768		190.446	1.20855		190.454	1.32876
190.454	1.21829		190.462	1.20914		190.47	1.32891
190.471	1.21899		190.479	1.20976		190.487	1.32931
190.488	1.22029		190.496	1.21046		190.504	1.3277
190.504	1.22146		190.512	1.21128		190.52	1.32599
190.521	1.22271		190.529	1.21204		190.537	1.32877
190.537	1.22405		190.545	1.21279		190.554	1.33221
190.554	1.22572		190.562	1.21353		190.57	1.32658
190.571	1.22721		190.579	1.21456		190.587	1.32901
190.587	1.22855		190.595	1.21552		190.604	1.32847
190.604	1.22978		190.612	1.21649		190.62	1.32432
190.62	1.23065		190.629	1.2175		190.637	1.32944
190.637	1.23133		190.645	1.21853		190.654	1.33186
190.654	1.2318		190.662	1.21942		190.67	1.33054
190.67	1.23212		190.679	1.22024		190.687	1.32701
190.687	1.23157		190.695	1.22097		190.704	1.33451
190.704	1.23127		190.712	1.2214		190.72	1.33757
190.72	1.23092		190.729	1.22191		190.737	1.33976
190.737	1.23051		190.745	1.22237		190.753	1.34253
190.754	1.22961		190.762	1.22274		190.77	1.34198
190.771	1.22885		190.778	1.22279		190.787	1.3424
190.787	1.22814		190.795	1.22293		190.803	1.34284
190.804	1.22748		190.812	1.2231		190.82	1.3432
190.821	1.22656		190.828	1.22324		190.837	1.34268
190.837	1.22568		190.845	1.22309		190.853	1.34252
190.854	1.22483		190.862	1.22307		190.87	1.34241
190.871	1.22399		190.879	1.22305		190.887	1.34235
190.887	1.22327		190.895	1.22301		190.903	1.34228
190.904	1.22269		190.912	1.22294		190.92	1.34216
190.921	1.22219		190.928	1.22298		190.937	1.34202
190.938	1.22175		190.945	1.22314		190.953	1.3419
190.954	1.22188		190.962	1.22342		190.97	1.34187
190.971	1.22195		190.978	1.22404		190.987	1.34183
190.987	1.22219		190.995	1.22475		191.003	1.34177
191.004	1.22255		191.012	1.22551		191.02	1.34168
191.021	1.22348		191.028	1.22629		191.037	1.34162
191.037	1.22434		191.045	1.2275		191.053	1.34154
191.054	1.22536		191.062	1.22839		191.07	1.34148
191.071	1.22649		191.078	1.22915		191.087	1.34139
191.087	1.22822		191.095	1.2299		191.103	1.34126
191.104	1.22985		191.112	1.23035		191.12	1.34126
191.12	1.23148		191.128	1.23085		191.137	1.34137
191.137	1.23313		191.145	1.23132		191.153	1.34145
191.154	1.23512		191.162	1.23178		191.17	1.34158
191.17	1.23684		191.178	1.23215		191.187	1.34169
191.187	1.23845		191.195	1.23264		191.203	1.34184
191.204	1.23996		191.212	1.23321		191.22	1.34201
191.22	1.24093		191.228	1.2338		191.237	1.34279
191.237	1.24182		191.245	1.23462		191.253	1.34405
191.253	1.24251		191.261	1.23535		191.27	1.34502
191.27	1.24308		191.278	1.23606		191.287	1.34568
191.287	1.24292		191.295	1.23672		191.303	1.3473
191.303	1.24305		191.311	1.23724		191.32	1.34912
191.32	1.24313		191.328	1.23769		191.336	1.35
191.337	1.24316		191.345	1.23809		191.353	1.34848
191.353	1.24282		191.361	1.23847		191.37	1.35083
191.37	1.2425		191.378	1.23844		191.386	1.35215
191.387	1.24212		191.395	1.23854		191.403	1.35345
191.403	1.2417		191.411	1.2386		191.42	1.35401
191.42	1.24097		191.428	1.23858		191.436	1.35357
191.437	1.24039		191.445	1.23826		191.453	1.35216
191.454	1.23983		191.461	1.23795		191.47	1.35211
191.47	1.23931		191.478	1.23772		191.486	1.35906
191.487	1.23889		191.495	1.23759		191.503	1.35321
191.504	1.23858		191.511	1.23753		191.52	1.35029
191.52	1.23841		191.528	1.23753		191.536	1.35168
191.537	1.23833		191.545	1.23779		191.553	1.35291
191.554	1.23872		191.561	1.23826		191.57	1.35285
191.57	1.23909		191.578	1.23886		191.586	1.35279
191.587	1.23962		191.595	1.24015		191.603	1.35319
191.604	1.24029		191.611	1.24125		191.62	1.35433
191.62	1.24167		191.628	1.24231		191.636	1.35453
191.637	1.24291		191.645	1.2434		191.653	1.3549
191.653	1.24424		191.661	1.24472		191.67	1.35618
191.67	1.24571		191.678	1.24593		191.686	1.3607
191.687	1.24763		191.694	1.24716		191.703	1.35917
191.703	1.24919		191.711	1.2484		191.72	1.3591
191.72	1.25059		191.728	1.24938		191.736	1.357
191.736	1.25184		191.744	1.25038		191.753	1.35948
191.753	1.25298		191.761	1.25131		191.77	1.35642
191.77	1.25358		191.778	1.25218		191.786	1.36027
191.786	1.25428		191.794	1.25275		191.803	1.36208
191.803	1.2548		191.811	1.25328		191.819	1.36333
191.82	1.25515		191.828	1.25369		191.836	1.36414
191.836	1.25491		191.844	1.254		191.853	1.36489
191.853	1.25474		191.861	1.2538		191.869	1.36585
191.87	1.25442		191.878	1.25366		191.886	1.36657
191.886	1.25395		191.894	1.25353		191.903	1.36706
191.903	1.25297		191.911	1.25343		191.919	1.36772
191.92	1.25216		191.928	1.25299		191.936	1.36825
191.936	1.25137		191.944	1.25282		191.953	1.36854
191.953	1.25057		191.961	1.25279		191.969	1.36871
191.97	1.24973		191.978	1.25285		191.986	1.36882
191.987	1.24899		191.994	1.25311		192.003	1.36899
192.003	1.24835		192.011	1.25334		192.019	1.36892
192.02	1.24778		192.028	1.25366		192.036	1.36866
192.037	1.24767		192.044	1.25408		192.053	1.36871
192.053	1.24755		192.061	1.25466		192.069	1.36884
192.07	1.24748		192.078	1.25525		192.086	1.36885
192.087	1.24751		192.094	1.25591		192.103	1.3687
192.103	1.24822		192.111	1.25662		192.119	1.36897
192.12	1.24883		192.128	1.25749		192.136	1.3693
192.137	1.24954		192.144	1.25829		192.153	1.36971
192.153	1.25033		192.161	1.25912		192.169	1.37013
192.17	1.25168		192.177	1.25999		192.186	1.37081
192.186	1.25289		192.194	1.26088		192.203	1.37131
192.203	1.25415		192.211	1.26169		192.219	1.37172
192.22	1.25547		192.227	1.26242		192.236	1.37213
192.236	1.25718		192.244	1.2631		192.253	1.37248
192.253	1.25872		192.261	1.26355		192.269	1.37293
192.27	1.26015		192.277	1.26395		192.286	1.37349
192.286	1.26151		192.294	1.26428		192.303	1.37417
192.303	1.26278		192.311	1.26459		192.319	1.37515
192.319	1.26384		192.327	1.26458		192.336	1.37609
192.336	1.26467		192.344	1.26473		192.352	1.37709
192.353	1.26535		192.361	1.26491		192.369	1.37816
192.369	1.26536		192.377	1.26508		192.386	1.37946
192.386	1.26554		192.394	1.26539		192.402	1.38041
192.403	1.2656		192.411	1.26577		192.419	1.38118
192.419	1.26551		192.427	1.2662		192.436	1.38188
192.436	1.26491		192.444	1.26671		192.452	1.38219
192.453	1.26446		192.461	1.26748		192.469	1.38277
192.469	1.26397		192.477	1.26814		192.486	1.3833
192.486	1.26342		192.494	1.26877		192.502	1.38373
192.503	1.26256		192.51	1.26941		192.519	1.38393
192.519	1.26185		192.527	1.27014		192.536	1.38426
192.536	1.26117		192.544	1.27085		192.552	1.38453
192.553	1.26052		192.56	1.27161		192.569	1.38471
192.57	1.25996		192.577	1.27236		192.586	1.38449
192.586	1.25954		192.594	1.27319		192.602	1.38438
192.603	1.25913		192.61	1.27402		192.619	1.38438
192.62	1.25874		192.627	1.27485		192.636	1.38452
192.636	1.2587		192.644	1.27567		192.652	1.38464
192.653	1.25868		192.66	1.27662		192.669	1.38485
192.67	1.25882		192.677	1.27749		192.686	1.38515
192.686	1.25908		192.694	1.27835		192.702	1.38555
192.703	1.25991		192.71	1.27919		192.719	1.38615
192.72	1.26082		192.727	1.27999		192.736	1.38674
192.736	1.26191		192.743	1.28069		192.752	1.38743
192.753	1.26314		192.76	1.28127		192.769	1.38803
192.769	1.26505		192.777	1.28176		192.786	1.38888
192.786	1.26662		192.793	1.28208		192.802	1.38985
192.803	1.26818		192.81	1.28251		192.819	1.39084
192.819	1.2698		192.827	1.28302		192.835	1.39191
192.836	1.27132		192.843	1.28354		192.852	1.39316
192.852	1.2727		192.86	1.28383		192.869	1.39421
192.869	1.27394		192.877	1.28402		192.885	1.39516
192.886	1.27512		192.893	1.28411		192.902	1.39595
192.902	1.27576		192.91	1.28412		192.919	1.39658
192.919	1.27642		192.927	1.28388		192.935	1.39722
192.936	1.27691		192.943	1.28378		192.952	1.39792
192.952	1.27727		192.96	1.28372		192.969	1.39852
192.969	1.27698		192.977	1.28375		192.985	1.3987
192.986	1.27687		192.993	1.28382		193.002	1.3989
193.002	1.27667		193.01	1.28425		193.019	1.39903
193.019	1.27645		193.027	1.28477		193.035	1.39923
193.036	1.2759		193.043	1.28545		193.052	1.39901
193.052	1.27549		193.06	1.28618		193.069	1.39906
193.069	1.2751		193.077	1.2874		193.085	1.39916
193.086	1.27471		193.093	1.2884		193.102	1.39915
193.102	1.27447		193.11	1.28944		193.119	1.39945
193.119	1.27424		193.127	1.29057		193.135	1.39967
193.136	1.27407		193.143	1.29178		193.152	1.39989
193.152	1.27398		193.16	1.29292		193.169	1.40023
193.169	1.27425		193.176	1.29401		193.185	1.40059
193.186	1.27453		193.193	1.29506		193.202	1.40093
193.202	1.27489		193.21	1.2961		193.219	1.40139
193.219	1.27546		193.226	1.297		193.235	1.40185
193.236	1.27616		193.243	1.29776		193.252	1.40226
193.252	1.27741		193.26	1.29846		193.269	1.40275
193.269	1.27855		193.276	1.29886		193.285	1.40332
193.286	1.27974		193.293	1.29927		193.302	1.404
193.302	1.28096		193.31	1.29962		193.319	1.40471
193.319	1.28254		193.326	1.29996		193.335	1.40552
193.335	1.28393		193.343	1.30015		193.352	1.40622
193.352	1.28529		193.36	1.30038		193.368	1.40697
193.369	1.2866		193.376	1.30064		193.385	1.40785
193.385	1.28766		193.393	1.30094		193.402	1.4088
193.402	1.28864		193.41	1.30122		193.418	1.40977
193.419	1.2895		193.426	1.3015		193.435	1.4108
193.435	1.29026		193.443	1.3018		193.452	1.41191
193.452	1.29041		193.46	1.30212		193.468	1.41313
193.468	1.29061		193.476	1.30248		193.485	1.41415
193.485	1.29064		193.493	1.30297		193.502	1.41502
193.502	1.2905		193.509	1.30355		193.518	1.41579
193.518	1.28983		193.526	1.30414		193.535	1.41622
193.535	1.28926		193.543	1.30494		193.552	1.4167
193.552	1.28865		193.559	1.30571		193.568	1.41709
193.569	1.288		193.576	1.30654		193.585	1.41745
193.585	1.28698		193.593	1.30743		193.602	1.41753
193.602	1.28608		193.609	1.30852		193.618	1.41774
193.619	1.2852		193.626	1.30958		193.635	1.41796
193.635	1.2843		193.643	1.31061		193.652	1.4182
193.652	1.28346		193.659	1.31161		193.668	1.41837
193.669	1.2827		193.676	1.31262		193.685	1.4185
193.685	1.28204		193.693	1.31352		193.702	1.4186
193.702	1.28143		193.709	1.31436		193.718	1.4187
193.719	1.2811		193.726	1.31514		193.735	1.4189
193.736	1.28076		193.742	1.31558		193.752	1.41916
193.752	1.2806		193.759	1.31605		193.768	1.4194
193.769	1.28052		193.776	1.31633		193.785	1.41966
193.786	1.28078		193.792	1.31653		193.801	1.42028
193.802	1.28105		193.809	1.31647		193.818	1.42095
193.819	1.2815		193.826	1.31655		193.835	1.42162
193.835	1.28206		193.842	1.31666		193.851	1.42223
193.852	1.28324		193.859	1.31679		193.868	1.42317
193.869	1.28437		193.876	1.31685		193.885	1.42403
193.885	1.28566		193.892	1.317		193.901	1.42486
193.902	1.28707		193.909	1.31725		193.918	1.42578
193.919	1.28914		193.926	1.31757		193.935	1.4268
193.935	1.29101		193.942	1.31807		193.951	1.42776
193.952	1.29291		193.959	1.31857		193.968	1.42862
193.968	1.29486		193.976	1.31922		193.985	1.42952
193.985	1.297		193.992	1.31994		194.001	1.43027
194.002	1.29888		194.009	1.32095		194.018	1.43099
194.018	1.30057		194.026	1.32194		194.035	1.43159
194.035	1.30215		194.042	1.32306		194.051	1.43218
194.051	1.30332		194.059	1.3243		194.068	1.43243
194.068	1.30444		194.076	1.32574		194.085	1.43285
194.085	1.30538		194.092	1.32696		194.101	1.43327
194.101	1.3062		194.109	1.32809		194.118	1.43368
194.118	1.30639		194.125	1.32918		194.134	1.43383
194.135	1.30678		194.142	1.3302		194.151	1.43397
194.151	1.30716		194.159	1.33125		194.168	1.4341
194.168	1.30745		194.175	1.33231		194.184	1.43416
194.185	1.30734		194.192	1.33337		194.201	1.43413
194.201	1.30732		194.209	1.33409		194.218	1.43414
194.218	1.30729		194.225	1.33476		194.234	1.43424
194.235	1.30722		194.242	1.33539		194.251	1.43439
194.251	1.30695		194.259	1.33599		194.268	1.43448
194.268	1.30687		194.275	1.33607		194.284	1.4346
194.285	1.30685		194.292	1.33632		194.301	1.43473
194.301	1.30688		194.309	1.3366		194.318	1.43492
194.318	1.30716		194.325	1.33687		194.334	1.43521
194.335	1.30752		194.342	1.33701		194.351	1.43561
194.351	1.30799		194.358	1.33727		194.368	1.43626
194.368	1.30852		194.375	1.3376		194.384	1.43703
194.384	1.30962		194.392	1.33797		194.401	1.43814
194.401	1.3106		194.408	1.33846		194.418	1.43902
194.418	1.31156		194.425	1.33896		194.434	1.43992
194.434	1.3125		194.442	1.3396		194.451	1.44085
194.451	1.3137		194.458	1.34031		194.468	1.44184
194.468	1.31466		194.475	1.34099		194.484	1.44296
194.484	1.31546		194.492	1.34181		194.501	1.44421
194.501	1.31621		194.508	1.34249		194.518	1.44551
194.518	1.31653		194.525	1.3432		194.534	1.44694
194.534	1.31683		194.542	1.34399		194.551	1.44818
194.551	1.31703		194.558	1.34474		194.567	1.44928
194.568	1.31717		194.575	1.34558		194.584	1.45028
194.584	1.31668		194.592	1.34646		194.601	1.4509
194.601	1.31636		194.608	1.34737		194.617	1.45157
194.618	1.31601		194.625	1.34845		194.634	1.45225
194.634	1.31557		194.641	1.34942		194.651	1.45292
194.651	1.31469		194.658	1.35041		194.667	1.45307
194.668	1.31392		194.675	1.35143		194.684	1.45337
194.684	1.31317		194.691	1.35254		194.701	1.45368
194.701	1.31239		194.708	1.35362		194.717	1.45397
194.718	1.31157		194.725	1.35465		194.734	1.45424
194.734	1.31069		194.741	1.35567		194.751	1.45435
194.751	1.31002		194.758	1.35663		194.767	1.45449
194.768	1.30942		194.775	1.35755		194.784	1.45463
194.785	1.30886		194.791	1.35843		194.801	1.4548
194.801	1.30875		194.808	1.35931		194.817	1.4549
194.818	1.30865		194.824	1.35999		194.834	1.45509
194.835	1.30874		194.841	1.36082		194.851	1.45538
194.851	1.30904		194.858	1.36167		194.867	1.4557
194.868	1.30996		194.874	1.36254		194.884	1.45616
194.884	1.31074		194.891	1.36345		194.901	1.45658
194.901	1.31165		194.908	1.36425		194.917	1.45706
194.918	1.3127		194.924	1.36496		194.934	1.45761
194.934	1.31432		194.941	1.36565		194.951	1.45848
194.951	1.31575		194.958	1.36616		194.967	1.45933
194.968	1.31712		194.974	1.36672		194.984	1.4602
194.984	1.31847		194.991	1.36728		195.001	1.46115
195.001	1.31996		195.008	1.36785		195.017	1.46223
195.017	1.3212		195.024	1.36857		195.034	1.46327
195.034	1.32228		195.041	1.36942		195.05	1.46442
195.051	1.32324		195.058	1.37028		195.067	1.46564
195.067	1.3238		195.074	1.37118		195.084	1.4667
195.084	1.3244		195.091	1.37254		195.1	1.46771
195.101	1.32488		195.107	1.37382		195.117	1.46855
195.117	1.32526		195.124	1.37517		195.134	1.46934
195.134	1.32505		195.141	1.37657		195.15	1.46987
195.151	1.32492		195.157	1.37814		195.167	1.47033
195.167	1.32467		195.174	1.37955		195.184	1.47065
195.184	1.32434		195.191	1.38092		195.2	1.47088
195.201	1.32346		195.207	1.38229		195.217	1.47087
195.217	1.32286		195.224	1.38343		195.234	1.47104
195.234	1.32235		195.24	1.38458		195.25	1.47121
195.251	1.32185		195.257	1.38563		195.267	1.47135
195.267	1.32139		195.274	1.38664		195.284	1.47154
195.284	1.32101		195.29	1.38729		195.3	1.47165
195.301	1.32071		195.307	1.38795		195.317	1.4718
195.317	1.32045		195.324	1.3885		195.334	1.47203
195.334	1.32055		195.34	1.38892		195.35	1.47218
195.351	1.32066		195.357	1.38904		195.367	1.4724
195.367	1.32094		195.374	1.38929		195.384	1.47262
195.384	1.32134		195.39	1.38956		195.4	1.47288
195.401	1.3222		195.407	1.38987		195.417	1.47324
195.417	1.32297		195.424	1.39012		195.434	1.47363
195.434	1.32389		195.44	1.39045		195.45	1.47415
195.451	1.32494		195.457	1.39085		195.467	1.47481
195.467	1.32639		195.474	1.39131		195.483	1.47589
195.484	1.32774		195.49	1.39208		195.5	1.47693
195.501	1.3291		195.507	1.39284		195.517	1.4779
195.517	1.3305		195.523	1.39362		195.533	1.47881
195.534	1.33198		195.54	1.39442		195.55	1.48009
195.55	1.33326		195.557	1.39551		195.567	1.48106
195.567	1.33435		195.573	1.39647		195.583	1.48198
195.584	1.33533		195.59	1.39739		195.6	1.48291
195.6	1.33575		195.607	1.39833		195.617	1.48353
195.617	1.33609		195.623	1.39921		195.633	1.48425
195.634	1.33622		195.64	1.40019		195.65	1.48506
195.65	1.33624		195.657	1.40122		195.667	1.48587
195.667	1.33562		195.673	1.40225		195.683	1.48651
195.684	1.33525		195.69	1.40332		195.7	1.48705
195.7	1.33486		195.707	1.40449		195.717	1.48749
195.717	1.33446		195.723	1.40571		195.733	1.48785
195.734	1.33394		195.74	1.40696		195.75	1.48786
195.75	1.33343		195.756	1.40834		195.767	1.48801
195.767	1.3329		195.773	1.40955		195.783	1.48815
195.784	1.33238		195.79	1.41062		195.8	1.48829
195.8	1.33179		195.806	1.41167		195.817	1.48825
195.817	1.33131		195.823	1.41258		195.833	1.48831
195.834	1.33092		195.84	1.41349		195.85	1.48833
195.85	1.33058		195.856	1.41441		195.867	1.48828
195.867	1.33042		195.873	1.41534		195.883	1.48834
195.884	1.33033		195.889	1.41617		195.9	1.48842
195.901	1.33036		195.906	1.41698		195.917	1.48849
195.917	1.33053		195.923	1.41772		195.933	1.48858
195.934	1.3312		195.939	1.41839		195.95	1.48893
195.95	1.33188		195.956	1.41891		195.967	1.48933
195.967	1.33274		195.973	1.41949		195.983	1.48995
195.984	1.33375		195.989	1.42007		196	1.49071
196	1.33549		196.006	1.42063		196.016	1.49203
196.017	1.33713		196.023	1.42113		196.033	1.49324
196.034	1.33879		196.039	1.42185		196.05	1.49448
196.05	1.34045		196.056	1.42269		196.066	1.49573
196.067	1.34239		196.073	1.42362		196.083	1.49721
196.083	1.34399		196.089	1.42486		196.1	1.49844
196.1	1.34544		196.106	1.426		196.116	1.49955
196.117	1.34681		196.123	1.42721		196.133	1.50065
196.133	1.34765		196.139	1.42848		196.15	1.5013
196.15	1.34854		196.156	1.42985		196.166	1.50212
196.166	1.34928		196.172	1.43108		196.183	1.50295
196.183	1.34989		196.189	1.43227		196.199	1.50374
196.2	1.34988		196.206	1.43345		196.216	1.50425
196.216	1.35		196.222	1.43453		196.233	1.50484
196.233	1.35009		196.239	1.43562		196.249	1.50548
196.25	1.35011		196.256	1.43674		196.266	1.50614
196.266	1.34971		196.272	1.43787		196.283	1.50652
196.283	1.34946		196.289	1.43901		196.299	1.50689
196.3	1.34922		196.305	1.44018		196.316	1.50712
196.317	1.34895		196.322	1.44128		196.333	1.50728
196.333	1.34858		196.339	1.44238		196.349	1.50715
196.35	1.3482		196.355	1.44337		196.366	1.5071
196.367	1.34787		196.372	1.44435		196.383	1.50705
196.383	1.3476		196.389	1.44534		196.399	1.50703
196.4	1.34739		196.405	1.44632		196.416	1.50687
196.417	1.34733		196.422	1.44707		196.433	1.5069
196.433	1.34747		196.439	1.44787		196.449	1.50707
196.45	1.34778		196.455	1.44866		196.466	1.50735
196.467	1.34858		196.472	1.44947		196.483	1.50813
196.483	1.34933		196.488	1.45017		196.499	1.50897
196.5	1.35022		196.505	1.45097		196.516	1.50988
196.516	1.35122		196.522	1.45179		196.533	1.51077
196.533	1.3526		196.538	1.45259		196.549	1.51202
196.55	1.35377		196.555	1.45348		196.566	1.51306
196.566	1.35485		196.572	1.45439		196.583	1.51409
196.583	1.35586		196.588	1.45535		196.599	1.5151
196.6	1.35665		196.605	1.45636		196.616	1.51593
196.616	1.35735		196.622	1.45764		196.633	1.51681
196.633	1.35795		196.638	1.45891		196.649	1.51758
196.65	1.35848		196.655	1.46023		196.666	1.51827
196.666	1.35844		196.671	1.46159		196.682	1.51876
196.683	1.35852		196.688	1.46296		196.699	1.51922
196.7	1.35852		196.705	1.46441		196.716	1.5196
196.716	1.3585		196.721	1.4657		196.732	1.51993
196.733	1.35815		196.738	1.46695		196.749	1.51991
196.75	1.35786		196.755	1.46817		196.766	1.52008
196.766	1.35745		196.771	1.46917		196.782	1.52025
196.783	1.35694		196.788	1.4702		196.799	1.52037
196.8	1.35612		196.805	1.47115		196.816	1.52051
196.816	1.35538		196.821	1.472		196.832	1.52066
196.833	1.35466		196.838	1.47263		196.849	1.52084
196.85	1.35398		196.854	1.47332		196.866	1.52105
196.866	1.3533		196.871	1.474		196.882	1.52124
196.883	1.3529		196.888	1.47468		196.899	1.52142
196.9	1.35268		196.904	1.47528		196.916	1.52162
196.916	1.35259		196.921	1.47598		196.932	1.5219
196.933	1.35263		196.938	1.47668		196.949	1.52226
196.95	1.35343		196.954	1.47736		196.966	1.52269
196.966	1.35402		196.971	1.47822		196.982	1.52324
196.983	1.35467		196.988	1.47898		196.999	1.52387
197	1.35536		197.004	1.47973		197.016	1.52448
197.016	1.35652		197.021	1.48049		197.032	1.52536
197.033	1.35757		197.038	1.48136		197.049	1.52624
197.05	1.35866		197.054	1.48235		197.066	1.52717
197.066	1.35979		197.071	1.48349		197.082	1.5281
197.083	1.36112		197.087	1.48479		197.099	1.52919
197.099	1.36233		197.104	1.48644		197.116	1.53018
197.116	1.36343		197.121	1.48793		197.132	1.53107
197.133	1.36441		197.137	1.48941		197.149	1.5319
197.149	1.36514		197.154	1.49094		197.165	1.53261
197.166	1.36577		197.171	1.49272		197.182	1.53325
197.183	1.36626		197.187	1.49455		197.199	1.53385
197.199	1.36665		197.204	1.49646		197.215	1.53445
197.216	1.36642		197.22	1.49839		197.232	1.53478
197.233	1.36633		197.237	1.50058		197.249	1.5352
197.249	1.3662		197.254	1.50261		197.265	1.5356
197.266	1.36598		197.27	1.50454		197.282	1.53595
197.283	1.36539		197.287	1.5064		197.299	1.53627
197.299	1.36499		197.303	1.5081		197.315	1.53658
197.316	1.36464		197.32	1.50967		197.332	1.53685
197.333	1.36428		197.337	1.51109		197.349	1.53707
197.349	1.36385		197.353	1.51244		197.365	1.53743
197.366	1.36348		197.37	1.51344		197.382	1.53785
197.383	1.36321		197.387	1.51465		197.399	1.53827
197.399	1.36303		197.403	1.51585		197.415	1.53867
197.416	1.36309		197.42	1.51696		197.432	1.53934
197.433	1.36323		197.436	1.51796		197.449	1.53998
197.449	1.36356		197.453	1.51894		197.465	1.54061
197.466	1.36396		197.47	1.51988		197.482	1.54122
197.483	1.36492		197.486	1.52077		197.499	1.54192
197.499	1.36582		197.503	1.52147		197.515	1.54263
197.516	1.36685		197.52	1.52219		197.532	1.54332
197.533	1.36793		197.536	1.52291		197.549	1.54394
197.549	1.36927		197.553	1.52367		197.565	1.54453
197.566	1.37046		197.57	1.52457		197.582	1.54524
197.582	1.37157		197.586	1.52551		197.599	1.546
197.599	1.37258		197.603	1.52653		197.615	1.54684
197.616	1.37337		197.62	1.52766		197.632	1.54782
197.632	1.37409		197.636	1.52924		197.648	1.54883
197.649	1.37466		197.653	1.5308		197.665	1.54984
197.666	1.37512		197.669	1.53243		197.682	1.55086
197.682	1.3751		197.686	1.53412		197.698	1.55205
197.699	1.37527		197.703	1.53606		197.715	1.55306
197.716	1.3754		197.719	1.53785		197.732	1.554
197.732	1.37544		197.736	1.53953		197.748	1.55496
197.749	1.37506		197.752	1.54117		197.765	1.5556
197.766	1.37469		197.769	1.54256		197.782	1.55631
197.782	1.37426		197.786	1.54388		197.798	1.55701
197.799	1.37383		197.802	1.54512		197.815	1.55769
197.816	1.37312		197.819	1.54636		197.832	1.55791
197.832	1.3726		197.836	1.54726		197.848	1.55815
197.849	1.37218		197.852	1.5483		197.865	1.55833
197.866	1.37183		197.869	1.54937		197.882	1.55848
197.882	1.37187		197.885	1.55045		197.898	1.55846
197.899	1.37189		197.902	1.55154		197.915	1.55869
197.916	1.37198		197.919	1.55263		197.932	1.55893
197.932	1.37215		197.935	1.5537		197.948	1.55913
197.949	1.37295		197.952	1.5548		197.965	1.55959
197.966	1.37363		197.969	1.55594		197.982	1.55987
197.982	1.37441		197.985	1.55706		197.998	1.56014
197.999	1.37529		198.002	1.55821		198.015	1.56042
198.016	1.37659		198.019	1.55937		198.031	1.56076
198.032	1.37769		198.035	1.56054		198.048	1.56125
198.049	1.37877		198.052	1.56171		198.065	1.56184
198.066	1.37983		198.068	1.56288		198.081	1.56253
198.082	1.38085		198.085	1.56409		198.098	1.5637
198.099	1.38169		198.102	1.56561		198.115	1.56471
198.115	1.3824		198.118	1.56717		198.131	1.56576
198.132	1.38307		198.135	1.56873		198.148	1.56681
198.149	1.38333		198.152	1.57036		198.165	1.56811
198.165	1.38361		198.168	1.57202		198.181	1.56929
198.182	1.3838		198.185	1.57396		198.198	1.57049
198.199	1.38392		198.201	1.57572		198.215	1.5717
198.215	1.38377		198.218	1.57743		198.231	1.57277
198.232	1.38371		198.235	1.57909		198.248	1.5738
198.249	1.3835		198.251	1.58069		198.264	1.57475
198.265	1.38321		198.268	1.58229		198.281	1.57565
198.282	1.38272		198.284	1.58381		198.298	1.57608
198.299	1.38226		198.301	1.58526		198.314	1.57646
198.315	1.38183		198.318	1.58678		198.331	1.57673
198.332	1.38146		198.334	1.58823		198.348	1.57699
198.349	1.38116		198.351	1.58954		198.364	1.57676
198.365	1.38109		198.368	1.59076		198.381	1.57675
198.382	1.38115		198.384	1.5919		198.398	1.5768
198.399	1.38137		198.401	1.59297		198.414	1.57692
198.415	1.38172		198.418	1.594		198.431	1.57704
198.432	1.38283		198.434	1.59498		198.448	1.57738
198.449	1.38378		198.451	1.59572		198.464	1.5777
198.465	1.38478		198.467	1.59667		198.481	1.57793
198.482	1.38581		198.484	1.59765		198.498	1.57815
198.499	1.38723		198.501	1.59859		198.514	1.57853
198.515	1.38841		198.517	1.59959		198.531	1.57884
198.532	1.38952		198.534	1.60062		198.548	1.57918
198.548	1.39061		198.551	1.60171		198.564	1.57954
198.565	1.39153		198.567	1.60288		198.581	1.57999
198.582	1.39242		198.584	1.60437		198.598	1.58055
198.598	1.39323		198.6	1.60592		198.614	1.58123
198.615	1.39393		198.617	1.60756		198.631	1.58201
198.632	1.39414		198.634	1.60927		198.648	1.58329
198.648	1.39435		198.65	1.6115		198.664	1.58443
198.665	1.39444		198.667	1.61354		198.681	1.5856
198.682	1.39444		198.684	1.61555		198.698	1.58683
198.698	1.39379		198.7	1.61755		198.714	1.58845
198.715	1.39333		198.717	1.61953		198.731	1.58986
198.732	1.39283		198.733	1.62141		198.747	1.59114
198.748	1.39224		198.75	1.62325		198.764	1.59237
198.765	1.39136		198.767	1.62503		198.781	1.59351
198.782	1.39066		198.783	1.62646		198.797	1.59457
198.799	1.39008		198.8	1.62796		198.814	1.59554
198.815	1.38957		198.816	1.62946		198.831	1.59646
198.832	1.38919		198.833	1.63093		198.847	1.59707
198.849	1.3889		198.85	1.63215		198.864	1.59778
198.865	1.38882		198.866	1.63349		198.881	1.5985
198.882	1.38891		198.883	1.63489		198.897	1.59922
198.899	1.38956		198.9	1.6363		198.914	1.59967
198.915	1.3902		198.916	1.63764		198.931	1.60005
198.932	1.39101		198.933	1.63898		198.947	1.60041
198.948	1.39197		198.949	1.64026		198.964	1.60073
198.965	1.39361		198.966	1.6415		198.981	1.60086
198.982	1.39504		198.983	1.64258		198.997	1.60113
198.998	1.39644		198.999	1.64366		199.014	1.60149
199.015	1.39781		199.016	1.64483		199.031	1.60188
199.032	1.39939		199.033	1.64604		199.047	1.60253
199.048	1.40078		199.049	1.64719		199.064	1.60323
199.065	1.40201		199.066	1.64845		199.08	1.60404
199.081	1.40315		199.083	1.64985		199.097	1.60488
199.098	1.4039		199.099	1.65134		199.114	1.60594
199.115	1.40461		199.116	1.65325		199.13	1.60685
199.131	1.40512		199.132	1.65514		199.147	1.60773
199.148	1.40553		199.149	1.65709		199.164	1.60859
199.165	1.40539		199.166	1.65908		199.18	1.60948
199.181	1.40542		199.182	1.66143		199.197	1.61051
199.198	1.4054		199.199	1.66357		199.214	1.61161
199.215	1.40532		199.215	1.66561		199.23	1.61273
199.231	1.40495		199.232	1.66762		199.247	1.61403
199.248	1.40461		199.249	1.66954		199.264	1.61522
199.265	1.40424		199.265	1.67145		199.28	1.61633
199.281	1.40385		199.282	1.67336		199.297	1.61738
199.298	1.40323		199.298	1.67524		199.313	1.61834
199.315	1.40273		199.315	1.67681		199.33	1.6192
199.331	1.4023		199.332	1.67838		199.347	1.62005
199.348	1.40194		199.348	1.67989		199.363	1.62086
199.365	1.40167		199.365	1.68136		199.38	1.62134
199.381	1.40153		199.382	1.68259		199.397	1.6218
199.398	1.40151		199.398	1.68391		199.413	1.62223
199.415	1.40161		199.415	1.68524		199.43	1.62266
199.431	1.40235		199.431	1.68657		199.447	1.62298
199.448	1.40308		199.448	1.68789		199.463	1.62344
199.465	1.40395		199.465	1.68914		199.48	1.62391
199.481	1.4049		199.481	1.69037		199.497	1.62432
199.498	1.40657		199.498	1.6916		199.513	1.62485
199.515	1.40804		199.515	1.69271		199.53	1.6254
199.531	1.40949		199.531	1.69386		199.547	1.626
199.548	1.41095		199.548	1.69506		199.563	1.62658
199.564	1.41246		199.564	1.69626		199.58	1.62704
199.581	1.41387		199.581	1.69747		199.597	1.62764
199.598	1.4152		199.598	1.69874		199.613	1.62834
199.614	1.41648		199.614	1.7001		199.63	1.62908
199.631	1.41725		199.631	1.70155		199.646	1.63017
199.648	1.41805		199.648	1.70303		199.663	1.63126
199.664	1.41878		199.664	1.70473		199.68	1.63243
199.681	1.4194		199.681	1.70635		199.696	1.63368
199.698	1.41948		199.697	1.70804		199.713	1.63524
199.714	1.41968		199.714	1.70982		199.73	1.63652
199.731	1.41989		199.731	1.71182		199.746	1.63777
199.747	1.42003		199.747	1.7138		199.763	1.63904
199.764	1.41985		199.764	1.71579		199.78	1.64
199.781	1.41975		199.78	1.71778		199.796	1.64105
199.797	1.41968		199.797	1.71984		199.813	1.64208
199.814	1.41966		199.814	1.72173		199.83	1.6431
199.831	1.41971		199.83	1.72355		199.846	1.64403
199.847	1.41997		199.847	1.72538		199.863	1.64496
199.864	1.42035		199.864	1.72694		199.879	1.64577
199.881	1.42089		199.88	1.72861		199.896	1.64645
199.897	1.42153		199.897	1.73035		199.913	1.64709
199.914	1.42279		199.913	1.7321		199.929	1.64764
199.931	1.42385		199.93	1.73377		199.946	1.64827
199.947	1.42491		199.947	1.73535		199.963	1.64892
199.964	1.42594		199.963	1.73693		199.979	1.64955
199.981	1.42707		199.98	1.73852		199.996	1.65005
199.997	1.42807		199.996	1.73992		200.013	1.65057
200.014	1.429		200.013	1.74139		200.029	1.65117
200.03	1.42988		200.03	1.74295		200.046	1.65182
200.047	1.43039		200.046	1.74458		200.063	1.65254
200.064	1.43086		200.063	1.74637		200.079	1.65336
200.08	1.4312		200.08	1.74819		200.096	1.65432
200.097	1.43145		200.096	1.75003		200.113	1.65537
200.114	1.43126		200.113	1.75187		200.129	1.65687
200.13	1.43119		200.129	1.75402		200.146	1.65817
200.147	1.43104		200.146	1.7561		200.162	1.65947
200.164	1.43079		200.163	1.7582		200.179	1.6608
200.18	1.43031		200.179	1.76037		200.196	1.66223
200.197	1.42988		200.196	1.76269		200.212	1.6636
200.214	1.42949		200.212	1.76492		200.229	1.66491
200.231	1.42913		200.229	1.76711		200.246	1.66619
200.247	1.42871		200.246	1.7693		200.262	1.66732
200.264	1.42837		200.262	1.77151		200.279	1.66849
200.281	1.42811		200.279	1.77361		200.296	1.66968
200.297	1.4279		200.295	1.77562		200.312	1.67081
200.314	1.42797		200.312	1.77756		200.329	1.67157
200.331	1.42793		200.329	1.77919		200.345	1.67237
200.347	1.42793		200.345	1.78084		200.362	1.67315
200.364	1.428		200.362	1.78241		200.379	1.67395
200.381	1.42831		200.378	1.78395		200.395	1.67443
200.397	1.42863		200.395	1.78508		200.412	1.67504
200.414	1.42912		200.412	1.78629		200.429	1.6757
200.431	1.4297		200.428	1.78747		200.445	1.67633
200.447	1.43081		200.445	1.78861		200.462	1.67696
200.464	1.43193		200.462	1.78952		200.479	1.67764
200.48	1.43322		200.478	1.79066		200.495	1.67841
200.497	1.43464		200.495	1.79186		200.512	1.67921
200.514	1.43676		200.512	1.79307		200.529	1.6801
200.53	1.43859		200.528	1.79439		200.545	1.68103
200.547	1.44035		200.545	1.79569		200.562	1.68202
200.563	1.44208		200.561	1.79698		200.579	1.68301
200.58	1.44384		200.578	1.79825		200.595	1.68428
200.597	1.44539		200.595	1.79972		200.612	1.68547
200.613	1.44682		200.611	1.80121		200.628	1.6867
200.63	1.44813		200.628	1.80277		200.645	1.688
200.646	1.44889		200.645	1.80438		200.662	1.68959
200.663	1.44975		200.661	1.8063		200.678	1.69109
200.68	1.45052		200.678	1.80823		200.695	1.69263
200.696	1.4512		200.694	1.81023		200.712	1.69423
200.713	1.45136		200.711	1.81228		200.728	1.69598
200.73	1.45156		200.728	1.81469		200.745	1.69764
200.746	1.45165		200.744	1.81699		200.761	1.69928
200.763	1.45169		200.761	1.81928		200.778	1.7009
200.78	1.4515		200.777	1.82163		200.795	1.70235
200.796	1.45154		200.794	1.82403		200.811	1.70379
200.813	1.45172		200.811	1.82626		200.828	1.70518
200.83	1.45195		200.827	1.82836		200.845	1.70657
200.846	1.45255		200.844	1.83043		200.861	1.70781
200.863	1.45316		200.86	1.83228		200.878	1.70906
200.88	1.45391		200.877	1.83413		200.895	1.71016
200.896	1.45478		200.894	1.83593		200.911	1.7112
200.913	1.45612		200.91	1.83772		200.928	1.71218
200.93	1.45726		200.927	1.83939		200.944	1.71311
200.946	1.45836		200.943	1.84111		200.961	1.714
200.963	1.4595		200.96	1.84278		200.978	1.71488
200.979	1.46084		200.977	1.84442		200.994	1.71563
200.996	1.46207		200.993	1.84605		201.011	1.71647
201.013	1.46321		201.01	1.84769		201.028	1.71731
201.029	1.46434		201.027	1.84935		201.044	1.71811
201.046	1.46525		201.043	1.851		201.061	1.71891
201.063	1.46605		201.06	1.85266		201.078	1.71985
201.079	1.46671		201.076	1.85438		201.094	1.72097
201.096	1.46724		201.093	1.85619		201.111	1.72213
201.113	1.46717		201.11	1.858		201.128	1.72349
201.129	1.46721		201.126	1.85981		201.144	1.72494
201.146	1.46713		201.143	1.8619		201.161	1.72648
201.163	1.46693		201.159	1.86392		201.177	1.72808
201.179	1.46621		201.176	1.86596		201.194	1.72996
201.196	1.46562		201.193	1.86807		201.211	1.73163
201.213	1.46499		201.209	1.87039		201.227	1.73331
201.229	1.46435		201.226	1.87256		201.244	1.735
201.246	1.4635		201.242	1.87466		201.261	1.73661
201.263	1.46279		201.259	1.87674		201.277	1.73822
201.279	1.46217		201.276	1.87879		201.294	1.73989
201.296	1.4616		201.292	1.88082		201.31	1.74159
201.313	1.46123		201.309	1.8828		201.327	1.74323
201.329	1.46089		201.325	1.88481		201.344	1.74482
201.346	1.46069		201.342	1.88659		201.36	1.74638
201.363	1.46067		201.359	1.88844		201.377	1.74785
201.379	1.46076		201.375	1.89028		201.394	1.74917
201.396	1.46141		201.392	1.89206		201.41	1.75016
201.413	1.46206		201.409	1.89371		201.427	1.75133
201.429	1.46292		201.425	1.89537		201.444	1.75253
201.446	1.46392		201.442	1.89694		201.46	1.7537
201.463	1.46564		201.458	1.89839		201.477	1.75466
201.479	1.46718		201.475	1.89964		201.493	1.75579
201.496	1.46875		201.492	1.90099		201.51	1.75698
201.512	1.47038		201.508	1.90241		201.527	1.75821
201.529	1.47251		201.525	1.90388		201.543	1.75939
201.546	1.4745		201.542	1.90525		201.56	1.76059
201.562	1.4765		201.558	1.90676		201.577	1.76185
201.579	1.47853		201.575	1.90837		201.593	1.76312
201.595	1.48067		201.591	1.91003		201.61	1.7644
201.612	1.48265		201.608	1.91194		201.627	1.76578
201.629	1.48451		201.625	1.91387		201.643	1.76728
201.645	1.48626		201.641	1.91586		201.66	1.76882
201.662	1.48763		201.658	1.91794		201.676	1.77071
201.678	1.48891		201.674	1.9204		201.693	1.77265
201.695	1.49002		201.691	1.92278		201.71	1.77467
201.712	1.491		201.708	1.92518		201.726	1.77673
201.728	1.4912		201.724	1.92762		201.743	1.77913
201.745	1.49163		201.741	1.93027		201.759	1.78127
201.762	1.49212		201.757	1.9328		201.776	1.78332
201.778	1.49263		201.774	1.9353		201.793	1.78537
201.795	1.493		201.791	1.93779		201.809	1.78718
201.812	1.49364		201.807	1.94016		201.826	1.78897
201.828	1.49439		201.824	1.94255		201.843	1.79072
201.845	1.49519		201.84	1.94491		201.859	1.79246
201.862	1.49659		201.857	1.94722		201.876	1.79376
201.878	1.49784		201.874	1.94917		201.892	1.79516
201.895	1.49907		201.89	1.95116		201.909	1.79651
201.911	1.50033		201.907	1.95315		201.926	1.79782
201.928	1.50188		201.923	1.95514		201.942	1.79914
201.945	1.50326		201.94	1.95674		201.959	1.80063
201.961	1.50454		201.957	1.95858		201.976	1.80206
201.978	1.5057		201.973	1.96042		201.992	1.80343
201.994	1.50661		201.99	1.96216		202.009	1.80498
202.011	1.50744		202.006	1.9639		202.026	1.8065
202.028	1.50812		202.023	1.96568		202.042	1.808
202.044	1.5087		202.04	1.96754		202.059	1.80957
202.061	1.50868		202.056	1.9694		202.075	1.811
202.078	1.50877		202.073	1.97119		202.092	1.81254
202.094	1.50875		202.089	1.97299		202.109	1.81421
202.111	1.50867		202.106	1.97487		202.125	1.81594
202.128	1.50822		202.123	1.9768		202.142	1.81795
202.144	1.50784		202.139	1.97882		202.159	1.81996
202.161	1.50744		202.156	1.98087		202.175	1.82197
202.178	1.50699		202.173	1.98295		202.192	1.824
202.194	1.50629		202.189	1.98503		202.208	1.82632
202.211	1.50566		202.206	1.98739		202.225	1.82844
202.228	1.50512		202.222	1.98977		202.242	1.83053
202.245	1.50464		202.239	1.99216		202.258	1.83262
202.261	1.50415		202.256	1.99456		202.275	1.83463
202.278	1.50386		202.272	1.99713		202.291	1.83668
202.295	1.5037		202.289	1.99964		202.308	1.83871
202.311	1.50362		202.305	2.00218		202.325	1.84075
202.328	1.50395		202.322	2.00477		202.341	1.84271
202.345	1.50423		202.338	2.00752		202.358	1.84467
202.361	1.50457		202.355	2.01026		202.375	1.84658
202.378	1.50497		202.372	2.01296		202.391	1.84842
202.395	1.50573		202.388	2.01569		202.408	1.85013
202.411	1.50651		202.405	2.01844		202.424	1.85194
202.428	1.50748		202.421	2.02099		202.441	1.85368
202.444	1.50863		202.438	2.02345		202.458	1.85534
202.461	1.51036		202.455	2.02583		202.474	1.85697
202.478	1.5121		202.471	2.02783		202.491	1.85858
202.494	1.51404		202.488	2.02997		202.508	1.86023
202.511	1.51613		202.504	2.03211		202.524	1.86186
202.527	1.51892		202.521	2.03423		202.541	1.86347
202.544	1.5214		202.538	2.03626		202.557	1.86511
202.561	1.52384		202.554	2.03843		202.574	1.86675
202.577	1.52629		202.571	2.0407		202.591	1.86843
202.594	1.52872		202.587	2.04303		202.607	1.87025
202.61	1.53092		202.604	2.04566		202.624	1.87208
202.627	1.533		202.621	2.04826		202.641	1.87393
202.643	1.53504		202.637	2.05091		202.657	1.87589
202.66	1.53655		202.654	2.0536		202.674	1.87812
202.677	1.53803		202.67	2.05671		202.69	1.88034
202.693	1.53931		202.687	2.05967		202.707	1.88264
202.71	1.54045		202.703	2.06266		202.724	1.88499
202.727	1.54111		202.72	2.06576		202.74	1.88758
202.743	1.54198		202.737	2.06883		202.757	1.89008
202.76	1.54286		202.753	2.07176		202.773	1.89258
202.777	1.54379		202.77	2.07464		202.79	1.89511
202.793	1.54453		202.786	2.07752		202.807	1.89758
202.81	1.54544		202.803	2.08005		202.823	1.89995
202.826	1.54652		202.82	2.08268		202.84	1.90229
202.843	1.54773		202.836	2.08525		202.856	1.90459
202.86	1.54923		202.853	2.08777		202.873	1.90671
202.876	1.55077		202.869	2.09011		202.89	1.90893
202.893	1.55239		202.886	2.09255		202.906	1.91115
202.909	1.55406		202.903	2.09508		202.923	1.91334
202.926	1.55595		202.919	2.09761		202.94	1.91549
202.943	1.55753		202.936	2.10018		202.956	1.91759
202.959	1.55907		202.952	2.10277		202.973	1.91965
202.976	1.56064		202.969	2.10543		202.989	1.92169
202.993	1.56182		202.985	2.10814		203.006	1.92358
203.009	1.56306		203.002	2.11107		203.023	1.92558
203.026	1.56414		203.019	2.114		203.039	1.92766
203.042	1.56513		203.035	2.11696		203.056	1.92979
203.059	1.56555		203.052	2.11996		203.072	1.93202
203.076	1.56594		203.068	2.12326		203.089	1.9343
203.092	1.56623		203.085	2.12647		203.106	1.93654
203.109	1.56642		203.101	2.1297		203.122	1.93883
203.126	1.56582		203.118	2.13304		203.139	1.94127
203.142	1.5654		203.135	2.13666		203.156	1.94367
203.159	1.56495		203.151	2.14022		203.172	1.94613
203.176	1.56441		203.168	2.14377		203.189	1.94869
203.192	1.56346		203.184	2.14738		203.205	1.95131
203.209	1.56273		203.201	2.15136		203.222	1.95398
203.226	1.56213		203.217	2.15533		203.239	1.95671
203.243	1.56158		203.234	2.15935		203.255	1.95946
203.259	1.56106		203.25	2.16342		203.272	1.96258
203.276	1.56066		203.267	2.16779		203.288	1.96555
203.293	1.56037		203.284	2.17201		203.305	1.96846
203.309	1.56018		203.3	2.17614		203.322	1.97136
203.326	1.56042		203.317	2.18018		203.338	1.97409
203.343	1.56067		203.333	2.18418		203.355	1.97668
203.359	1.561		203.35	2.18809		203.371	1.97914
203.376	1.56144		203.366	2.19208		203.388	1.98155
203.393	1.56238		203.383	2.19613		203.405	1.98352
203.409	1.5633		203.399	2.20022		203.421	1.98568
203.426	1.56436		203.416	2.20429		203.438	1.98787
203.442	1.5655		203.432	2.20828		203.454	1.99003
203.459	1.56719		203.449	2.2123		203.471	1.99213
203.476	1.56886		203.466	2.21633		203.488	1.99427
203.492	1.57069		203.482	2.22042		203.504	1.99638
203.509	1.57266		203.499	2.22455		203.521	1.99846
203.525	1.57537		203.515	2.22876		203.537	2.00064
203.542	1.57794		203.532	2.23303		203.554	2.00291
203.559	1.58062		203.548	2.23744		203.571	2.0052
203.575	1.58342		203.565	2.24182		203.587	2.00749
203.592	1.58629		203.581	2.24626		203.604	2.00974
203.608	1.5896		203.598	2.25078		203.621	2.01221
203.625	1.5927		203.614	2.25559		203.637	2.0147
203.641	1.59571		203.631	2.26055		203.654	2.01736
203.658	1.59862		203.647	2.26572		203.67	2.02009
203.674	1.60144		203.664	2.27101		203.687	2.02305
203.691	1.60419		203.68	2.2769		203.704	2.02604
203.708	1.60682		203.697	2.28254		203.72	2.0291
203.724	1.60934		203.713	2.28817		203.737	2.03224
203.741	1.6113		203.73	2.29382		203.753	2.0357
203.757	1.61326		203.746	2.29966		203.77	2.039
203.774	1.61509		203.763	2.30543		203.786	2.04232
203.791	1.61681		203.779	2.31132		203.803	2.04566
203.807	1.61787		203.796	2.31729		203.82	2.0492
203.824	1.61918		203.812	2.32332		203.836	2.05274
203.84	1.62051		203.829	2.32946		203.853	2.05634
203.857	1.62179		203.845	2.33581		203.869	2.05994
203.874	1.62301		203.862	2.34227		203.886	2.06364
203.89	1.62442		203.878	2.34901		203.902	2.06711
203.907	1.6259		203.895	2.35563		203.919	2.07053
203.924	1.62745		203.911	2.36223		203.936	2.07391
203.94	1.62943		203.928	2.36883		203.952	2.07685
203.957	1.63136		203.944	2.37548		203.969	2.07987
203.973	1.63335		203.96	2.38211		203.985	2.08288
203.99	1.63534		203.977	2.38872		204.002	2.08585
204.006	1.63759		203.993	2.39531		204.019	2.0885
204.023	1.63962		204.01	2.40186		204.035	2.09125
204.04	1.64154		204.026	2.40845		204.052	2.09403
204.056	1.64339		204.043	2.41507		204.068	2.09685
204.073	1.64486		204.059	2.42177		204.085	2.0997
204.09	1.64626		204.076	2.42869		204.102	2.10258
204.106	1.64748		204.092	2.4357		204.118	2.1055
204.123	1.64858		204.109	2.44293		204.135	2.10846
204.139	1.64904		204.125	2.4503		204.151	2.11171
204.156	1.64957		204.142	2.45815		204.168	2.11479
204.173	1.64997		204.158	2.46589		204.185	2.11781
204.189	1.65027		204.174	2.47375		204.201	2.12078
204.206	1.64996		204.191	2.48175		204.218	2.12397
204.223	1.64988		204.207	2.49019		204.234	2.12728
204.239	1.64978		204.224	2.49853		204.251	2.13072
204.256	1.64962		204.24	2.50697		204.268	2.13427
204.273	1.64924		204.256	2.51552		204.284	2.13805
204.289	1.64906		204.273	2.52444		204.301	2.14167
204.306	1.64901		204.289	2.53327		204.317	2.1453
204.323	1.64907		204.306	2.54221		204.334	2.14895
204.339	1.64937		204.322	2.5513		204.35	2.15266
204.356	1.64967		204.338	2.56095		204.367	2.15635
204.373	1.65004		204.355	2.57052		204.384	2.16006
204.389	1.65047		204.371	2.58008		204.4	2.16379
204.406	1.65133		204.388	2.58968		204.417	2.16741
204.423	1.65217		204.404	2.59973		204.433	2.17092
204.439	1.65313		204.42	2.60952		204.45	2.17441
204.456	1.65423		204.437	2.61941		204.466	2.17787
204.473	1.65591		204.453	2.62936		204.483	2.18105
204.489	1.6575		204.469	2.63935		204.5	2.18434
204.506	1.65917		204.486	2.64956		204.516	2.18761
204.522	1.66094		204.502	2.65996		204.533	2.19084
204.539	1.66335		204.518	2.67047		204.549	2.19392
204.556	1.66569		204.535	2.6815		204.566	2.19705
204.572	1.6682		204.551	2.69236		204.583	2.2002
204.589	1.67087		204.567	2.70325		204.599	2.20337
204.605	1.67415		204.584	2.71422		204.616	2.20642
204.622	1.67724		204.6	2.72569		204.632	2.2095
204.638	1.68033		204.616	2.73723		204.649	2.21261
204.655	1.6835		204.633	2.74894		204.666	2.21572
204.671	1.68717		204.649	2.76079		204.682	2.21888
204.688	1.69063		204.665	2.77348		204.699	2.22211
204.704	1.69401		204.682	2.78609		204.715	2.22543
204.721	1.69736		204.698	2.79895		204.732	2.22877
204.738	1.70069		204.714	2.81198		204.748	2.23226
204.754	1.70379		204.73	2.82585		204.765	2.23579
204.771	1.70666		204.747	2.8396		204.782	2.23938
204.787	1.70937		204.763	2.85354		204.798	2.24299
204.804	1.71141		204.779	2.86771		204.815	2.24681
204.82	1.71355		204.795	2.88204		204.831	2.25066
204.837	1.71563		204.812	2.89713		204.848	2.25456
204.854	1.71767		204.828	2.91197		204.864	2.25849
204.87	1.71919		204.844	2.92687		204.881	2.26267
204.887	1.72104		204.86	2.94185		204.898	2.26671
204.903	1.72302		204.876	2.95735		204.914	2.27071
204.92	1.72505		204.893	2.97281		204.931	2.27468
204.937	1.72735		204.909	2.98838		204.947	2.27857
204.953	1.72961		204.925	3.00406		204.964	2.28239
204.97	1.73197		204.941	3.02027		204.98	2.28623
204.986	1.73438		204.957	3.03638		204.997	2.29007
205.003	1.73696		204.973	3.05262		205.014	2.2936
205.02	1.73932		204.99	3.06899		205.03	2.29715
205.036	1.74167		205.006	3.08587		205.047	2.30064
205.053	1.74398		205.022	3.10279		205.063	2.30408
205.069	1.74626		205.038	3.11993		205.08	2.30755
205.086	1.74839		205.054	3.13721		205.097	2.31077
205.102	1.75065		205.07	3.15532		205.113	2.3141
205.119	1.75286		205.086	3.17338		205.13	2.31743
205.136	1.75495		205.103	3.19164		205.146	2.32069
205.152	1.75686		205.119	3.21015		205.163	2.32401
205.169	1.75858		205.135	3.22975		205.179	2.32735
205.185	1.76015		205.151	3.24913		205.196	2.33073
205.202	1.7616		205.167	3.26866		205.213	2.33419
205.219	1.76233		205.183	3.28835		205.229	2.33794
205.235	1.76325		205.199	3.30905		205.246	2.3417
205.252	1.76414		205.215	3.32958		205.262	2.34547
205.269	1.76499		205.231	3.35035		205.279	2.34931
205.285	1.76572		205.247	3.37136		205.295	2.35355
205.302	1.76663		205.263	3.39334		205.312	2.35763
205.319	1.76759		205.279	3.4153		205.329	2.3617
205.335	1.76858		205.295	3.43753		205.345	2.36573
205.352	1.76983		205.311	3.45999		205.362	2.36971
205.368	1.77101		205.327	3.48357		205.378	2.37367
205.385	1.77228		205.343	3.5069		205.395	2.37767
205.402	1.77362		205.359	3.53041		205.411	2.38168
205.418	1.77522		205.375	3.55407		205.428	2.38542
205.435	1.77695		205.391	3.57854		205.445	2.38923
205.451	1.7789		205.407	3.60288		205.461	2.39311
205.468	1.78097		205.423	3.6274		205.478	2.39703
205.485	1.78363		205.439	3.65213		205.494	2.40077
205.501	1.78622		205.454	3.6778		205.511	2.40447
205.518	1.78896		205.47	3.7035		205.527	2.40819
205.534	1.79184		205.486	3.72949		205.544	2.41197
205.551	1.7953		205.502	3.75573		205.561	2.41565
205.567	1.79864		205.518	3.78332		205.577	2.41936
205.584	1.80208		205.534	3.81076		205.594	2.42307
205.6	1.80562		205.55	3.83848		205.61	2.4268
205.617	1.80956		205.565	3.86643		205.627	2.43044
205.634	1.81332		205.581	3.89572		205.643	2.43392
205.65	1.81706		205.597	3.92481		205.66	2.43724
205.667	1.82083		205.613	3.95415		205.677	2.44046
205.683	1.82445		205.629	3.9837		205.693	2.44347
205.7	1.82801		205.644	4.0145		205.71	2.44669
205.716	1.83147		205.66	4.0452		205.726	2.44992
205.733	1.83483		205.676	4.07626		205.743	2.45313
205.749	1.83766		205.691	4.10764		205.76	2.45655
205.766	1.84049		205.707	4.14042		205.776	2.46002
205.782	1.8432		205.723	4.17311		205.793	2.4636
205.799	1.84581		205.738	4.20625		205.809	2.46725
205.816	1.84786		205.754	4.2398		205.826	2.47124
205.832	1.85004		205.77	4.27499		205.842	2.47518
205.849	1.85224		205.785	4.30996		205.859	2.4791
205.865	1.85447		205.801	4.34528		205.876	2.483
205.882	1.85656		205.816	4.3809		205.892	2.4872
205.899	1.85883		205.832	4.41828		205.909	2.49134
205.915	1.86128		205.847	4.45539		205.925	2.49545
205.932	1.86389		205.863	4.49279		205.942	2.49951
205.948	1.86697		205.879	4.53046		205.958	2.50353
205.965	1.87004		205.894	4.5696		205.975	2.50735
205.981	1.87325		205.91	4.60846		205.992	2.51098
205.998	1.87654		205.925	4.64759		206.008	2.51454
206.014	1.88038		205.94	4.68693		206.025	2.51781
206.031	1.88402		205.956	4.72735		206.041	2.52111
206.048	1.88766		205.971	4.76761		206.058	2.52435
206.064	1.89132		205.987	4.8082		206.075	2.52763
206.081	1.89507		206.002	4.84908		206.091	2.53088
206.097	1.8987		206.018	4.8912		206.108	2.53412
206.114	1.90221		206.033	4.93323		206.124	2.53729
206.13	1.90562		206.048	4.97562		206.141	2.54047
206.147	1.9087		206.064	5.01837		206.157	2.5436
206.163	1.91175		206.079	5.06254		206.174	2.54669
206.18	1.9147		206.094	5.10647		206.191	2.54972
206.196	1.91757		206.11	5.15069		206.207	2.55267
206.213	1.92		206.125	5.19514		206.224	2.55551
206.23	1.92255		206.14	5.24097		206.24	2.55842
206.246	1.92505		206.156	5.28672		206.257	2.56133
206.263	1.92748		206.171	5.33286		206.274	2.56421
206.279	1.92967		206.186	5.3795		206.29	2.56725
206.296	1.93193		206.201	5.42651		206.307	2.57033
206.312	1.93423		206.216	5.47534		206.323	2.57349
206.329	1.93657		206.232	5.5239		206.34	2.57665
206.346	1.9389		206.247	5.57277		206.357	2.57996
206.362	1.94141		206.262	5.62195		206.373	2.58321
206.379	1.94401		206.277	5.67262		206.39	2.58642
206.395	1.94663		206.292	5.72293		206.406	2.5896
206.412	1.94977		206.307	5.77342		206.423	2.59285
206.428	1.95289		206.323	5.82411		206.44	2.59616
206.445	1.95613		206.338	5.87577		206.456	2.59936
206.462	1.95953		206.353	5.92726		206.473	2.60253
206.478	1.96356		206.368	5.97889		206.489	2.60557
206.495	1.96754		206.383	6.03065		206.506	2.60848
206.511	1.97166		206.398	6.0832		206.522	2.61133
206.528	1.97602		206.413	6.13556		206.539	2.6141
206.544	1.98053		206.428	6.18807		206.556	2.61685
206.561	1.98566		206.443	6.24072		206.572	2.61912
206.577	1.99055		206.458	6.29401		206.589	2.62157
206.594	1.99539		206.473	6.34721		206.606	2.62398
206.61	2.00025		206.488	6.40053		206.622	2.6263
206.627	2.00518		206.503	6.45394		206.639	2.6284
206.643	2.0099		206.518	6.50791		206.655	2.63049
206.66	2.01449		206.533	6.56173		206.672	2.63248
206.676	2.01901		206.549	6.6156		206.689	2.63447
206.693	2.02312		206.564	6.6695		206.705	2.63628
206.709	2.02725		206.579	6.72356		206.722	2.63819
206.726	2.03129		206.594	6.77757		206.738	2.64008
206.742	2.03528		206.609	6.83158		206.755	2.64192
206.759	2.03888		206.624	6.88552		206.772	2.64374
206.775	2.04257		206.639	6.93933		206.788	2.64563
206.792	2.0462		206.654	6.9931		206.805	2.64756
206.808	2.04981		206.669	7.04678		206.822	2.64947
206.825	2.05328		206.684	7.10037		206.838	2.65145
206.841	2.05686		206.699	7.15355		206.855	2.65358
206.858	2.06053		206.714	7.20661		206.871	2.65585
206.874	2.06424		206.729	7.2594		206.888	2.65819
206.891	2.06829		206.744	7.31192		206.905	2.66074
206.908	2.0725		206.759	7.36329		206.921	2.66312
206.924	2.07693		206.774	7.41457		206.938	2.66549
206.941	2.08151		206.789	7.46535		206.954	2.6679
206.957	2.08688		206.805	7.51571		206.971	2.67006
206.973	2.09209		206.82	7.56429		206.988	2.67211
206.99	2.09738		206.835	7.61341		207.004	2.674
207.006	2.1027		206.85	7.6614		207.021	2.67585
207.023	2.10851		206.865	7.70871		207.038	2.67721
207.039	2.11414		206.881	7.75357		207.054	2.67872
207.056	2.11969		206.896	7.7988		207.071	2.68019
207.072	2.12522		206.911	7.84198		207.087	2.68161
207.089	2.13064		206.927	7.8833		207.104	2.68277
207.105	2.13592		206.942	7.923		207.121	2.68397
207.122	2.14103		206.958	7.96287		207.137	2.68511
207.138	2.14604		206.973	8.00081		207.154	2.68619
207.155	2.15057		206.989	8.03732		207.171	2.68716
207.171	2.1552		207.004	8.07042		207.187	2.68816
207.188	2.15974		207.02	8.10256		207.204	2.68906
207.204	2.16418		207.036	8.13273		207.221	2.68988
207.221	2.16831		207.052	8.16128		207.237	2.69055
207.237	2.17257		207.068	8.18603		207.254	2.6912
207.254	2.17688		207.084	8.20998		207.271	2.69182
207.27	2.18123		207.099	8.23237		207.287	2.69241
207.287	2.18569		207.116	8.25406		207.304	2.69274
207.303	2.19025		207.132	8.27012		207.321	2.69328
207.32	2.19489		207.148	8.28366		207.337	2.69384
207.336	2.19957		207.164	8.29383		207.354	2.69448
207.353	2.20469		207.181	8.30284		207.37	2.69516
207.369	2.20984		207.197	8.30861		207.387	2.69577
207.386	2.21513		207.214	8.3116		207.404	2.69632
207.402	2.22053		207.23	8.31069		207.42	2.69684
207.419	2.22663		207.247	8.30727		207.437	2.69727
207.435	2.23278		207.264	8.29771		207.454	2.6977
207.451	2.23907		207.281	8.28526		207.47	2.69813
207.468	2.24552		207.298	8.26884		207.487	2.69853
207.484	2.2528		207.316	8.24961		207.504	2.6988
207.501	2.2598		207.333	8.22327		207.52	2.69912
207.517	2.26681		207.351	8.19397		207.537	2.69928
207.534	2.27382		207.368	8.16052		207.554	2.69933
207.55	2.28096		207.386	8.12433		207.57	2.69922
207.566	2.28791		207.404	8.08057		207.587	2.69904
207.583	2.29481		207.422	8.03332		207.604	2.69873
207.599	2.30172		207.441	7.98132		207.62	2.69839
207.616	2.3084		207.459	7.92618		207.637	2.69763
207.632	2.31511		207.478	7.86309		207.654	2.69697
207.648	2.32179		207.496	7.79622		207.67	2.6962
207.665	2.32848		207.515	7.72451		207.687	2.69541
207.681	2.335		207.534	7.6496		207.704	2.69441
207.698	2.34147		207.553	7.56663		207.721	2.6934
207.714	2.34791		207.573	7.47992		207.737	2.69229
207.731	2.35433		207.592	7.38819		207.754	2.69112
207.747	2.36052		207.612	7.29327		207.771	2.68968
207.764	2.3668		207.631	7.19066		207.787	2.68841
207.78	2.3731		207.651	7.08477		207.804	2.68723
207.796	2.37943		207.671	6.97447		207.821	2.68609
207.813	2.38582		207.691	6.8612		207.837	2.68499
207.829	2.39238		207.712	6.74149		207.854	2.68402
207.846	2.39907		207.732	6.61922		207.871	2.68313
207.862	2.40581		207.753	6.49359		207.888	2.68223
207.879	2.413		207.773	6.36564		207.904	2.68161
207.895	2.42026		207.794	6.23184		207.921	2.68085
207.911	2.42772		207.815	6.09553		207.938	2.68001
207.928	2.43535		207.836	5.9575		207.954	2.67919
207.944	2.44367		207.856	5.81738		207.971	2.67833
207.96	2.45195		207.877	5.67521		207.988	2.67738
207.977	2.46041		207.898	5.53304		208.004	2.67633
207.993	2.469		207.919	5.39124		208.021	2.67516
208.009	2.47818		207.94	5.24947		208.038	2.67369
208.026	2.48703		207.961	5.10717		208.054	2.67216
208.042	2.49576		207.982	4.96506		208.071	2.67055
208.059	2.5045		208.003	4.82356		208.088	2.66889
208.075	2.51319		208.024	4.68331		208.105	2.6667
208.091	2.52176		208.045	4.54556		208.121	2.66455
208.108	2.53021		208.066	4.4103		208.138	2.66235
208.124	2.53857		208.087	4.27852		208.155	2.6602
208.14	2.5466		208.107	4.14914		208.171	2.65793
208.157	2.55476		208.128	4.02589		208.188	2.65575
208.173	2.5629		208.148	3.90566		208.205	2.65351
208.189	2.571		208.168	3.78976		208.222	2.65117
208.206	2.57897		208.188	3.67691		208.238	2.64899
208.222	2.58709		208.208	3.57205		208.255	2.64669
208.239	2.59529		208.228	3.47061		208.272	2.64435
208.255	2.60352		208.247	3.37389		208.289	2.64197
208.271	2.61197		208.267	3.28046		208.305	2.63951
208.288	2.62039		208.286	3.19588		208.322	2.63718
208.304	2.6289		208.305	3.11486		208.339	2.63487
208.32	2.63754		208.324	3.03849		208.355	2.63254
208.337	2.64667		208.343	2.96509		208.372	2.6303
208.353	2.65583		208.362	2.89957		208.389	2.62802
208.369	2.66516		208.38	2.83741		208.406	2.62586
208.386	2.67465		208.399	2.77982		208.422	2.62377
208.402	2.68505		208.417	2.72521		208.439	2.62165
208.418	2.69535		208.435	2.67749		208.456	2.6195
208.435	2.70585		208.453	2.63207		208.472	2.61737
208.451	2.7165		208.471	2.58982		208.489	2.61529
208.467	2.72803		208.489	2.5507		208.506	2.61319
208.483	2.73933		208.507	2.51388		208.523	2.6111
208.5	2.75067		208.525	2.48261		208.539	2.609
208.516	2.76211		208.542	2.4535		208.556	2.60688
208.532	2.77405		208.56	2.42571		208.573	2.6046
208.548	2.78584		208.577	2.39914		208.59	2.60232
208.565	2.79763		208.595	2.37602		208.606	2.60002
208.581	2.80943		208.612	2.3536		208.623	2.59769
208.597	2.82128		208.629	2.3332		208.64	2.59497
208.613	2.83295		208.646	2.31466		208.656	2.59224
208.63	2.8445		208.664	2.29789		208.673	2.58934
208.646	2.856		208.681	2.28117		208.69	2.58633
208.662	2.86717		208.698	2.26635		208.707	2.58295
208.678	2.87849		208.715	2.25181		208.723	2.57978
208.695	2.88985		208.732	2.23971		208.74	2.57663
208.711	2.90131		208.749	2.2278		208.757	2.57351
208.727	2.91283		208.766	2.21675		208.774	2.57033
208.743	2.9247		208.783	2.20578		208.79	2.56718
208.76	2.93661		208.8	2.19654		208.807	2.56394
208.776	2.94863		208.817	2.18678		208.824	2.56067
208.792	2.96078		208.834	2.17814		208.841	2.55742
208.808	2.97363		208.851	2.17046		208.857	2.55421
208.824	2.98637		208.868	2.16364		208.874	2.55108
208.841	2.9993		208.885	2.15643		208.891	2.54805
208.857	3.01236		208.901	2.14938		208.908	2.5451
208.873	3.02603		208.918	2.14248		208.924	2.54246
208.889	3.03959		208.935	2.13633		208.941	2.53983
208.905	3.05322		208.952	2.13005		208.958	2.53724
208.921	3.06693		208.969	2.12393		208.975	2.53465
208.938	3.08098		208.986	2.11798		208.991	2.5323
208.954	3.09485		209.003	2.11253		209.008	2.52975
208.97	3.10868		209.019	2.10683		209.025	2.52711
208.986	3.12248		209.036	2.10112		209.042	2.52441
209.002	3.13628		209.053	2.09546		209.058	2.52162
209.018	3.1501		209.07	2.09001		209.075	2.51886
209.035	3.16388		209.087	2.08451		209.092	2.51606
209.051	3.1776		209.104	2.07902		209.108	2.51322
209.067	3.1912		209.12	2.07355		209.125	2.51024
209.083	3.20477		209.137	2.06829		209.142	2.50717
209.099	3.2184		209.154	2.06304		209.159	2.50404
209.115	3.23208		209.171	2.0578		209.175	2.50089
209.132	3.24578		209.188	2.05257		209.192	2.49754
209.148	3.25971		209.205	2.04751		209.209	2.49423
209.164	3.27381		209.221	2.04247		209.226	2.49093
209.18	3.288		209.238	2.03746		209.242	2.48761
209.196	3.30291		209.255	2.03248		209.259	2.48426
209.212	3.31764		209.272	2.02766		209.276	2.48091
209.228	3.33245		209.289	2.02286		209.293	2.47761
209.245	3.34741		209.305	2.01819		209.309	2.47444
209.261	3.36304		209.322	2.01364		209.326	2.47138
209.277	3.37858		209.339	2.00929		209.343	2.46839
209.293	3.39429		209.356	2.00485		209.36	2.46546
209.309	3.41017		209.373	2.00046		209.376	2.46255
209.325	3.42695		209.389	1.99612		209.393	2.46004
209.341	3.44374		209.406	1.99202		209.41	2.45753
209.357	3.4608		209.423	1.98803		209.427	2.45502
209.373	3.47802		209.44	1.98424		209.443	2.45254
209.389	3.49632		209.457	1.98063		209.46	2.45047
209.405	3.51441		209.473	1.97755		209.477	2.44828
209.421	3.53264		209.49	1.97442		209.494	2.44591
209.437	3.55103		209.507	1.9714		209.51	2.4434
209.453	3.57017		209.524	1.96845		209.527	2.44084
209.469	3.58916		209.54	1.96606		209.544	2.43817
209.485	3.60817		209.557	1.9635		209.56	2.43544
209.501	3.62718		209.574	1.96089		209.577	2.43268
209.517	3.64657		209.591	1.95822		209.594	2.42953
209.533	3.66579		209.607	1.95543		209.611	2.42651
209.549	3.68504		209.624	1.95256		209.627	2.4235
209.565	3.70434		209.641	1.94964		209.644	2.42049
209.581	3.72366		209.658	1.94671		209.661	2.41759
209.597	3.743		209.674	1.94353		209.678	2.41467
209.613	3.76246		209.691	1.94055		209.694	2.41172
209.629	3.78204		209.708	1.93766		209.711	2.40874
209.645	3.80189		209.725	1.93478		209.728	2.40571
209.661	3.82175		209.741	1.9322		209.745	2.4026
209.677	3.84175		209.758	1.92958		209.761	2.39945
209.693	3.86187		209.775	1.92693		209.778	2.39625
209.709	3.88252		209.792	1.92429		209.795	2.39302
209.724	3.90317		209.808	1.92199		209.812	2.39001
209.74	3.92401		209.825	1.9197		209.828	2.38711
209.756	3.94501		209.842	1.91746		209.845	2.38422
209.772	3.96677		209.859	1.91522		209.862	2.38177
209.788	3.9884		209.875	1.9134		209.879	2.37925
209.804	4.0101		209.892	1.91154		209.895	2.37684
209.82	4.03189		209.909	1.90982		209.912	2.37453
209.836	4.05408		209.925	1.90823		209.929	2.3726
209.852	4.076		209.942	1.90692		209.945	2.37064
209.867	4.09794		209.959	1.90555		209.962	2.36878
209.883	4.11992		209.976	1.90422		209.979	2.36695
209.899	4.14166		209.992	1.90292		209.996	2.36549
209.915	4.16347		210.009	1.90165		210.012	2.36379
209.931	4.18532		210.026	1.90051		210.029	2.36198
209.947	4.20715		210.042	1.89923		210.046	2.36011
209.963	4.22882		210.059	1.89792		210.062	2.35793
209.979	4.25053		210.076	1.89661		210.079	2.35555
209.994	4.27229		210.093	1.89507		210.096	2.35305
210.01	4.29407		210.109	1.89354		210.113	2.35053
210.026	4.31589		210.126	1.892		210.129	2.34749
210.042	4.33778		210.143	1.89044		210.146	2.34483
210.058	4.35981		210.159	1.8887		210.163	2.34228
210.074	4.38191		210.176	1.88713		210.18	2.33971
210.09	4.4044		210.193	1.88565		210.196	2.33735
210.105	4.42686		210.21	1.88422		210.213	2.33498
210.121	4.44946		210.226	1.88292		210.23	2.33257
210.137	4.47225		210.243	1.88173		210.246	2.33021
210.153	4.49517		210.26	1.88068		210.263	2.32793
210.169	4.51867		210.276	1.87969		210.28	2.32582
210.185	4.54214		210.293	1.87906		210.297	2.32366
210.2	4.5658		210.31	1.87835		210.313	2.32153
210.216	4.58964		210.326	1.87768		210.33	2.31936
210.232	4.61436		210.343	1.87706		210.347	2.31723
210.248	4.63903		210.36	1.87675		210.363	2.31506
210.264	4.66388		210.376	1.87649		210.38	2.3129
210.279	4.68881		210.393	1.8763		210.397	2.31082
210.295	4.71454		210.41	1.87614		210.414	2.30888
210.311	4.73996		210.426	1.87629		210.43	2.30707
210.327	4.76538		210.443	1.87641		210.447	2.30536
210.342	4.79084		210.46	1.87655		210.464	2.30368
210.358	4.81644		210.476	1.87673		210.48	2.3024
210.374	4.84196		210.493	1.87705		210.497	2.30092
210.389	4.8674		210.51	1.87729		210.514	2.29931
210.405	4.89277		210.526	1.87748		210.531	2.29767
210.421	4.91796		210.543	1.87767		210.547	2.29595
210.437	4.943		210.56	1.87779		210.564	2.29427
210.453	4.96787		210.576	1.87782		210.581	2.29251
210.468	4.99265		210.593	1.87772		210.597	2.29063
210.484	5.01692		210.61	1.87755		210.614	2.28856
210.5	5.04138		210.626	1.87728		210.631	2.28654
210.516	5.06583		210.643	1.87706		210.648	2.28453
210.531	5.09032		210.66	1.87683		210.664	2.2825
210.547	5.11476		210.677	1.87657		210.681	2.28021
210.563	5.13937		210.693	1.87635		210.698	2.27802
210.579	5.1641		210.71	1.87604		210.714	2.27583
210.595	5.18889		210.727	1.87565		210.731	2.27364
210.61	5.21398		210.743	1.87526		210.748	2.27137
210.626	5.23893		210.76	1.87477		210.765	2.26909
210.642	5.2639		210.777	1.87435		210.781	2.26685
210.658	5.28889		210.793	1.87396		210.798	2.26464
210.673	5.31382		210.81	1.87357		210.815	2.26256
210.689	5.33862		210.827	1.87314		210.832	2.26063
210.705	5.36325		210.843	1.87275		210.848	2.2588
210.721	5.38779		210.86	1.87244		210.865	2.25704
210.736	5.41175		210.877	1.87219		210.882	2.25573
210.752	5.43562		210.893	1.87216		210.898	2.25437
210.768	5.45924		210.91	1.87214		210.915	2.25311
210.784	5.48267		210.927	1.87217		210.932	2.25185
210.8	5.505		210.943	1.87227		210.948	2.25093
210.816	5.52735		210.96	1.87267		210.965	2.24989
210.831	5.54938		210.977	1.87289		210.982	2.24876
210.847	5.57118		210.993	1.87306		210.999	2.24763
210.863	5.5917		211.01	1.87322		211.015	2.24652
210.879	5.61244		211.027	1.87343		211.032	2.24536
210.895	5.63297		211.043	1.87366		211.049	2.24412
210.911	5.65326		211.06	1.87388		211.065	2.24279
210.927	5.67243		211.077	1.87406		211.082	2.24123
210.943	5.6918		211.093	1.87407		211.099	2.23973
210.959	5.71092		211.11	1.87391		211.115	2.23817
210.975	5.72982		211.127	1.87364		211.132	2.23663
210.991	5.74764		211.143	1.87331		211.149	2.23481
211.007	5.76563		211.16	1.87257		211.166	2.23308
211.023	5.7834		211.177	1.87204		211.182	2.23132
211.039	5.80096		211.193	1.87157		211.199	2.22958
211.055	5.81741		211.21	1.87111		211.216	2.22768
211.071	5.83404		211.227	1.87069		211.232	2.22584
211.087	5.85046		211.243	1.87026		211.249	2.22403
211.103	5.86671		211.26	1.86989		211.266	2.22224
211.119	5.88201		211.277	1.86955		211.283	2.22031
211.136	5.89747		211.293	1.8693		211.299	2.21846
211.152	5.91273		211.31	1.86897		211.316	2.21672
211.168	5.92773		211.327	1.86865		211.333	2.2151
211.184	5.94179		211.343	1.86834		211.349	2.21368
211.2	5.95608		211.36	1.86812		211.366	2.21232
211.216	5.96936		211.377	1.86802		211.383	2.21109
211.233	5.98169		211.393	1.86802		211.399	2.20992
211.249	5.99315		211.41	1.86808		211.416	2.20913
211.265	6.00498		211.427	1.86838		211.433	2.20817
211.281	6.01583		211.443	1.8686		211.45	2.20722
211.298	6.02614		211.46	1.86887		211.466	2.20634
211.314	6.03433		211.477	1.86925		211.483	2.20551
211.33	6.04287		211.493	1.86969		211.5	2.20456
211.347	6.04975		211.51	1.87027		211.516	2.20357
211.363	6.05519		211.527	1.87076		211.533	2.20257
211.38	6.05915		211.543	1.87117		211.55	2.20146
211.396	6.06303		211.56	1.87154		211.566	2.20027
211.413	6.06622		211.577	1.87183		211.583	2.19907
211.429	6.06896		211.593	1.87206		211.6	2.19789
211.446	6.06972		211.61	1.87222		211.616	2.19651
211.463	6.07049		211.627	1.87227		211.633	2.19517
211.479	6.07067		211.643	1.87201		211.65	2.1938
211.496	6.07039		211.66	1.87191		211.667	2.1924
211.513	6.06814		211.677	1.87186		211.683	2.19093
211.53	6.06576		211.693	1.8718		211.7	2.1895
211.546	6.06265		211.71	1.87175		211.717	2.18806
211.563	6.05856		211.727	1.87178		211.733	2.1866
211.58	6.05367		211.743	1.87179		211.75	2.1851
211.597	6.04726		211.76	1.87175		211.767	2.1837
211.614	6.04006		211.777	1.87172		211.784	2.18226
211.631	6.03156		211.793	1.87165		211.8	2.18082
211.648	6.022		211.81	1.87159		211.817	2.17943
211.665	6.00988		211.827	1.87149		211.834	2.17809
211.682	5.99738		211.843	1.8712		211.85	2.17677
211.699	5.98369		211.86	1.87107		211.867	2.17551
211.716	5.96894		211.877	1.87103		211.884	2.17426
211.734	5.95158		211.893	1.87099		211.9	2.17312
211.751	5.93355		211.91	1.87112		211.917	2.17201
211.768	5.91393		211.927	1.8713		211.934	2.17111
211.786	5.89272		211.943	1.87152		211.95	2.17027
211.803	5.8701		211.96	1.87175		211.967	2.16961
211.821	5.84766		211.977	1.87224		211.984	2.16887
211.838	5.82341		211.993	1.87268		212.001	2.16821
211.856	5.7975		212.01	1.87314		212.017	2.16762
211.874	5.77073		212.027	1.87362		212.034	2.16718
211.891	5.743		212.043	1.87422		212.051	2.16669
211.909	5.71394		212.06	1.87475		212.067	2.16612
211.927	5.68349		212.077	1.87526		212.084	2.16544
211.945	5.65174		212.093	1.87575		212.101	2.16474
211.963	5.62015		212.11	1.87615		212.117	2.1639
211.98	5.58683		212.127	1.87647		212.134	2.16295
211.998	5.55187		212.143	1.87677		212.151	2.162
212.016	5.51554		212.16	1.87712		212.167	2.16077
212.034	5.47906		212.177	1.8773		212.184	2.15968
212.052	5.44185		212.193	1.87758		212.201	2.15863
212.07	5.40407		212.21	1.87788		212.217	2.1576
212.089	5.36412		212.227	1.87821		212.234	2.1565
212.107	5.32433		212.243	1.87869		212.251	2.15531
212.125	5.28398		212.26	1.87912		212.268	2.15412
212.143	5.24312		212.277	1.87958		212.284	2.15291
212.161	5.20044		212.293	1.88006		212.301	2.15149
212.179	5.15771		212.31	1.8806		212.318	2.15025
212.198	5.11434		212.327	1.88104		212.334	2.14907
212.216	5.07047		212.343	1.88149		212.351	2.14789
212.234	5.02438		212.36	1.88197		212.368	2.14689
212.253	4.97913		212.376	1.88242		212.384	2.14596
212.271	4.93301		212.393	1.88294		212.401	2.14512
212.289	4.88634		212.41	1.88342		212.418	2.14429
212.308	4.8378		212.426	1.88387		212.435	2.14383
212.326	4.78921		212.443	1.88439		212.451	2.14326
212.345	4.73981		212.46	1.88486		212.468	2.14266
212.363	4.68949		212.476	1.88544		212.485	2.14205
212.382	4.63842		212.493	1.88614		212.501	2.14151
212.4	4.58763		212.51	1.88682		212.518	2.14092
212.419	4.53666		212.526	1.8875		212.535	2.14026
212.437	4.48554		212.543	1.88821		212.551	2.13952
212.456	4.43371		212.56	1.88894		212.568	2.13847
212.474	4.38214		212.576	1.88971		212.585	2.13748
212.493	4.33065		212.593	1.89035		212.601	2.13644
212.511	4.27919		212.61	1.89093		212.618	2.13531
212.53	4.22782		212.626	1.89149		212.635	2.13396
212.548	4.17664		212.643	1.89187		212.651	2.13272
212.567	4.12556		212.66	1.89231		212.668	2.13151
212.585	4.07453		212.676	1.8927		212.685	2.13027
212.604	4.02416		212.693	1.89304		212.702	2.12906
212.622	3.97364		212.709	1.8933		212.718	2.12782
212.641	3.92324		212.726	1.89353		212.735	2.12666
212.659	3.87296		212.743	1.89371		212.752	2.12548
212.678	3.82332		212.759	1.89385		212.768	2.12432
212.696	3.77377		212.776	1.89382		212.785	2.12317
212.715	3.72451		212.793	1.89384		212.802	2.12203
212.733	3.67545		212.809	1.89387		212.818	2.12089
212.752	3.62754		212.826	1.89389		212.835	2.12002
212.77	3.57964		212.843	1.8939		212.852	2.11927
212.789	3.5321		212.859	1.89409		212.868	2.11868
212.807	3.48484		212.876	1.89437		212.885	2.11816
212.825	3.43915		212.893	1.89467		212.902	2.11797
212.844	3.39313		212.909	1.89511		212.919	2.11758
212.862	3.34722		212.926	1.89545		212.935	2.11708
212.88	3.30213		212.943	1.8958		212.952	2.11652
212.898	3.25902		212.959	1.8962		212.969	2.11578
212.917	3.21559		212.976	1.89666		212.985	2.11517
212.935	3.17387		212.993	1.89708		213.002	2.11467
212.953	3.13368		213.009	1.89751		213.019	2.11423
212.971	3.09495		213.026	1.89789		213.035	2.1137
212.989	3.05636		213.043	1.89825		213.052	2.1132
213.007	3.01851		213.059	1.8986		213.069	2.11267
213.025	2.98121		213.076	1.89887		213.085	2.11207
213.043	2.94603		213.093	1.89905		213.102	2.11148
213.061	2.91053		213.109	1.89918		213.119	2.11079
213.079	2.87682		213.126	1.89918		213.135	2.11006
213.097	2.84472		213.143	1.8993		213.152	2.10932
213.115	2.81401		213.159	1.89947		213.169	2.10836
213.132	2.78308		213.176	1.89967		213.185	2.10743
213.15	2.75389		213.193	1.9		213.202	2.10649
213.168	2.72643		213.209	1.90032		213.219	2.10552
213.185	2.69923		213.226	1.90067		213.236	2.1045
213.203	2.67383		213.243	1.90112		213.252	2.10335
213.221	2.64845		213.259	1.90185		213.269	2.10224
213.238	2.62366		213.276	1.90255		213.286	2.10117
213.256	2.59937		213.293	1.90319		213.302	2.10017
213.273	2.57698		213.309	1.90378		213.319	2.09923
213.291	2.55451		213.326	1.90454		213.336	2.09831
213.308	2.5328		213.343	1.9052		213.352	2.0974
213.326	2.51206		213.359	1.90579		213.369	2.09651
213.343	2.49218		213.376	1.90634		213.386	2.09591
213.36	2.4722		213.392	1.90674		213.402	2.09529
213.378	2.45262		213.409	1.90721		213.419	2.09478
213.395	2.43333		213.426	1.90765		213.436	2.09433
213.412	2.41547		213.442	1.90806		213.452	2.09427
213.43	2.39745		213.459	1.90846		213.469	2.09407
213.447	2.37982		213.476	1.90899		213.486	2.09377
213.464	2.36256		213.492	1.90963		213.502	2.09345
213.482	2.34621		213.509	1.91034		213.519	2.09316
213.499	2.33028		213.526	1.91115		213.536	2.09273
213.516	2.31494		213.542	1.91195		213.553	2.09221
213.533	2.3001		213.559	1.91277		213.569	2.09162
213.55	2.28725		213.576	1.91359		213.586	2.09063
213.568	2.27455		213.592	1.9144		213.603	2.08977
213.585	2.2625		213.609	1.91516		213.619	2.08891
213.602	2.25039		213.626	1.91589		213.636	2.08802
213.619	2.23946		213.642	1.9166		213.653	2.08699
213.636	2.2282		213.659	1.91729		213.669	2.08606
213.653	2.21706		213.675	1.91799		213.686	2.0851
213.67	2.20607		213.692	1.91862		213.703	2.08411
213.687	2.19578		213.709	1.91924		213.719	2.08316
213.704	2.18545		213.725	1.91977		213.736	2.08218
213.721	2.17528		213.742	1.9203		213.753	2.08115
213.738	2.1652		213.759	1.9208		213.77	2.0801
213.755	2.15588		213.775	1.92124		213.786	2.07917
213.772	2.14641		213.792	1.92157		213.803	2.07837
213.789	2.13704		213.809	1.9219		213.82	2.07762
213.806	2.12777		213.825	1.92217		213.836	2.07691
213.823	2.11902		213.842	1.92239		213.853	2.07658
213.84	2.11017		213.859	1.9226		213.87	2.07628
213.857	2.10144		213.875	1.9229		213.886	2.07602
213.874	2.09284		213.892	1.92323		213.903	2.07572
213.891	2.08485		213.909	1.92349		213.92	2.07567
213.908	2.0769		213.925	1.9238		213.936	2.07547
213.925	2.06919		213.942	1.92415		213.953	2.07522
213.942	2.06166		213.959	1.92454		213.97	2.07492
213.959	2.0551		213.975	1.92498		213.986	2.07449
213.976	2.04839		213.992	1.92559		214.003	2.074
213.993	2.04186		214.009	1.92618		214.02	2.07338
214.01	2.03552		214.025	1.92683		214.036	2.07276
214.026	2.02999		214.042	1.92746		214.053	2.07205
214.043	2.02427		214.059	1.92812		214.07	2.07137
214.06	2.01875		214.075	1.92864		214.086	2.07067
214.077	2.01341		214.092	1.92911		214.103	2.07
214.094	2.00878		214.109	1.92954		214.12	2.06927
214.111	2.00412		214.125	1.92972		214.136	2.06836
214.128	1.9997		214.142	1.93003		214.153	2.06741
214.144	1.99546		214.158	1.93027		214.17	2.06648
214.161	1.99215		214.175	1.93047		214.187	2.06532
214.178	1.98866		214.192	1.93068		214.203	2.06432
214.195	1.98522		214.208	1.93091		214.22	2.06348
214.212	1.98184		214.225	1.93112		214.237	2.06269
214.228	1.97906		214.242	1.9313		214.253	2.06193
214.245	1.97601		214.258	1.93141		214.27	2.06118
214.262	1.97287		214.275	1.93156		214.287	2.06046
214.279	1.96972		214.292	1.93166		214.303	2.05978
214.295	1.96662		214.308	1.93169		214.32	2.05912
214.312	1.96352		214.325	1.93169		214.337	2.05848
214.329	1.96035		214.342	1.93173		214.353	2.05788
214.346	1.95712		214.358	1.93173		214.37	2.0573
214.363	1.9538		214.375	1.93172		214.387	2.05688
214.379	1.95049		214.392	1.9316		214.403	2.05647
214.396	1.94721		214.408	1.93148		214.42	2.05606
214.413	1.94401		214.425	1.9314		214.437	2.05562
214.43	1.94095		214.442	1.93135		214.453	2.05535
214.447	1.93809		214.458	1.9313		214.47	2.05507
214.463	1.93536		214.475	1.9314		214.487	2.05473
214.48	1.9327		214.492	1.9316		214.504	2.05429
214.497	1.93069		214.508	1.93186		214.52	2.05374
214.514	1.92847		214.525	1.9325		214.537	2.05327
214.53	1.92622		214.542	1.93301		214.554	2.05286
214.547	1.92401		214.558	1.93353		214.57	2.05243
214.564	1.92207		214.575	1.93409		214.587	2.05192
214.581	1.91997		214.592	1.93481		214.604	2.05138
214.597	1.91782		214.608	1.93542		214.62	2.05086
214.614	1.91565		214.625	1.93595		214.637	2.05035
214.631	1.91337		214.642	1.93641		214.654	2.04979
214.648	1.91106		214.658	1.93674		214.67	2.04919
214.664	1.90873		214.675	1.937		214.687	2.04856
214.681	1.90641		214.692	1.93718		214.704	2.04789
214.698	1.90389		214.708	1.93734		214.72	2.04715
214.715	1.90138		214.725	1.93725		214.737	2.04641
214.731	1.89879		214.742	1.93729		214.754	2.04568
214.748	1.89617		214.758	1.93727		214.77	2.04496
214.765	1.89339		214.775	1.93714		214.787	2.04424
214.782	1.89059		214.792	1.93691		214.804	2.04355
214.798	1.88779		214.808	1.9367		214.82	2.0429
214.815	1.88502					214.837	2.04233
214.832	1.88216					214.854	2.04179
214.849	1.87939					214.871	2.04125
214.865	1.87668					214.887	2.0408
214.882	1.87398					214.904	2.04045
214.899	1.87152					214.921	2.04036
214.916	1.86907					214.937	2.04019
214.932	1.86673					214.954	2.03997
214.949	1.8645					214.971	2.03975
214.966	1.86269					214.987	2.03976
214.983	1.86091					215.004	2.03971
214.999	1.85922					215.021	2.03963
215.016	1.85759					215.037	2.03951
215.033	1.85662					215.054	2.03913
215.05	1.85552					215.071	2.03874
215.066	1.85444					215.087	2.03834
215.083	1.85345					215.104	2.03792
215.1	1.85286					215.121	2.03721
215.116	1.85213					215.137	2.03655
215.133	1.85139					215.154	2.03594
215.15	1.85067					215.171	2.0353
215.166	1.84998					215.187	2.03459
215.183	1.84917					215.204	2.03392
215.2	1.8483					215.221	2.03319
215.217	1.84739					215.237	2.03239
215.233	1.84621					215.254	2.03142
215.25	1.84504					215.271	2.03049
215.267	1.84375					215.288	2.02959
215.283	1.84239					215.304	2.02879
215.3	1.84079					215.321	2.02803
215.317	1.83925					215.338	2.02742
215.334	1.83767					215.354	2.02686
215.35	1.8361					215.371	2.02633
215.367	1.83457					215.388	2.02636
215.384	1.83316					215.404	2.02628
215.4	1.83179					215.421	2.02619
215.417	1.83044					215.438	2.02615
215.434	1.82916					215.454	2.02617
215.451	1.82832					215.471	2.02636
215.467	1.82746					215.488	2.02641
215.484	1.82669					215.504	2.02634
215.501	1.82595					215.521	2.02624
215.517	1.82548					215.538	2.02602
215.534	1.82482					215.554	2.02581
215.551	1.82408					215.571	2.02564
215.567	1.82327					215.588	2.02546
215.584	1.82222					215.604	2.02528
215.601	1.82125					215.621	2.0251
215.618	1.8203					215.638	2.02492
215.634	1.81934					215.654	2.02475
215.651	1.81806					215.671	2.02446
215.668	1.81677					215.688	2.02407
215.684	1.8154					215.704	2.02355
215.701	1.81401					215.721	2.02296
215.718	1.81233					215.738	2.02205
215.735	1.81072					215.754	2.0213
215.751	1.8091					215.771	2.02055
215.768	1.80746					215.788	2.01974
215.785	1.80573					215.804	2.0189
215.801	1.80402					215.821	2.0182
215.818	1.80238					215.838	2.01757
215.835	1.80077					215.855	2.01692
215.852	1.79933					215.871	2.01665
215.868	1.79794					215.888	2.01645
215.885	1.79665					215.905	2.01629
215.902	1.79545					215.921	2.01617
215.918	1.7947					215.938	2.01646
215.935	1.79388					215.955	2.01657
215.952	1.79316					215.971	2.01661
215.969	1.7925					215.988	2.01667
215.985	1.79231					216.005	2.01676
216.002	1.792					216.021	2.01688
216.019	1.7917					216.038	2.01705
216.035	1.79141					216.055	2.01722
216.052	1.79139					216.071	2.01737
216.069	1.79125					216.088	2.01739
216.085	1.79107					216.105	2.01722
216.102	1.79085					216.121	2.01695
216.119	1.79054					216.138	2.01635
216.135	1.7902					216.155	2.01587
216.152	1.78982					216.171	2.01541
216.169	1.7894					216.188	2.01493
216.185	1.78866					216.205	2.01415
216.202	1.78799					216.221	2.01341
216.219	1.78729					216.238	2.01262
216.235	1.78653					216.255	2.01183
216.252	1.78544					216.271	2.01094
216.269	1.78443					216.288	2.01019
216.286	1.78338					216.305	2.00954
216.302	1.78226					216.321	2.00891
216.319	1.78112					216.338	2.00863
216.336	1.78012					216.355	2.00827
216.352	1.77921					216.371	2.00793
216.369	1.77838					216.388	2.00765
[truncated: 965 more rows]

## Sheet: Supplementary Figure 30a
[P666,14][SCN]																[P666,14][BH4]																[P666,14][BF4]
cooling 1K/min		heating 1K/min		cooling 2K/min		heating 2K/min		cooling 5K/min		heating 5K/min		cooling 10K/min		heating 10K/min		cooling 1K/min		heating 1K/min		cooling 2K/min		heating 2K/min		cooling 5K/min		heating 5K/min		cooling 10K/min		heating 10K/min		cooling 1K/min		heating 1K/min		cooling 10K/min		heating 10K/min
T (K)	Cp (J K-1 g-1)	T (K)	Cp (J K-1 g-1)	T (K)	Cp (J K-1 g-1)	T (K)	Cp (J K-1 g-1)	T (K)	Cp (J K-1 g-1)	T (K)	Cp (J K-1 g-1)	T (K)	Cp (J K-1 g-1)	T (K)	Cp (J K-1 g-1)	T (K)	Cp (J K-1 g-1)	T (K)	Cp (J K-1 g-1)	T (K)	Cp (J K-1 g-1)	T (K)	Cp (J K-1 g-1)	T (K)	Cp (J K-1 g-1)	T (K)	Cp (J K-1 g-1)	T (K)	Cp (J K-1 g-1)	T (K)	Cp (J K-1 g-1)	T (K)	Cp (J K-1 g-1)	T (K)	Cp (J K-1 g-1)	T (K)	Cp (J K-1 g-1)	T (K)	Cp (J K-1 g-1)
290	-2.19325	190.983	1.2032	290.017	-2.05935	190.983	1.24016	290.067	-1.96089	190.983	1.29502	290.15	-1.93263	190.983	1.3177	290	-2.15081	190.983	1.30623	290.017	-2.18851	190.983	1.41841	290.067	-2.15264	190.983	1.46803	290.15	-2.15847	190.983	1.44956	320	-2.92832	190.983	1.18851	320.15	-2.07158	190.983	1.2761
289.983	-2.19285	191	1.20274	289.983	-2.05899	191.017	1.24065	289.983	-1.96064	191.067	1.2962	289.983	-1.93228	191.15	1.32012	289.983	-2.15114	191	1.30553	289.983	-2.18832	191.017	1.41906	289.983	-2.15238	191.067	1.46931	289.983	-2.15787	191.15	1.45274	319.983	-2.92834	191	1.18836	319.983	-2.07114	191.15	1.27696
289.967	-2.19236	191.017	1.20239	289.95	-2.05864	191.05	1.24116	289.9	-1.96039	191.15	1.29739	289.817	-1.93192	191.317	1.32264	289.967	-2.15147	191.017	1.30493	289.95	-2.18815	191.05	1.41975	289.9	-2.15216	191.15	1.4706	289.817	-2.15729	191.317	1.45601	319.967	-2.92844	191.017	1.18799	319.817	-2.07071	191.317	1.27783
289.95	-2.19179	191.033	1.20206	289.917	-2.05828	191.083	1.24168	289.817	-1.96015	191.233	1.29866	289.65	-1.93156	191.483	1.32514	289.95	-2.15182	191.033	1.3044	289.917	-2.18801	191.083	1.42043	289.817	-2.15193	191.233	1.4719	289.65	-2.15671	191.483	1.45927	319.95	-2.92849	191.033	1.18755	319.65	-2.07026	191.483	1.2787
289.933	-2.19104	191.05	1.20184	289.883	-2.05792	191.117	1.24238	289.733	-1.95992	191.317	1.29989	289.483	-1.93116	191.65	1.32766	289.933	-2.15218	191.05	1.3039	289.883	-2.18791	191.117	1.42111	289.733	-2.15169	191.317	1.47326	289.483	-2.15614	191.65	1.46256	319.933	-2.92854	191.05	1.18686	319.483	-2.06979	191.65	1.27959
289.917	-2.19047	191.067	1.20174	289.85	-2.05751	191.15	1.24305	289.65	-1.95968	191.4	1.30114	289.317	-1.93074	191.817	1.33021	289.917	-2.15264	191.067	1.30374	289.85	-2.18783	191.15	1.42176	289.65	-2.15147	191.4	1.4746	289.317	-2.15558	191.817	1.46587	319.917	-2.92858	191.067	1.1863	319.317	-2.06924	191.817	1.2805
289.9	-2.19001	191.083	1.20186	289.817	-2.05709	191.183	1.24373	289.567	-1.95942	191.483	1.30239	289.15	-1.93029	191.983	1.33286	289.9	-2.15303	191.083	1.30361	289.817	-2.18777	191.183	1.42231	289.567	-2.15126	191.483	1.47593	289.15	-2.15505	191.983	1.46929	319.9	-2.92852	191.083	1.18579	319.15	-2.06872	191.983	1.28143
289.883	-2.18959	191.1	1.20194	289.783	-2.05668	191.217	1.2444	289.483	-1.95915	191.567	1.30366	288.983	-1.92984	192.15	1.33551	289.883	-2.15337	191.1	1.30355	289.783	-2.18778	191.217	1.42283	289.483	-2.15103	191.567	1.47726	288.983	-2.15454	192.15	1.47271	319.883	-2.92841	191.1	1.18537	318.983	-2.06821	192.15	1.28242
289.867	-2.18932	191.117	1.2021	289.75	-2.05629	191.25	1.24517	289.4	-1.95885	191.65	1.30494	288.817	-1.9293	192.317	1.33819	289.867	-2.15365	191.117	1.30352	289.75	-2.18774	191.25	1.42329	289.4	-2.15079	191.65	1.4786	288.817	-2.15409	192.317	1.47615	319.867	-2.92831	191.117	1.18509	318.817	-2.0677	192.317	1.28339
289.85	-2.18905	191.133	1.20234	289.717	-2.05593	191.283	1.24594	289.317	-1.95856	191.733	1.30623	288.65	-1.92879	192.483	1.34088	289.85	-2.15376	191.133	1.30367	289.717	-2.18768	191.283	1.42373	289.317	-2.15055	191.733	1.47996	288.65	-2.15364	192.483	1.47962	319.85	-2.92815	191.133	1.18501	318.65	-2.06722	192.483	1.28437
289.833	-2.18883	191.15	1.20282	289.683	-2.0556	191.317	1.24678	289.233	-1.95828	191.817	1.30752	288.483	-1.9283	192.65	1.34371	289.833	-2.1538	191.15	1.3038	289.683	-2.1876	191.317	1.42402	289.233	-2.15029	191.817	1.48132	288.483	-2.15321	192.65	1.48319	319.833	-2.92797	191.15	1.18499	318.483	-2.06676	192.65	1.28537
289.817	-2.18862	191.167	1.2033	289.65	-2.05532	191.35	1.24762	289.15	-1.95801	191.9	1.30888	288.317	-1.92781	192.817	1.34652	289.817	-2.15377	191.167	1.304	289.65	-2.18741	191.35	1.42437	289.15	-2.15003	191.9	1.48268	288.317	-2.15278	192.817	1.48675	319.817	-2.9278	191.167	1.18498	318.317	-2.06635	192.817	1.2864
289.8	-2.18861	191.183	1.20381	289.617	-2.05504	191.383	1.24856	289.067	-1.95771	191.983	1.31022	288.15	-1.92732	192.983	1.34936	289.8	-2.1537	191.183	1.30427	289.617	-2.18721	191.383	1.42473	289.067	-2.14975	191.983	1.48407	288.15	-2.15242	192.983	1.49032	319.8	-2.92772	191.183	1.1856	318.15	-2.06596	192.983	1.28738
289.783	-2.18855	191.2	1.20437	289.583	-2.05486	191.417	1.24948	288.983	-1.95742	192.067	1.31157	287.983	-1.92687	193.15	1.35223	289.783	-2.1533	191.2	1.30488	289.583	-2.18699	191.417	1.4251	288.983	-2.14946	192.067	1.48546	287.983	-2.15201	193.15	1.49392	319.783	-2.92758	191.2	1.18598	317.983	-2.0657	193.15	1.28834
289.767	-2.18853	191.217	1.20512	289.55	-2.05466	191.45	1.2504	288.9	-1.95714	192.15	1.31293	287.817	-1.92644	193.317	1.35524	289.767	-2.15307	191.217	1.30563	289.55	-2.18678	191.45	1.42547	288.9	-2.14914	192.15	1.48684	287.817	-2.15161	193.317	1.49761	319.767	-2.92747	191.217	1.18649	317.817	-2.0654	193.317	1.28931
289.75	-2.18854	191.233	1.2057	289.517	-2.05446	191.483	1.25133	288.817	-1.95686	192.233	1.31434	287.65	-1.92603	193.483	1.35824	289.75	-2.15289	191.233	1.30646	289.517	-2.18645	191.483	1.42584	288.817	-2.14881	192.233	1.48822	287.65	-2.1512	193.483	1.50129	319.75	-2.92735	191.233	1.18705	317.65	-2.06511	193.483	1.29027
289.733	-2.18856	191.25	1.20624	289.483	-2.05425	191.517	1.25232	288.733	-1.95658	192.317	1.31572	287.483	-1.9257	193.65	1.36127	289.733	-2.15269	191.25	1.30736	289.483	-2.18619	191.517	1.42619	288.733	-2.14848	192.317	1.4896	287.483	-2.1508	193.65	1.50498	319.733	-2.92714	191.25	1.18768	317.483	-2.06484	193.65	1.29123
289.717	-2.18847	191.267	1.2067	289.45	-2.05401	191.55	1.25325	288.65	-1.95629	192.4	1.3171	287.317	-1.92535	193.817	1.36433	289.717	-2.15256	191.267	1.30888	289.45	-2.18597	191.55	1.42653	288.65	-2.14814	192.4	1.49098	287.317	-2.15039	193.817	1.50868	319.717	-2.92695	191.267	1.18828	317.317	-2.06467	193.817	1.29218
289.7	-2.1884	191.283	1.20722	289.417	-2.05377	191.583	1.25413	288.567	-1.95598	192.483	1.31848	287.15	-1.92501	193.983	1.36754	289.7	-2.1525	191.283	1.31011	289.417	-2.18575	191.583	1.42686	288.567	-2.14776	192.483	1.49234	287.15	-2.14998	193.983	1.51246	319.7	-2.92681	191.283	1.1888	317.15	-2.06447	193.983	1.29313
289.683	-2.18839	191.3	1.20771	289.383	-2.05354	191.617	1.25499	288.483	-1.95566	192.567	1.31984	286.983	-1.92467	194.15	1.37073	289.683	-2.15249	191.3	1.31133	289.383	-2.18562	191.617	1.42718	288.483	-2.14738	192.567	1.4937	286.983	-2.14957	194.15	1.51622	319.683	-2.92655	191.3	1.18928	316.983	-2.06426	194.15	1.29408
289.667	-2.18824	191.317	1.20811	289.35	-2.05331	191.65	1.25567	288.4	-1.95529	192.65	1.32118	286.817	-1.9243	194.317	1.37394	289.667	-2.1525	191.317	1.31255	289.35	-2.18553	191.65	1.42751	288.4	-2.147	192.65	1.49505	286.817	-2.14915	194.317	1.51999	319.667	-2.92642	191.317	1.18961	316.817	-2.06405	194.317	1.29503
289.65	-2.18811	191.333	1.20854	289.317	-2.05305	191.683	1.25639	288.317	-1.95492	192.733	1.3225	286.65	-1.92394	194.483	1.37718	289.65	-2.1527	191.333	1.31384	289.317	-2.18543	191.683	1.42786	288.317	-2.14661	192.733	1.49641	286.65	-2.14872	194.483	1.52378	319.65	-2.9263	191.333	1.18973	316.65	-2.06388	194.483	1.29599
289.633	-2.18802	191.35	1.20878	289.283	-2.05285	191.717	1.25711	288.233	-1.95455	192.817	1.32381	286.483	-1.92356	194.65	1.38058	289.633	-2.15284	191.35	1.31497	289.283	-2.1853	191.717	1.42819	288.233	-2.14621	192.817	1.49778	286.483	-2.14827	194.65	1.52762	319.633	-2.9261	191.35	1.18976	316.483	-2.06367	194.65	1.29695
289.617	-2.1879	191.367	1.209	289.25	-2.05267	191.75	1.25782	288.15	-1.95417	192.9	1.32509	286.317	-1.92313	194.817	1.38397	289.617	-2.15297	191.367	1.316	289.25	-2.18532	191.75	1.42859	288.15	-2.14582	192.9	1.49914	286.317	-2.14781	194.817	1.53148	319.617	-2.92601	191.367	1.18969	316.317	-2.06345	194.817	1.29793
289.6	-2.18765	191.383	1.20919	289.217	-2.05251	191.783	1.25843	288.067	-1.95374	192.983	1.32639	286.15	-1.92202	194.983	1.3874	289.6	-2.15311	191.383	1.31695	289.217	-2.18525	191.783	1.42901	288.067	-2.14545	192.983	1.50057	286.15	-2.14732	194.983	1.5354	319.6	-2.92587	191.383	1.18931	316.15	-2.06321	194.983	1.29891
289.583	-2.18737	191.4	1.20932	289.183	-2.0524	191.817	1.25916	287.983	-1.95333	193.067	1.32773	285.983	-1.92088	195.15	1.39086	289.583	-2.15329	191.4	1.31769	289.183	-2.18514	191.817	1.42946	287.983	-2.14509	193.067	1.502	285.983	-2.14683	195.15	1.53935	319.583	-2.92571	191.4	1.18916	315.983	-2.06293	195.15	1.29992
289.567	-2.18706	191.417	1.20905	289.15	-2.05228	191.85	1.25991	287.9	-1.95292	193.15	1.32909	285.817	-1.91989	195.317	1.39451	289.567	-2.15344	191.417	1.31844	289.15	-2.18503	191.85	1.43003	287.9	-2.14477	193.15	1.50344	285.817	-2.14632	195.317	1.54344	319.567	-2.92558	191.417	1.18896	315.817	-2.06267	195.317	1.30094
289.55	-2.18672	191.433	1.20897	289.117	-2.05216	191.883	1.26063	287.817	-1.95254	193.233	1.3305	285.65	-1.91924	195.483	1.39812	289.55	-2.1536	191.433	1.3191	289.117	-2.18489	191.883	1.4306	287.817	-2.14446	193.233	1.50488	285.65	-2.14579	195.483	1.5475	319.55	-2.92539	191.433	1.18868	315.65	-2.06241	195.483	1.30202
289.533	-2.18621	191.45	1.20889	289.083	-2.05203	191.917	1.26143	287.733	-1.95216	193.317	1.33196	285.483	-1.91939	195.65	1.40176	289.533	-2.1538	191.45	1.31972	289.083	-2.18474	191.917	1.4312	287.733	-2.14418	193.317	1.50636	285.483	-2.14521	195.65	1.5517	319.533	-2.92539	191.45	1.18852	315.483	-2.06213	195.65	1.30308
289.517	-2.18583	191.467	1.20875	289.05	-2.05194	191.95	1.26221	287.65	-1.95179	193.4	1.33347	285.317	-1.91939	195.817	1.40544	289.517	-2.15399	191.467	1.32007	289.05	-2.18457	191.95	1.43181	287.65	-2.14392	193.4	1.50781	285.317	-2.14462	195.817	1.55602	319.517	-2.92541	191.467	1.18833	315.317	-2.06179	195.817	1.30413
289.5	-2.18549	191.483	1.20843	289.017	-2.05184	191.983	1.26298	287.567	-1.95144	193.483	1.33502	285.15	-1.91922	195.983	1.40929	289.5	-2.15418	191.483	1.32041	289.017	-2.1844	191.983	1.43258	287.567	-2.14376	193.483	1.50928	285.15	-2.14403	195.983	1.56047	319.5	-2.92539	191.483	1.18825	315.15	-2.06143	195.983	1.30517
289.483	-2.18514	191.5	1.20816	288.983	-2.05173	192.017	1.26372	287.483	-1.95109	193.567	1.33672	284.983	-1.91903	196.15	1.41312	289.483	-2.15442	191.5	1.32066	288.983	-2.18423	192.017	1.43331	287.483	-2.14357	193.567	1.51075	284.983	-2.14343	196.15	1.56489	319.483	-2.9257	191.5	1.18821	314.983	-2.06104	196.15	1.30623
289.467	-2.18489	191.517	1.20789	288.95	-2.05163	192.05	1.26451	287.4	-1.9508	193.65	1.33837	284.817	-1.91882	196.317	1.41699	289.467	-2.15471	191.517	1.3209	288.95	-2.18409	192.05	1.43405	287.4	-2.1434	193.65	1.51224	284.817	-2.14277	196.317	1.56935	319.467	-2.92607	191.517	1.1882	314.817	-2.06063	196.317	1.30726
289.45	-2.1846	191.533	1.20765	288.917	-2.05153	192.083	1.26529	287.317	-1.9505	193.733	1.34005	284.65	-1.91857	196.483	1.4209	289.45	-2.15502	191.533	1.32094	288.917	-2.18395	192.083	1.4348	287.317	-2.14324	193.733	1.51378	284.65	-2.14216	196.483	1.57385	319.45	-2.92646	191.533	1.18814	314.65	-2.06013	196.483	1.30829
289.433	-2.18436	191.55	1.20733	288.883	-2.05139	192.117	1.26608	287.233	-1.95022	193.817	1.34174	284.483	-1.91826	196.65	1.425	289.433	-2.15527	191.55	1.3211	288.883	-2.18383	192.117	1.43569	287.233	-2.14316	193.817	1.51533	284.483	-2.14156	196.65	1.5785	319.433	-2.92684	191.55	1.18791	314.483	-2.05966	196.65	1.30934
289.417	-2.18414	191.567	1.20709	288.85	-2.05119	192.15	1.2669	287.15	-1.94996	193.9	1.34358	284.317	-1.91793	196.817	1.42908	289.417	-2.15545	191.567	1.32139	288.85	-2.18373	192.15	1.43654	287.15	-2.14304	193.9	1.51689	284.317	-2.14097	196.817	1.58312	319.417	-2.92721	191.567	1.18759	314.317	-2.05918	196.817	1.31035
289.4	-2.18407	191.583	1.20684	288.817	-2.05095	192.183	1.2677	287.067	-1.94975	193.983	1.34542	284.15	-1.91743	196.983	1.43321	289.4	-2.15557	191.583	1.32171	288.817	-2.18362	192.183	1.43735	287.067	-2.1429	193.983	1.51854	284.15	-2.14043	196.983	1.58778	319.4	-2.92729	191.583	1.18697	314.15	-2.05868	196.983	1.3114
289.383	-2.18392	191.6	1.20659	288.783	-2.0506	192.217	1.2684	286.983	-1.94952	194.067	1.3473	283.983	-1.91697	197.15	1.43738	289.383	-2.15559	191.6	1.32205	288.783	-2.18353	192.217	1.43813	286.983	-2.14276	194.067	1.52015	283.983	-2.13989	197.15	1.59248	319.383	-2.92727	191.6	1.18638	313.983	-2.05815	197.15	1.31246
289.367	-2.18374	191.617	1.20649	288.75	-2.05026	192.25	1.26898	286.9	-1.9493	194.15	1.3492	283.817	-1.9165	197.317	1.44176	289.367	-2.15561	191.617	1.3224	288.75	-2.18346	192.25	1.43892	286.9	-2.14261	194.15	1.52175	283.817	-2.13938	197.317	1.59733	319.367	-2.92722	191.617	1.18583	313.817	-2.05763	197.317	1.31352
289.35	-2.1836	191.633	1.2064	288.717	-2.04991	192.283	1.26951	286.817	-1.94907	194.233	1.35124	283.65	-1.91602	197.483	1.44612	289.35	-2.15556	191.633	1.3228	288.717	-2.18335	192.283	1.43967	286.817	-2.14243	194.233	1.52335	283.65	-2.13889	197.483	1.60218	319.35	-2.92669	191.633	1.18531	313.65	-2.05712	197.483	1.31462
289.333	-2.1835	191.65	1.20645	288.683	-2.04957	192.317	1.26974	286.733	-1.94885	194.317	1.35325	283.483	-1.91546	197.65	1.45053	289.333	-2.15543	191.65	1.32327	288.683	-2.18325	192.317	1.44038	286.733	-2.14223	194.317	1.52498	283.483	-2.13851	197.65	1.60708	319.333	-2.92633	191.65	1.18476	313.483	-2.05661	197.65	1.31571
289.317	-2.18339	191.667	1.20662	288.65	-2.04917	192.35	1.26999	286.65	-1.94861	194.4	1.35527	283.317	-1.91494	197.817	1.45497	289.317	-2.15517	191.667	1.32401	288.65	-2.18316	192.35	1.44108	286.65	-2.14202	194.4	1.52661	283.317	-2.13811	197.817	1.61202	319.317	-2.92605	191.667	1.18443	313.317	-2.05611	197.817	1.3168
289.3	-2.18329	191.683	1.20723	288.617	-2.04886	192.383	1.2702	286.567	-1.94835	194.483	1.35731	283.15	-1.91444	197.983	1.45965	289.3	-2.15505	191.683	1.32476	288.617	-2.18307	192.383	1.44162	286.567	-2.14177	194.483	1.52827	283.15	-2.13771	197.983	1.61717	319.3	-2.9258	191.683	1.18435	313.15	-2.05562	197.983	1.31789
289.283	-2.1832	191.7	1.20784	288.583	-2.04856	192.417	1.27038	286.483	-1.94809	194.567	1.35939	282.983	-1.91395	198.15	1.46427	289.283	-2.15498	191.7	1.32557	288.583	-2.18288	192.417	1.4422	286.483	-2.14153	194.567	1.52995	282.983	-2.13733	198.15	1.6223	319.283	-2.92544	191.7	1.18432	312.983	-2.05516	198.15	1.31899
289.267	-2.18315	191.717	1.20847	288.55	-2.04827	192.45	1.27028	286.4	-1.94781	194.65	1.36143	282.817	-1.9135	198.317	1.46893	289.267	-2.15496	191.717	1.32639	288.55	-2.1827	192.45	1.44278	286.4	-2.14127	194.65	1.53166	282.817	-2.13699	198.317	1.62747	319.267	-2.92501	191.717	1.18487	312.817	-2.05473	198.317	1.32009
289.25	-2.1832	191.733	1.20914	288.517	-2.04816	192.483	1.27033	286.317	-1.94754	194.733	1.36344	282.65	-1.91305	198.483	1.47376	289.25	-2.15503	191.733	1.32757	288.517	-2.18252	192.483	1.44334	286.317	-2.14101	194.733	1.53336	282.65	-2.13662	198.483	1.63269	319.25	-2.92455	191.733	1.18522	312.65	-2.05438	198.483	1.32119
289.233	-2.1832	191.75	1.21013	288.483	-2.04801	192.517	1.27039	286.233	-1.94728	194.817	1.36545	282.483	-1.91263	198.65	1.47875	289.233	-2.15509	191.75	1.32858	288.483	-2.18236	192.517	1.44376	286.233	-2.14071	194.817	1.53505	282.483	-2.13624	198.65	1.63813	319.233	-2.92406	191.75	1.18562	312.483	-2.05403	198.65	1.3223
289.217	-2.18316	191.767	1.21098	288.45	-2.04786	192.55	1.27048	286.15	-1.94702	194.9	1.36734	282.317	-1.91222	198.817	1.48369	289.217	-2.15512	191.767	1.32947	288.45	-2.18214	192.55	1.44423	286.15	-2.14041	194.9	1.53675	282.317	-2.13586	198.817	1.64352	319.217	-2.92361	191.767	1.18616	312.317	-2.05368	198.817	1.32342
289.2	-2.18309	191.783	1.21187	288.417	-2.04771	192.583	1.27056	286.067	-1.94675	194.983	1.36918	282.15	-1.9119	198.983	1.48867	289.2	-2.15517	191.783	1.33034	288.417	-2.18196	192.583	1.4447	286.067	-2.1401	194.983	1.53845	282.15	-2.13545	198.983	1.64895	319.2	-2.92322	191.783	1.18692	312.15	-2.05334	198.983	1.32456
289.183	-2.18295	191.8	1.2128	288.383	-2.04759	192.617	1.27066	285.983	-1.94646	195.067	1.37095	281.983	-1.91155	199.15	1.49382	289.183	-2.15526	191.8	1.33106	288.383	-2.18179	192.617	1.44518	285.983	-2.13978	195.067	1.54016	281.983	-2.13504	199.15	1.65456	319.183	-2.92294	191.8	1.18748	311.983	-2.05307	199.15	1.3257
289.167	-2.18276	191.817	1.21376	288.35	-2.04744	192.65	1.27079	285.9	-1.94618	195.15	1.37268	281.817	-1.91122	199.317	1.49905	289.167	-2.15536	191.817	1.3317	288.35	-2.18161	192.65	1.44568	285.9	-2.13939	195.15	1.54191	281.817	-2.13464	199.317	1.66031	319.167	-2.92274	191.817	1.18805	311.817	-2.05274	199.317	1.32685
289.15	-2.18256	191.833	1.21464	288.317	-2.0473	192.683	1.27092	285.817	-1.94588	195.233	1.37439	281.65	-1.91088	199.483	1.50433	289.15	-2.15551	191.833	1.33221	288.317	-2.18152	192.683	1.44625	285.817	-2.13902	195.233	1.54365	281.65	-2.13423	199.483	1.66604	319.15	-2.92271	191.833	1.18865	311.65	-2.05238	199.483	1.32803
289.133	-2.18234	191.85	1.21542	288.283	-2.04717	192.717	1.27113	285.733	-1.94556	195.317	1.37591	281.483	-1.9106	199.65	1.50974	289.133	-2.15571	191.85	1.33267	288.283	-2.18145	192.717	1.44685	285.733	-2.13865	195.317	1.54543	281.483	-2.1338	199.65	1.67182	319.133	-2.92257	191.85	1.18904	311.483	-2.05201	199.65	1.32919
289.117	-2.18202	191.867	1.21617	288.25	-2.04695	192.75	1.27135	285.65	-1.94523	195.4	1.37753	281.317	-1.91029	199.817	1.51527	289.117	-2.15592	191.867	1.33265	288.25	-2.18138	192.75	1.44747	285.65	-2.13827	195.4	1.54721	281.317	-2.13337	199.817	1.67765	319.117	-2.92247	191.867	1.18928	311.317	-2.05162	199.817	1.33035
289.1	-2.18179	191.883	1.21679	288.217	-2.04678	192.783	1.2716	285.567	-1.94489	195.483	1.37916	281.15	-1.90996	199.983	1.52092	289.1	-2.15609	191.883	1.33271	288.217	-2.18132	192.783	1.44814	285.567	-2.13787	195.483	1.54901	281.15	-2.13295	199.983	1.68371	319.1	-2.9224	191.883	1.1895	311.15	-2.05125	199.983	1.33151
289.083	-2.18159	191.9	1.21737	288.183	-2.04663	192.817	1.27186	285.483	-1.94453	195.567	1.38079	280.983	-1.90962	200.15	1.52652	289.083	-2.1562	191.9	1.33264	288.183	-2.18131	192.817	1.44877	285.483	-2.13748	195.567	1.55083	280.983	-2.13251	200.15	1.68971	319.083	-2.92231	191.9	1.18968	310.983	-2.05089	200.15	1.33267
289.067	-2.1814	191.917	1.2179	288.15	-2.04648	192.85	1.27232	285.4	-1.94413	195.65	1.38238	280.817	-1.90923	200.317	1.53224	289.067	-2.1562	191.917	1.33245	288.15	-2.18128	192.85	1.44941	285.4	-2.13712	195.65	1.55272	280.817	-2.13206	200.317	1.69572	319.067	-2.92215	191.917	1.18925	310.817	-2.05054	200.317	1.33384
289.05	-2.18136	191.933	1.21835	288.117	-2.04637	192.883	1.27273	285.317	-1.94375	195.733	1.3839	280.65	-1.90885	200.483	1.53804	289.05	-2.15603	191.933	1.33196	288.117	-2.18127	192.883	1.45002	285.317	-2.13676	195.733	1.5546	280.65	-2.13159	200.483	1.70185	319.05	-2.92202	191.933	1.18899	310.65	-2.0502	200.483	1.33503
289.033	-2.18123	191.95	1.21844	288.083	-2.04628	192.917	1.27316	285.233	-1.94337	195.817	1.38539	280.483	-1.90847	200.65	1.54412	289.033	-2.15546	191.95	1.33163	288.083	-2.18126	192.917	1.45055	285.233	-2.13645	195.817	1.55647	280.483	-2.1311	200.65	1.70825	319.033	-2.92196	191.95	1.18869	310.483	-2.04987	200.65	1.33625
289.017	-2.18107	191.967	1.21855	288.05	-2.0462	192.95	1.27362	285.15	-1.943	195.9	1.38687	280.317	-1.90808	200.817	1.5502	289.017	-2.15483	191.967	1.33129	288.05	-2.18123	192.95	1.4511	285.15	-2.13615	195.9	1.55833	280.317	-2.1306	200.817	1.71465	319.017	-2.92195	191.967	1.18818	310.317	-2.04951	200.817	1.33749
289	-2.18092	191.983	1.21862	288.017	-2.04611	192.983	1.27412	285.067	-1.94263	195.983	1.3883	280.15	-1.90766	200.983	1.55638	289	-2.15403	191.983	1.33091	288.017	-2.18121	192.983	1.45164	285.067	-2.13587	195.983	1.56026	280.15	-2.13005	200.983	1.72114	319	-2.92205	191.983	1.18743	310.15	-2.04915	200.983	1.33873
288.983	-2.18071	192	1.21865	287.983	-2.04606	193.017	1.27477	284.983	-1.9423	196.067	1.38981	279.983	-1.90725	201.15	1.56264	288.983	-2.15311	192	1.33038	287.983	-2.18117	193.017	1.45219	284.983	-2.13561	196.067	1.56216	279.983	-2.1295	201.15	1.7277	318.983	-2.92228	192	1.18683	309.983	-2.04875	201.15	1.33996
288.967	-2.18056	192.017	1.21836	287.95	-2.046	193.05	1.27541	284.9	-1.94199	196.15	1.39138	279.817	-1.90683	201.317	1.56921	288.967	-2.15148	192.017	1.32982	287.95	-2.18114	193.05	1.45272	284.9	-2.13543	196.15	1.56406	279.817	-2.12895	201.317	1.73455	318.967	-2.92259	192.017	1.18636	309.817	-2.04832	201.317	1.34121
288.95	-2.18041	192.033	1.2182	287.917	-2.04598	193.083	1.27614	284.817	-1.9417	196.233	1.39297	279.65	-1.90639	201.483	1.57578	288.95	-2.15009	192.033	1.32923	287.917	-2.18111	193.083	1.45325	284.817	-2.13524	196.233	1.56596	279.65	-2.1284	201.483	1.7414	318.95	-2.92292	192.033	1.18607	309.65	-2.04784	201.483	1.34246
288.933	-2.1802	192.05	1.21814	287.883	-2.04599	193.117	1.27697	284.733	-1.94151	196.317	1.39471	279.483	-1.90594	201.65	1.58246	288.933	-2.14867	192.05	1.32866	287.883	-2.18108	193.117	1.45377	284.733	-2.13507	196.317	1.56787	279.483	-2.12782	201.65	1.74834	318.933	-2.92366	192.05	1.18579	309.483	-2.04734	201.65	1.34373
288.917	-2.17992	192.067	1.21821	287.85	-2.04598	193.15	1.2781	284.65	-1.94129	196.4	1.39643	279.317	-1.90546	201.817	1.58921	288.917	-2.14719	192.067	1.32808	287.85	-2.18105	193.15	1.45431	284.65	-2.13491	196.4	1.56976	279.317	-2.12727	201.817	1.75537	318.917	-2.92413	192.067	1.18579	309.317	-2.04671	201.817	1.345
288.9	-2.17963	192.083	1.21834	287.817	-2.04595	193.183	1.27921	284.567	-1.94108	196.483	1.39817	279.15	-1.90497	201.983	1.59627	288.9	-2.14561	192.083	1.32763	287.817	-2.181	193.183	1.45477	284.567	-2.13482	196.483	1.57164	279.15	-2.12674	201.983	1.7627	318.9	-2.92449	192.083	1.18576	309.15	-2.04612	201.983	1.34627
288.883	-2.17934	192.1	1.21851	287.783	-2.04591	193.217	1.28037	284.483	-1.94088	196.567	1.39991	278.983	-1.90446	202.15	1.60328	288.883	-2.14428	192.1	1.32726	287.783	-2.18095	193.217	1.45523	284.483	-2.1347	196.567	1.57352	278.983	-2.12622	202.15	1.77002	318.883	-2.9248	192.1	1.18566	308.983	-2.04552	202.15	1.34756
288.867	-2.17906	192.117	1.21873	287.75	-2.04586	193.25	1.28157	284.4	-1.94075	196.65	1.40179	278.817	-1.90386	202.317	1.61052	288.867	-2.14317	192.117	1.32693	287.75	-2.18085	193.25	1.45567	284.4	-2.13458	196.65	1.57542	278.817	-2.12576	202.317	1.77744	318.867	-2.92493	192.117	1.18555	308.817	-2.0449	202.317	1.34887
288.85	-2.17873	192.133	1.21897	287.717	-2.04576	193.283	1.2831	284.317	-1.9406	196.733	1.40365	278.65	-1.90329	202.483	1.61792	288.85	-2.1422	192.133	1.32682	287.717	-2.18072	193.283	1.45606	284.317	-2.13444	196.733	1.57733	278.65	-2.12531	202.483	1.78495	318.85	-2.92502	192.133	1.18571	308.65	-2.04424	202.483	1.35016
288.833	-2.17855	192.15	1.21951	287.683	-2.04562	193.317	1.28442	284.233	-1.94046	196.817	1.40553	278.483	-1.90273	202.65	1.6257	288.833	-2.14181	192.15	1.32661	287.683	-2.18059	193.317	1.45635	284.233	-2.1343	196.817	1.57925	278.483	-2.12488	202.65	1.79276	318.833	-2.92494	192.15	1.18558	308.483	-2.04362	202.65	1.35145
288.817	-2.17846	192.167	1.21989	287.65	-2.04544	193.35	1.28569	284.15	-1.94032	196.9	1.40742	278.317	-1.90217	202.817	1.63358	288.817	-2.14146	192.167	1.3265	287.65	-2.18044	193.35	1.45666	284.15	-2.13413	196.9	1.58117	278.317	-2.12446	202.817	1.80052	318.817	-2.9248	192.167	1.18535	308.317	-2.043	202.817	1.35273
288.8	-2.17841	192.183	1.22022	287.617	-2.04523	193.383	1.28696	284.067	-1.94017	196.983	1.40948	278.15	-1.90159	202.983	1.64167	288.8	-2.14134	192.183	1.32655	287.617	-2.18017	193.383	1.45697	284.067	-2.13394	196.983	1.58311	278.15	-2.12414	202.983	1.8085	318.8	-2.92447	192.183	1.18503	308.15	-2.04239	202.983	1.35405
288.783	-2.1785	192.2	1.22051	287.583	-2.04486	193.417	1.28816	283.983	-1.93999	197.067	1.41154	277.983	-1.90106	203.15	1.64992	288.783	-2.1414	192.2	1.32689	287.583	-2.17995	193.417	1.45729	283.983	-2.13373	197.067	1.58506	277.983	-2.1238	203.15	1.81662	318.783	-2.92432	192.2	1.18456	307.983	-2.04183	203.15	1.35535
288.767	-2.17845	192.217	1.2208	287.55	-2.04454	193.45	1.2893	283.9	-1.93978	197.15	1.41367	277.817	-1.90056	203.317	1.65858	288.767	-2.14237	192.217	1.32728	287.55	-2.17973	193.45	1.45759	283.9	-2.1335	197.15	1.58701	277.817	-2.12345	203.317	1.82512	318.767	-2.92425	192.217	1.18429	307.817	-2.04129	203.317	1.35666
288.75	-2.17839	192.233	1.22109	287.517	-2.04424	193.483	1.29038	283.817	-1.93956	197.233	1.41583	277.65	-1.90008	203.483	1.66731	288.75	-2.14317	192.233	1.32783	287.517	-2.1795	193.483	1.45796	283.817	-2.1332	197.233	1.58897	277.65	-2.12311	203.483	1.83373	318.75	-2.92415	192.233	1.18412	307.65	-2.04077	203.483	1.35798
288.733	-2.17834	192.25	1.22137	287.483	-2.04394	193.517	1.29144	283.733	-1.9393	197.317	1.41816	277.483	-1.89962	203.65	1.67642	288.733	-2.14409	192.25	1.32845	287.483	-2.17922	193.517	1.45836	283.733	-2.13293	197.317	1.59097	277.483	-2.12281	203.65	1.84255	318.733	-2.92389	192.25	1.18406	307.483	-2.04027	203.65	1.35931
288.717	-2.17824	192.267	1.22162	287.45	-2.04361	193.55	1.29224	283.65	-1.93906	197.4	1.42041	277.317	-1.89928	203.817	1.68591	288.717	-2.14511	192.267	1.3297	287.45	-2.17899	193.55	1.45879	283.65	-2.13265	197.4	1.59299	277.317	-2.12249	203.817	1.85153	318.717	-2.92353	192.267	1.18426	307.317	-2.03985	203.817	1.36062
288.7	-2.17811	192.283	1.22177	287.417	-2.04332	193.583	1.29305	283.567	-1.93882	197.483	1.42265	277.15	-1.89892	203.983	1.69567	288.7	-2.14688	192.283	1.33077	287.417	-2.1788	193.583	1.45922	283.567	-2.13238	197.483	1.59503	277.15	-2.12217	203.983	1.86099	318.7	-2.92311	192.283	1.18454	307.15	-2.03939	203.983	1.36194
288.683	-2.17794	192.3	1.22195	287.383	-2.04306	193.617	1.29387	283.483	-1.93857	197.567	1.4249	276.983	-1.89856	204.15	1.70611	288.683	-2.14837	192.3	1.33177	287.383	-2.17863	193.617	1.45977	283.483	-2.13207	197.567	1.59709	276.983	-2.12185	204.15	1.87055	318.683	-2.92267	192.3	1.18505	306.983	-2.03894	204.15	1.36327
288.667	-2.17771	192.317	1.22218	287.35	-2.04286	193.65	1.29469	283.4	-1.93832	197.65	1.42716	276.817	-1.89822	204.317	1.71685	288.667	-2.14986	192.317	1.33265	287.35	-2.17852	193.65	1.46032	283.4	-2.13176	197.65	1.59921	276.817	-2.12153	204.317	1.88035	318.667	-2.92191	192.317	1.18571	306.817	-2.03852	204.317	1.36462
288.65	-2.17751	192.333	1.22244	287.317	-2.04269	193.683	1.29539	283.317	-1.93808	197.733	1.42938	276.65	-1.89794	204.483	1.72807	288.65	-2.1514	192.333	1.3336	287.317	-2.17843	193.683	1.46085	283.317	-2.13146	197.733	1.6013	276.65	-2.1212	204.483	1.89034	318.65	-2.9213	192.333	1.18674	306.65	-2.03809	204.483	1.36599
288.633	-2.17735	192.35	1.22264	287.283	-2.04266	193.717	1.29617	283.233	-1.93782	197.817	1.4316	276.483	-1.89763	204.65	1.73966	288.633	-2.15316	192.35	1.33442	287.283	-2.17837	193.717	1.46135	283.233	-2.13115	197.817	1.60339	276.483	-2.12087	204.65	1.9007	318.633	-2.92075	192.35	1.18743	306.483	-2.03769	204.65	1.36736
288.617	-2.17725	192.367	1.22278	287.25	-2.04261	193.75	1.29696	283.15	-1.93754	197.9	1.43384	276.317	-1.89729	204.817	1.75225	288.617	-2.15472	192.367	1.33521	287.25	-2.17832	193.75	1.46193	283.15	-2.13082	197.9	1.60549	276.317	-2.12053	204.817	1.91133	318.617	-2.92022	192.367	1.1881	306.317	-2.03728	204.817	1.36876
288.6	-2.17718	192.383	1.22286	287.217	-2.04259	193.783	1.29773	283.067	-1.93723	197.983	1.43616	276.15	-1.89696	204.983	1.7653	288.6	-2.1562	192.383	1.33595	287.217	-2.17831	193.783	1.46251	283.067	-2.1305	197.983	1.60761	276.15	-2.12016	204.983	1.92235	318.6	-2.92001	192.383	1.18881	306.15	-2.03686	204.983	1.3702
288.583	-2.17711	192.4	1.22286	287.183	-2.04262	193.817	1.29861	282.983	-1.9369	198.067	1.43854	275.983	-1.89659	205.15	1.77903	288.583	-2.15765	192.4	1.33635	287.183	-2.17826	193.817	1.46315	282.983	-2.13015	198.067	1.60973	275.983	-2.11978	205.15	1.93361	318.583	-2.91971	192.4	1.18938	305.983	-2.03643	205.15	1.37161
288.567	-2.17695	192.417	1.22274	287.15	-2.04277	193.85	1.29943	282.9	-1.93655	198.15	1.44094	275.817	-1.89622	205.317	1.79324	288.567	-2.15886	192.417	1.3368	287.15	-2.17821	193.85	1.46385	282.9	-2.12979	198.15	1.61188	275.817	-2.11938	205.317	1.94555	318.567	-2.91941	192.417	1.18988	305.817	-2.03596	205.317	1.37302
288.55	-2.17676	192.433	1.22261	287.117	-2.04284	193.883	1.30027	282.817	-1.93619	198.233	1.44349	275.65	-1.89583	205.483	1.80874	288.55	-2.16005	192.433	1.33715	287.117	-2.17817	193.883	1.46463	282.817	-2.12941	198.233	1.61406	275.65	-2.11897	205.483	1.9578	318.55	-2.91912	192.433	1.19018	305.65	-2.03547	205.483	1.37445
288.533	-2.17652	192.45	1.22247	287.083	-2.04289	193.917	1.30113	282.733	-1.93582	198.317	1.44659	275.483	-1.89543	205.65	1.82491	288.533	-2.16116	192.45	1.33741	287.083	-2.17809	193.917	1.46538	282.733	-2.12904	198.317	1.61625	275.483	-2.11848	205.65	1.97052	318.533	-2.91904	192.45	1.19036	305.483	-2.03496	205.65	1.37585
288.517	-2.17623	192.467	1.22233	287.05	-2.04293	193.95	1.30203	282.65	-1.93538	198.4	1.44952	275.317	-1.89498	205.817	1.84202	288.517	-2.16221	192.467	1.33772	287.05	-2.17803	193.95	1.46616	282.65	-2.12868	198.4	1.61851	275.317	-2.118	205.817	1.98356	318.517	-2.9189	192.467	1.19035	305.317	-2.03443	205.817	1.37725
288.5	-2.17599	192.483	1.22198	287.017	-2.04295	193.983	1.30291	282.567	-1.93499	198.483	1.45244	275.15	-1.89453	205.983	1.85981	288.5	-2.16293	192.483	1.33785	287.017	-2.17798	193.983	1.46695	282.567	-2.12832	198.483	1.62078	275.15	-2.1175	205.983	1.99751	318.5	-2.9189	192.483	1.19029	305.15	-2.0338	205.983	1.37866
288.483	-2.17579	192.5	1.22171	286.983	-2.04297	194.017	1.30375	282.483	-1.93461	198.567	1.45537	274.983	-1.89408	206.15	1.87903	288.483	-2.16375	192.5	1.33799	286.983	-2.17791	194.017	1.46782	282.483	-2.12797	198.567	1.62307	274.983	-2.11699	206.15	2.01187	318.483	-2.91901	192.5	1.19011	304.983	-2.0332	206.15	1.38008
288.467	-2.1756	192.517	1.22144	286.95	-2.04297	194.05	1.30456	282.4	-1.93423	198.65	1.45845	274.817	-1.89362	206.317	1.8995	288.467	-2.16457	192.517	1.33818	286.95	-2.17785	194.05	1.46869	282.4	-2.12765	198.65	1.62538	274.817	-2.11641	206.317	2.02683	318.467	-2.91919	192.517	1.1898	304.817	-2.03257	206.317	1.3815
288.45	-2.17544	192.533	1.22121	286.917	-2.04297	194.083	1.30535	282.317	-1.93389	198.733	1.46138	274.65	-1.89311	206.483	1.92127	288.45	-2.16537	192.533	1.33839	286.917	-2.17775	194.083	1.46952	282.317	-2.12733	198.733	1.6278	274.65	-2.11586	206.483	2.04219	318.45	-2.91945	192.533	1.18924	304.65	-2.03191	206.483	1.38295
288.433	-2.1752	192.55	1.22099	286.883	-2.04295	194.117	1.30607	282.233	-1.93355	198.817	1.46425	274.483	-1.8926	206.65	1.94397	288.433	-2.16588	192.55	1.33845	286.883	-2.17766	194.117	1.47037	282.233	-2.12702	198.817	1.6302	274.483	-2.11531	206.65	2.05867	318.433	-2.91976	192.55	1.18881	304.483	-2.03117	206.65	1.38441
288.417	-2.175	192.567	1.2209	286.85	-2.04295	194.15	1.30672	282.15	-1.93323	198.9	1.46708	274.317	-1.89207	206.817	1.96909	288.417	-2.16645	192.567	1.33852	286.85	-2.17757	194.15	1.47124	282.15	-2.12679	198.9	1.63261	274.317	-2.11477	206.817	2.07568	318.417	-2.92012	192.567	1.1883	304.317	-2.03043	206.817	1.38589
288.4	-2.17483	192.583	1.22087	286.817	-2.04296	194.183	1.30732	282.067	-1.93291	198.983	1.46975	274.15	-1.89153	206.983	1.99561	288.4	-2.16695	192.583	1.33862	286.817	-2.17742	194.183	1.47212	282.067	-2.12657	198.983	1.63504	274.15	-2.1142	206.983	2.09349	318.4	-2.92065	192.583	1.18777	304.15	-2.02966	206.983	1.38743
288.383	-2.17468	192.6	1.22092	286.783	-2.04298	194.217	1.30769	281.983	-1.93267	199.067	1.4725	273.983	-1.89093	207.15	2.02381	288.383	-2.16736	192.6	1.3388	286.783	-2.17732	194.217	1.47298	281.983	-2.12636	199.067	1.63754	273.983	-2.11366	207.15	2.11185	318.383	-2.92098	192.6	1.18743	303.983	-2.02887	207.15	1.38896
288.367	-2.17455	192.617	1.22104	286.75	-2.04301	194.25	1.30815	281.9	-1.93242	199.15	1.47528	273.817	-1.89034	207.317	2.05316	288.367	-2.16737	192.617	1.33906	286.75	-2.17722	194.25	1.47381	281.9	-2.12616	199.15	1.64002	273.817	-2.11314	207.317	2.13164	318.367	-2.92123	192.617	1.18708	303.817	-2.02799	207.317	1.3905
288.35	-2.1744	192.633	1.22154	286.717	-2.04299	194.283	1.30863	281.817	-1.93219	199.233	1.4781	273.65	-1.88975	207.483	2.08575	288.35	-2.16737	192.633	1.33949	286.717	-2.17712	194.283	1.47462	281.817	-2.12605	199.233	1.64251	273.65	-2.11263	207.483	2.15211	318.35	-2.9215	192.633	1.18682	303.65	-2.02717	207.483	1.39205
288.333	-2.17426	192.65	1.22205	286.683	-2.04297	194.317	1.30911	281.733	-1.93198	199.317	1.48091	273.483	-1.88916	207.65	2.12005	288.333	-2.16726	192.65	1.34006	286.683	-2.17698	194.317	1.47536	281.733	-2.12592	199.317	1.64501	273.483	-2.11219	207.65	2.17357	318.333	-2.92153	192.65	1.18666	303.483	-2.02636	207.65	1.39364
288.317	-2.17422	192.667	1.22268	286.65	-2.04293	194.35	1.30949	281.65	-1.93185	199.4	1.48369	273.317	-1.88857	207.817	2.15643	288.317	-2.1671	192.667	1.34061	286.65	-2.1768	194.35	1.47603	281.65	-2.12579	199.4	1.64754	273.317	-2.11175	207.817	2.19572	318.317	-2.92159	192.667	1.18681	303.317	-2.02557	207.817	1.39521
288.3	-2.17414	192.683	1.22345	286.617	-2.04282	194.383	1.3099	281.567	-1.93169	199.483	1.4864	273.15	-1.888	207.983	2.1943	288.3	-2.16643	192.683	1.34157	286.617	-2.17661	194.383	1.4767	281.567	-2.12567	199.483	1.65007	273.15	-2.11134	207.983	2.21939	318.3	-2.92157	192.683	1.18672	303.15	-2.02481	207.983	1.39678
288.283	-2.1741	192.7	1.22457	286.583	-2.04271	194.417	1.31032	281.483	-1.93152	199.567	1.48906	272.983	-1.88746	208.15	2.2361	288.283	-2.16591	192.7	1.34238	286.583	-2.17639	194.417	1.47733	281.483	-2.1256	199.567	1.6526	272.983	-2.11095	208.15	2.24422	318.283	-2.92149	192.7	1.18648	302.983	-2.02408	208.15	1.39835
288.267	-2.17408	192.717	1.2256	286.55	-2.04256	194.45	1.31074	281.4	-1.93135	199.65	1.49159	272.817	-1.88693	208.317	2.28007	288.267	-2.16541	192.717	1.3432	286.55	-2.17609	194.45	1.47803	281.4	-2.1255	199.65	1.65514	272.817	-2.11065	208.317	2.27004	318.267	-2.92103	192.717	1.18615	302.817	-2.02337	208.317	1.39993
288.25	-2.17403	192.733	1.22668	286.517	-2.0424	194.483	1.31121	281.317	-1.93122	199.733	1.49406	272.65	-1.8865	208.483	2.32659	288.25	-2.16489	192.733	1.34402	286.517	-2.17582	194.483	1.47873	281.317	-2.12537	199.733	1.65772	272.65	-2.11031	208.483	2.29697	318.25	-2.92074	192.733	1.18549	302.65	-2.02269	208.483	1.40151
288.233	-2.17399	192.75	1.22778	286.483	-2.04217	194.517	1.31166	281.233	-1.93104	199.817	1.49647	272.483	-1.88607	208.65	2.37492	288.233	-2.16419	192.75	1.34489	286.483	-2.17553	194.517	1.47941	281.233	-2.12524	199.817	1.66033	272.483	-2.10998	208.65	2.32543	318.233	-2.92042	192.75	1.1849	302.483	-2.0221	208.65	1.4031
288.217	-2.17394	192.767	1.2291	286.45	-2.04195	194.55	1.31209	281.15	-1.93085	199.9	1.49886	272.317	-1.88566	208.817	2.42754	288.217	-2.16351	192.767	1.34573	286.45	-2.17525	194.55	1.48019	281.15	-2.12507	199.9	1.66297	272.317	-2.10966	208.817	2.35523	318.217	-2.92	192.767	1.18441	302.317	-2.02151	208.817	1.40469
288.2	-2.17387	192.783	1.23024	286.417	-2.04173	194.583	1.31251	281.067	-1.93065	199.983	1.501	272.15	-1.88526	208.983	2.48251	288.2	-2.16285	192.783	1.34651	286.417	-2.17496	194.583	1.48094	281.067	-2.12491	199.983	1.66564	272.15	-2.10935	208.983	2.38597	318.2	-2.91952	192.783	1.18393	302.15	-2.02094	208.983	1.40631
288.183	-2.17376	192.8	1.23128	286.383	-2.0415	194.617	1.31294	280.983	-1.9304	200.067	1.50331	271.983	-1.88497	209.15	2.54025	288.183	-2.1622	192.8	1.34727	286.383	-2.1747	194.617	1.48171	280.983	-2.12474	200.067	1.66847	271.983	-2.10902	209.15	2.41768	318.183	-2.91918	192.8	1.18346	301.983	-2.0204	209.15	1.40794
288.167	-2.17364	192.817	1.23228	286.35	-2.04124	194.65	1.31336	280.9	-1.93016	200.15	1.50568	271.817	-1.88463	209.317	2.59986	288.167	-2.16157	192.817	1.34786	286.35	-2.17448	194.65	1.48247	280.9	-2.12456	200.15	1.67128	271.817	-2.10867	209.317	2.45174	318.167	-2.91891	192.817	1.18345	301.817	-2.01996	209.317	1.40958
288.15	-2.17349	192.833	1.23309	286.317	-2.04101	194.683	1.3138	280.817	-1.92993	200.233	1.5081	271.65	-1.88429	209.483	2.6641	288.15	-2.16096	192.833	1.34825	286.317	-2.17428	194.683	1.48322	280.817	-2.12433	200.233	1.67413	271.65	-2.10832	209.483	2.4865	318.15	-2.91873	192.833	1.1836	301.65	-2.0195	209.483	1.41124
288.133	-2.17327	192.85	1.23379	286.283	-2.04082	194.717	1.3143	280.733	-1.9297	200.317	1.51072	271.483	-1.88395	209.65	2.7306	288.133	-2.16043	192.85	1.34851	286.283	-2.17416	194.717	1.48395	280.733	-2.1241	200.317	1.67701	271.483	-2.10794	209.65	2.52224	318.133	-2.91871	192.85	1.18381	301.483	-2.01904	209.65	1.41292
288.117	-2.17295	192.867	1.23437	286.25	-2.04066	194.75	1.31484	280.65	-1.92945	200.4	1.51336	271.317	-1.88362	209.817	2.7996	288.117	-2.15994	192.867	1.3487	286.25	-2.17403	194.75	1.48462	280.65	-2.12386	200.4	1.68004	271.317	-2.10758	209.817	2.55863	318.117	-2.91859	192.867	1.18496	301.317	-2.01859	209.817	1.41457
288.1	-2.17275	192.883	1.23492	286.217	-2.0406	194.783	1.31546	280.567	-1.9292	200.483	1.51608	271.15	-1.88329	209.983	2.87028	288.1	-2.15945	192.883	1.34821	286.217	-2.17392	194.783	1.48528	280.567	-2.12361	200.483	1.68302	271.15	-2.10722	209.983	2.59643	318.1	-2.91849	192.883	1.18575	301.15	-2.01822	209.983	1.41623
288.083	-2.17259	192.9	1.23501	286.183	-2.04055	194.817	1.31615	280.483	-1.92895	200.567	1.51886	270.983	-1.88293	210.15	2.94446	288.083	-2.15894	192.9	1.34789	286.183	-2.17386	194.817	1.48587	280.483	-2.12328	200.567	1.686	270.983	-2.10685	210.15	2.63469	318.083	-2.91834	192.9	1.1865	300.983	-2.01783	210.15	1.4179
288.067	-2.17245	192.917	1.23522	286.15	-2.04051	194.85	1.31691	280.4	-1.92869	200.65	1.52199	270.817	-1.88255	210.317	3.02018	288.067	-2.15844	192.917	1.34761	286.15	-2.17386	194.85	1.4865	280.4	-2.12297	200.65	1.68899	270.817	-2.10647	210.317	2.67346	318.067	-2.9181	192.917	1.18728	300.817	-2.01746	210.317	1.41958
288.05	-2.1723	192.933	1.23541	286.117	-2.04046	194.883	1.31798	280.317	-1.92841	200.733	1.52505	270.65	-1.88216	210.483	3.0973	288.05	-2.15794	192.933	1.34739	286.117	-2.17382	194.883	1.48711	280.317	-2.12264	200.733	1.69207	270.65	-2.10607	210.483	2.71232	318.05	-2.91791	192.933	1.18812	300.65	-2.01708	210.483	1.42129
288.033	-2.17219	192.95	1.23555	286.083	-2.04056	194.917	1.31902	280.233	-1.92811	200.817	1.52816	270.483	-1.88176	210.65	3.17497	288.033	-2.1574	192.95	1.34709	286.083	-2.17376	194.917	1.48768	280.233	-2.1223	200.817	1.69514	270.483	-2.10566	210.65	2.75127	318.033	-2.91774	192.95	1.18882	300.483	-2.01674	210.65	1.42302
288.017	-2.17208	192.967	1.23545	286.05	-2.04063	194.95	1.32011	280.15	-1.92781	200.9	1.53132	270.317	-1.88135	210.817	3.25328	288.017	-2.1569	192.967	1.34687	286.05	-2.17368	194.95	1.48824	280.15	-2.12187	200.9	1.69821	270.317	-2.10522	210.817	2.79003	318.017	-2.91757	192.967	1.18947	300.317	-2.01637	210.817	1.42476
288	-2.17195	192.983	1.2353	286.017	-2.04069	194.983	1.32125	280.067	-1.9275	200.983	1.53477	270.15	-1.88095	210.983	3.33133	288	-2.1564	192.983	1.34671	286.017	-2.17358	194.983	1.48879	280.067	-2.12146	200.983	1.70131	270.15	-2.10476	210.983	2.82826	318	-2.91744	192.983	1.19009	300.15	-2.01598	210.983	1.42657
287.983	-2.17185	193	1.23506	285.983	-2.04074	195.017	1.32264	279.983	-1.92712	201.067	1.53817	269.983	-1.88049	211.15	3.40856	287.983	-2.15594	193	1.34664	285.983	-2.17348	195.017	1.48932	279.983	-2.12106	201.067	1.7045	269.983	-2.10422	211.15	2.86614	317.983	-2.91735	193	1.19041	299.983	-2.01557	211.15	1.42835
287.967	-2.17167	193.017	1.23467	285.95	-2.04079	195.05	1.32391	279.9	-1.92676	201.15	1.54163	269.817	-1.88004	211.317	3.48463	287.967	-2.15562	193.017	1.34691	285.95	-2.17337	195.05	1.48982	279.9	-2.12068	201.15	1.70767	269.817	-2.1037	211.317	2.90153	317.967	-2.91715	193.017	1.19079	299.817	-2.01512	211.317	1.43013
287.95	-2.17152	193.033	1.23414	285.917	-2.04082	195.083	1.32517	279.817	-1.9264	201.233	1.54514	269.65	-1.87957	211.483	3.55637	287.95	-2.15534	193.033	1.3471	285.917	-2.17325	195.083	1.49028	279.817	-2.12028	201.233	1.71084	269.65	-2.10317	211.483	2.93543	317.95	-2.91692	193.033	1.19117	299.65	-2.01462	211.483	1.43192
287.933	-2.17137	193.05	1.23378	285.883	-2.04084	195.117	1.32644	279.733	-1.92605	201.317	1.54889	269.483	-1.87909	211.65	3.62475	287.933	-2.15507	193.05	1.34737	285.883	-2.17312	195.117	1.49072	279.733	-2.11992	201.317	1.71403	269.483	-2.10262	211.65	2.96723	317.933	-2.9166	193.05	1.1915	299.483	-2.01409	211.65	1.43375
287.917	-2.17114	193.067	1.23342	285.85	-2.04085	195.15	1.32768	279.65	-1.92569	201.4	1.55261	269.317	-1.87855	211.817	3.68828	287.917	-2.15478	193.067	1.34769	285.85	-2.17303	195.15	1.49111	279.65	-2.1196	201.4	1.71731	269.317	-2.10203	211.817	2.99745	317.917	-2.91622	193.067	1.19141	299.317	-2.01353	211.817	1.43559
287.9	-2.17097	193.083	1.2331	285.817	-2.0408	195.183	1.32883	279.567	-1.92534	201.483	1.55639	269.15	-1.87803	211.983	3.748	287.9	-2.15466	193.083	1.34811	285.817	-2.17294	195.183	1.49151	279.567	-2.11931	201.483	1.7206	269.15	-2.10148	211.983	3.02312	317.9	-2.91586	193.083	1.19124	299.15	-2.01282	211.983	1.43743
287.883	-2.17085	193.1	1.23278	285.783	-2.04078	195.217	1.32993	279.483	-1.92502	201.567	1.56021	268.983	-1.87749	212.15	3.79633	287.883	-2.15446	193.1	1.34843	285.783	-2.17287	195.217	1.49188	279.483	-2.11913	201.567	1.72395	268.983	-2.10093	212.15	3.04614	317.883	-2.91553	193.1	1.19098	298.983	-2.01214	212.15	1.43928
287.867	-2.17073	193.117	1.23247	285.75	-2.04076	195.25	1.33102	279.4	-1.9247	201.65	1.56431	268.817	-1.87696	212.317	3.83729	287.867	-2.1542	193.117	1.34877	285.75	-2.17285	195.25	1.49225	279.4	-2.11895	201.65	1.72733	268.817	-2.1004	212.317	3.06589	317.867	-2.91503	193.117	1.19073	298.817	-2.01146	212.317	1.44119
287.85	-2.17069	193.133	1.23213	285.717	-2.04074	195.283	1.33204	279.317	-1.92442	201.733	1.56837	268.65	-1.87639	212.483	3.86862	287.85	-2.15388	193.133	1.3491	285.717	-2.17278	195.283	1.49261	279.317	-2.11879	201.733	1.73086	268.65	-2.09992	212.483	3.08326	317.85	-2.91483	193.133	1.19019	298.65	-2.01077	212.483	1.44309
287.833	-2.17065	193.15	1.23185	285.683	-2.04068	195.317	1.33316	279.233	-1.92415	201.817	1.57249	268.483	-1.87585	212.65	3.89288	287.833	-2.15355	193.15	1.34937	285.683	-2.1727	195.317	1.49298	279.233	-2.11865	201.817	1.73437	268.483	-2.09946	212.65	3.09436	317.833	-2.91484	193.15	1.18985	298.483	-2.01002	212.65	1.445
287.817	-2.17062	193.167	1.23182	285.65	-2.0406	195.35	1.33427	279.15	-1.92388	201.9	1.57665	268.317	-1.87532	212.817	3.89804	287.817	-2.1533	193.167	1.34966	285.65	-2.17261	195.35	1.49348	279.15	-2.1186	201.9	1.73793	268.317	-2.09901	212.817	3.10206	317.817	-2.91499	193.167	1.18947	298.317	-2.00932	212.817	1.4469
287.8	-2.17059	193.183	1.23186	285.617	-2.04049	195.383	1.33534	279.067	-1.92362	201.983	1.58111	268.15	-1.87479	212.983	3.89215	287.8	-2.15314	193.183	1.35002	285.617	-2.17248	195.383	1.494	279.067	-2.11851	201.983	1.74152	268.15	-2.09859	212.983	3.10573	317.8	-2.91516	193.183	1.18901	298.15	-2.00865	212.983	1.44885
287.783	-2.17055	193.2	1.23202	285.583	-2.04038	195.417	1.33637	278.983	-1.92341	202.067	1.58554	267.983	-1.87432	213.15	3.87288	287.783	-2.15301	193.2	1.3504	285.583	-2.17237	195.417	1.49454	278.983	-2.11841	202.067	1.7453	267.983	-2.09826	213.15	3.10662	317.783	-2.91512	193.2	1.18875	297.983	-2.00798	213.15	1.45079
287.767	-2.17053	193.217	1.23233	285.55	-2.04025	195.45	1.33733	278.9	-1.92319	202.15	1.59004	267.817	-1.87385	213.317	3.84417	287.767	-2.15287	193.217	1.35108	285.55	-2.17226	195.45	1.4951	278.9	-2.11832	202.15	1.74905	267.817	-2.0979	213.317	3.10105	317.767	-2.91512	193.217	1.18832	297.817	-2.00741	213.317	1.45273
287.75	-2.1705	193.233	1.2331	285.517	-2.04013	195.483	1.33828	278.817	-1.92297	202.233	1.59459	267.65	-1.87339	213.483	3.79258	287.75	-2.15273	193.233	1.35185	285.517	-2.17214	195.483	1.49586	278.817	-2.11822	202.233	1.75283	267.65	-2.09754	213.483	3.09222	317.75	-2.91512	193.233	1.18776	297.65	-2.00683	213.483	1.45466
287.733	-2.17051	193.25	1.2337	285.483	-2.03999	195.517	1.33923	278.733	-1.92276	202.317	1.59936	267.483	-1.87296	213.65	3.72967	287.733	-2.15258	193.25	1.35265	285.483	-2.17199	195.517	1.49657	278.733	-2.11812	202.317	1.75663	267.483	-2.09719	213.65	3.07979	317.733	-2.91464	193.25	1.1871	297.483	-2.00629	213.65	1.45662
287.717	-2.17052	193.267	1.23426	285.45	-2.03981	195.55	1.34004	278.65	-1.92258	202.4	1.60408	267.317	-1.87262	213.817	3.65428	287.717	-2.15247	193.267	1.35343	285.45	-2.17186	195.55	1.49731	278.65	-2.11801	202.4	1.7606	267.317	-2.09688	213.817	3.06492	317.717	-2.91434	193.267	1.18619	297.317	-2.00576	213.817	1.45859
287.7	-2.17041	193.283	1.2348	285.417	-2.0396	195.583	1.341	278.567	-1.92239	202.483	1.6088	267.15	-1.87225	213.983	3.57087	287.7	-2.15232	193.283	1.35477	285.417	-2.17173	195.583	1.49807	278.567	-2.11789	202.483	1.76454	267.15	-2.09655	213.983	3.04495	317.7	-2.91409	193.283	1.18551	297.15	-2.00537	213.983	1.46057
287.683	-2.17035	193.3	1.23554	285.383	-2.0394	195.617	1.342	278.483	-1.9222	202.567	1.61355	266.983	-1.87188	214.15	3.47164	287.683	-2.15217	193.3	1.35592	285.383	-2.17162	195.617	1.49889	278.483	-2.11775	202.567	1.76851	266.983	-2.09623	214.15	3.02273	317.683	-2.91392	193.3	1.18488	296.983	-2.00496	214.15	1.46257
287.667	-2.17027	193.317	1.23616	285.35	-2.0392	195.65	1.34303	278.4	-1.92201	202.65	1.61831	266.817	-1.87152	214.317	3.36714	287.667	-2.15205	193.317	1.35707	285.35	-2.17151	195.65	1.4997	278.4	-2.11761	202.65	1.77251	266.817	-2.0959	214.317	2.99808	317.667	-2.91365	193.317	1.18421	296.817	-2.00456	214.317	1.4646
287.65	-2.17015	193.333	1.23674	285.317	-2.03901	195.683	1.34421	278.317	-1.92184	202.733	1.62317	266.65	-1.87121	214.483	3.2586	287.65	-2.15195	193.333	1.35827	285.317	-2.17142	195.683	1.50054	278.317	-2.11747	202.733	1.77668	266.65	-2.09558	214.483	2.97195	317.65	-2.91343	193.333	1.18361	296.65	-2.00418	214.483	1.46662
287.633	-2.16998	193.35	1.23726	285.283	-2.03881	195.717	1.34533	278.233	-1.92167	202.817	1.628	266.483	-1.87087	214.65	3.14856	287.633	-2.15186	193.35	1.35944	285.283	-2.17136	195.717	1.50139	278.233	-2.11732	202.817	1.78086	266.483	-2.09525	214.65	2.94295	317.633	-2.9132	193.35	1.18322	296.483	-2.0039	214.65	1.46866
287.617	-2.16977	193.367	1.23757	285.25	-2.03868	195.75	1.34644	278.15	-1.9215	202.9	1.63283	266.317	-1.87053	214.817	3.03895	287.617	-2.15185	193.367	1.3605	285.25	-2.17134	195.75	1.50227	278.15	-2.11713	202.9	1.78508	266.317	-2.09492	214.817	2.91285	317.617	-2.91304	193.367	1.18302	296.317	-2.00358	214.817	1.47072
287.6	-2.16952	193.383	1.23793	285.217	-2.03859	195.783	1.34755	278.067	-1.92132	202.983	1.63766	266.15	-1.87018	214.983	2.93271	287.6	-2.15185	193.383	1.3615	285.217	-2.17136	195.783	1.50316	278.067	-2.11695	202.983	1.78933	266.15	-2.09458	214.983	2.88199	317.6	-2.91287	193.383	1.18293	296.15	-2.00325	214.983	1.47281
287.583	-2.16922	193.4	1.23827	285.183	-2.03854	195.817	1.34867	277.983	-1.92113	203.067	1.64252	265.983	-1.86981	215.15	2.83155	287.583	-2.15184	193.4	1.36246	285.183	-2.17137	195.817	1.50405	277.983	-2.11676	203.067	1.79382	265.983	-2.09421	215.15	2.85058	317.583	-2.91275	193.4	1.18333	295.983	-2.00292	215.15	1.47493
287.567	-2.16878	193.417	1.23853	285.15	-2.03861	195.85	1.34978	277.9	-1.92093	203.15	1.64738	265.817	-1.86944	215.317	2.7344	287.567	-2.15191	193.417	1.36318	285.15	-2.17138	195.85	1.50496	277.9	-2.11656	203.15	1.79827	265.817	-2.09382	215.317	2.81883	317.567	-2.91263	193.417	1.18366	295.817	-2.00258	215.317	1.47707
287.55	-2.16839	193.433	1.23851	285.117	-2.03862	195.883	1.35087	277.817	-1.92072	203.233	1.65227	265.65	-1.86906	215.483	2.64818	287.55	-2.15192	193.433	1.36392	285.117	-2.17137	195.883	1.50584	277.817	-2.1163	203.233	1.80277	265.65	-2.09341	215.483	2.78723	317.55	-2.91242	193.433	1.18413	295.65	-2.00222	215.483	1.47924
287.533	-2.16799	193.45	1.23864	285.083	-2.03863	195.917	1.35198	277.733	-1.92049	203.317	1.65719	265.483	-1.86868	215.65	2.56778	287.533	-2.15187	193.45	1.36465	285.083	-2.17141	195.917	1.50671	277.733	-2.11603	203.317	1.8073	265.483	-2.09299	215.65	2.75568	317.533	-2.91212	193.45	1.18468	295.483	-2.00187	215.65	1.48147
287.517	-2.16758	193.467	1.23876	285.05	-2.03867	195.95	1.35308	277.65	-1.9202	203.4	1.6622	265.317	-1.86828	215.817	2.49417	287.517	-2.15179	193.467	1.36537	285.05	-2.17139	195.95	1.50761	277.65	-2.11573	203.4	1.81207	265.317	-2.09249	215.817	2.72435	317.517	-2.91175	193.467	1.18541	295.317	-2.00151	215.817	1.48371
287.5	-2.16727	193.483	1.23886	285.017	-2.03873	195.983	1.35407	277.567	-1.91992	203.483	1.66725	265.15	-1.86787	215.983	2.42507	287.5	-2.15167	193.483	1.36591	285.017	-2.17136	195.983	1.50851	277.567	-2.11542	203.483	1.81684	265.15	-2.092	215.983	2.69398	317.5	-2.91142	193.483	1.18595	295.15	-2.0011	215.983	1.48596
287.483	-2.16707	193.5	1.23896	284.983	-2.03879	196.017	1.35505	277.483	-1.91963	203.567	1.67237	264.983	-1.86745	216.15	2.36609	287.483	-2.15159	193.5	1.36647	284.983	-2.17127	196.017	1.50927	277.483	-2.11504	203.567	1.82167	264.983	-2.09149	216.15	2.66425	317.483	-2.91109	193.5	1.18647	294.983	-2.0007	216.15	1.48825
287.467	-2.16688	193.517	1.23906	284.95	-2.03884	196.05	1.35597	277.4	-1.91932	203.65	1.67755	264.817	-1.86702	216.317	2.31177	287.467	-2.15153	193.517	1.36696	284.95	-2.17108	196.05	1.51007	277.4	-2.11468	203.65	1.82655	264.817	-2.09097	216.317	2.63545	317.467	-2.91073	193.517	1.18698	294.817	-2.00027	216.317	1.49054
287.45	-2.16668	193.533	1.2391	284.917	-2.03888	196.083	1.35686	277.317	-1.91895	203.733	1.683	264.65	-1.86654	216.483	2.26252	287.45	-2.15148	193.533	1.36741	284.917	-2.17095	196.083	1.51088	277.317	-2.11431	203.733	1.83178	264.65	-2.09039	216.483	2.60729	317.45	-2.91016	193.533	1.18725	294.65	-1.99984	216.483	1.49292
287.433	-2.16677	193.55	1.23907	284.883	-2.03891	196.117	1.35762	277.233	-1.91861	203.817	1.68847	264.483	-1.86605	216.65	2.21654	287.433	-2.15137	193.55	1.36766	284.883	-2.17087	196.117	1.5117	277.233	-2.11393	203.817	1.83696	264.483	-2.08984	216.65	2.58059	317.433	-2.90992	193.55	1.1875	294.483	-1.99935	216.65	1.49526
287.417	-2.16675	193.567	1.239	284.85	-2.03894	196.15	1.35842	277.15	-1.91826	203.9	1.69405	264.317	-1.86555	216.817	2.17759	287.417	-2.15129	193.567	1.3679	284.85	-2.17081	196.15	1.51248	277.15	-2.11354	203.9	1.84222	264.317	-2.0893	216.817	2.5551	317.417	-2.90983	193.567	1.18763	294.317	-1.99885	216.817	1.49761
287.4	-2.16676	193.583	1.23895	284.817	-2.03899	196.183	1.35923	277.067	-1.91792	203.983	1.69973	264.15	-1.86504	216.983	2.14177	287.4	-2.15126	193.583	1.36805	284.817	-2.17077	196.183	1.51328	277.067	-2.11316	203.983	1.84755	264.15	-2.08877	216.983	2.53055	317.4	-2.90971	193.583	1.18769	294.15	-1.99829	216.983	1.49998
287.383	-2.16681	193.6	1.2389	284.783	-2.03907	196.217	1.36003	276.983	-1.91757	204.067	1.70578	263.983	-1.86446	217.15	2.10936	287.383	-2.1513	193.6	1.36808	284.783	-2.17073	196.217	1.51409	276.983	-2.11279	204.067	1.85325	263.983	-2.08825	217.15	2.50669	317.383	-2.90982	193.6	1.18741	293.983	-1.9977	217.15	1.5024
287.367	-2.16688	193.617	1.23884	284.75	-2.03916	196.25	1.36078	276.9	-1.91726	204.15	1.7117	263.817	-1.86391	217.317	2.07913	287.367	-2.15141	193.617	1.3679	284.75	-2.17069	196.25	1.51492	276.9	-2.11244	204.15	1.8589	263.817	-2.08776	217.317	2.48438	317.367	-2.90984	193.617	1.18711	293.817	-1.99696	217.317	1.50483
287.35	-2.16689	193.633	1.23882	284.717	-2.03929	196.283	1.3615	276.817	-1.91696	204.233	1.71791	263.65	-1.86338	217.483	2.05356	287.35	-2.15148	193.633	1.36784	284.717	-2.1706	196.283	1.51586	276.817	-2.11213	204.233	1.86462	263.65	-2.0873	217.483	2.46331	317.35	-2.9098	193.633	1.18677	293.65	-1.99626	217.483	1.50728
287.333	-2.16691	193.65	1.23904	284.683	-2.03946	196.317	1.36218	276.733	-1.91668	204.317	1.72437	263.483	-1.86286	217.65	2.03004	287.333	-2.15152	193.65	1.36784	284.683	-2.17051	196.317	1.51679	276.733	-2.11186	204.317	1.87042	263.483	-2.08685	217.65	2.44318	317.333	-2.90988	193.65	1.1864	293.483	-1.99556	217.65	1.50974
287.317	-2.1669	193.667	1.23938	284.65	-2.03964	196.35	1.36286	276.65	-1.91648	204.4	1.73112	263.317	-1.86236	217.817	2.00871	287.317	-2.15157	193.667	1.36789	284.65	-2.1704	196.35	1.51771	276.65	-2.11163	204.4	1.87658	263.317	-2.0865	217.817	2.42373	317.317	-2.91007	193.667	1.18558	293.317	-1.99485	217.817	1.51231
287.3	-2.16692	193.683	1.23973	284.617	-2.0399	196.383	1.3635	276.567	-1.91628	204.483	1.73778	263.15	-1.86188	217.983	1.98871	287.3	-2.15179	193.683	1.36806	284.617	-2.17027	196.383	1.51861	276.567	-2.11144	204.483	1.88269	263.15	-2.08614	217.983	2.40576	317.3	-2.91025	193.683	1.18493	293.15	-1.99406	217.983	1.51484
287.283	-2.16693	193.7	1.2403	284.583	-2.04009	196.417	1.3642	276.483	-1.91609	204.567	1.74448	262.983	-1.86141	218.15	1.97177	287.283	-2.15193	193.7	1.36828	284.583	-2.17011	196.417	1.51956	276.483	-2.11138	204.567	1.88888	262.983	-2.08579	218.15	2.38883	317.283	-2.9105	193.7	1.18439	292.983	-1.99333	218.15	1.51738
287.267	-2.16699	193.717	1.24077	284.55	-2.04028	196.45	1.36489	276.4	-1.91592	204.65	1.75137	262.817	-1.86097	218.317	1.95617	287.267	-2.15199	193.717	1.36858	284.55	-2.16994	196.45	1.52043	276.4	-2.11128	204.65	1.89514	262.817	-2.08546	218.317	2.37266	317.267	-2.91069	193.717	1.1839	292.817	-1.99263	218.317	1.51995
287.25	-2.16706	193.733	1.24127	284.517	-2.04045	196.483	1.36557	276.317	-1.91584	204.733	1.75882	262.65	-1.86055	218.483	1.94206	287.25	-2.15201	193.733	1.36899	284.517	-2.16972	196.483	1.52128	276.317	-2.1112	204.733	1.90181	262.65	-2.08521	218.483	2.35732	317.25	-2.911	193.733	1.18333	292.65	-1.99196	218.483	1.52259
287.233	-2.16713	193.75	1.24177	284.483	-2.04055	196.517	1.36628	276.233	-1.91573	204.817	1.76631	262.483	-1.86022	218.65	1.92945	287.233	-2.15201	193.75	1.36982	284.483	-2.16951	196.517	1.52212	276.233	-2.11113	204.817	1.90839	262.483	-2.08493	218.65	2.34255	317.233	-2.91125	193.75	1.18284	292.483	-1.99136	218.65	1.52523
287.217	-2.16716	193.767	1.24232	284.45	-2.04064	196.55	1.36699	276.15	-1.91562	204.9	1.77398	262.317	-1.85987	218.817	1.9175	287.217	-2.15201	193.767	1.37048	284.45	-2.16928	196.55	1.52282	276.15	-2.11112	204.9	1.91504	262.317	-2.08465	218.817	2.32918	317.217	-2.91155	193.767	1.1826	292.317	-1.99076	218.817	1.52787
287.2	-2.16718	193.783	1.24288	284.417	-2.04072	196.583	1.36775	276.067	-1.91552	204.983	1.7818	262.15	-1.85953	218.983	1.90703	287.2	-2.15206	193.783	1.37106	284.417	-2.16905	196.583	1.52356	276.067	-2.11109	204.983	1.92201	262.15	-2.08437	218.983	2.31634	317.2	-2.91178	193.783	1.18252	292.15	-1.99019	218.983	1.5305
287.183	-2.16716	193.8	1.24338	284.383	-2.04077	196.617	1.36853	275.983	-1.91543	205.067	1.79026	261.983	-1.8592	219.15	1.89759	287.183	-2.15214	193.8	1.37161	284.383	-2.16883	196.617	1.52429	275.983	-2.11104	205.067	1.92929	261.983	-2.08412	219.15	2.30422	317.183	-2.91179	193.8	1.18283	291.983	-1.98967	219.15	1.53321
287.167	-2.16716	193.817	1.24387	284.35	-2.04081	196.65	1.36935	275.9	-1.91531	205.15	1.79874	261.817	-1.85893	219.317	1.88891	287.167	-2.15219	193.817	1.37205	284.35	-2.16862	196.65	1.525	275.9	-2.11099	205.15	1.93648	261.817	-2.08386	219.317	2.29256	317.167	-2.91172	193.817	1.18294	291.817	-1.98918	219.317	1.53589
287.15	-2.16715	193.833	1.24455	284.317	-2.04079	196.683	1.37024	275.817	-1.91519	205.233	1.80743	261.65	-1.85863	219.483	1.88074	287.15	-2.1523	193.833	1.37233	284.317	-2.16843	196.683	1.52567	275.817	-2.11091	205.233	1.94376	261.65	-2.08359	219.483	2.28189	317.15	-2.91156	193.833	1.18299	291.65	-1.9888	219.483	1.53856
287.133	-2.1671	193.85	1.24507	284.283	-2.04079	196.717	1.3712	275.733	-1.91506	205.317	1.81629	261.483	-1.85833	219.65	1.87374	287.133	-2.15241	193.85	1.37253	284.283	-2.16827	196.717	1.52622	275.733	-2.11082	205.317	1.95138	261.483	-2.08332	219.65	2.27161	317.133	-2.91135	193.85	1.18303	291.483	-1.98841	219.65	1.54124
287.117	-2.16698	193.867	1.24549	284.25	-2.04078	196.75	1.37219	275.65	-1.91486	205.4	1.82574	261.317	-1.85802	219.817	1.86719	287.117	-2.15251	193.867	1.37268	284.25	-2.16819	196.75	1.52679	275.65	-2.1107	205.4	1.95914	261.317	-2.08304	219.817	2.26188	317.117	-2.91093	193.867	1.18321	291.317	-1.98803	219.817	1.54393
287.1	-2.16682	193.883	1.24582	284.217	-2.04077	196.783	1.37342	275.567	-1.91468	205.483	1.8351	261.15	-1.85772	219.983	1.86122	287.1	-2.1527	193.883	1.37229	284.217	-2.1681	196.783	1.52734	275.567	-2.11057	205.483	1.96703	261.15	-2.08275	219.983	2.2525	317.1	-2.91061	193.883	1.18324	291.15	-1.98768	219.983	1.54662
287.083	-2.16661	193.9	1.24596	284.183	-2.04076	196.817	1.37472	275.483	-1.91448	205.567	1.84492	260.983	-1.8574	220.15	1.85562	287.083	-2.15286	193.9	1.37211	284.183	-2.16804	196.817	1.52789	275.483	-2.11037	205.567	1.97509	260.983	-2.08244	220.15	2.24396	317.083	-2.91022	193.9	1.18323	290.983	-1.98739	220.15	1.54932
287.067	-2.16635	193.917	1.24611	284.15	-2.04079	196.85	1.37608	275.4	-1.91427	205.65	1.85513	260.817	-1.85708	220.317	1.85081	287.067	-2.15306	193.917	1.3719	284.15	-2.16799	196.85	1.52837	275.4	-2.11018	205.65	1.98325	260.817	-2.08211	220.317	2.23576	317.067	-2.90984	193.917	1.18324	290.817	-1.98708	220.317	1.55204
287.05	-2.16609	193.933	1.24633	284.117	-2.04086	196.883	1.37748	275.317	-1.91406	205.733	1.86569	260.65	-1.85675	220.483	1.84628	287.05	-2.15328	193.933	1.3716	284.117	-2.168	196.883	1.52895	275.317	-2.10998	205.733	1.99198	260.65	-2.08172	220.483	2.22799	317.05	-2.90967	193.933	1.18306	290.65	-1.98676	220.483	1.55478
287.033	-2.16572	193.95	1.24657	284.083	-2.04093	196.917	1.37914	275.233	-1.91379	205.817	1.87621	260.483	-1.85637	220.65	1.84212	287.033	-2.15343	193.95	1.37105	284.083	-2.16799	196.917	1.52954	275.233	-2.10978	205.817	2.00075	260.483	-2.08132	220.65	2.2205	317.033	-2.90942	193.95	1.18309	290.483	-1.98643	220.65	1.55751
287.017	-2.16539	193.967	1.24667	284.05	-2.041	196.95	1.38066	275.15	-1.91352	205.9	1.88712	260.317	-1.856	220.817	1.83821	287.017	-2.15359	193.967	1.37044	284.05	-2.16798	196.95	1.53013	275.15	-2.10953	205.9	2.00972	260.317	-2.0809	220.817	2.21368	317.017	-2.90899	193.967	1.18324	290.317	-1.9861	220.817	1.56025
287	-2.16507	193.983	1.24691	284.017	-2.04108	196.983	1.38213	275.067	-1.91325	205.983	1.89832	260.15	-1.8556	220.983	1.83501	287	-2.15371	193.983	1.36981	284.017	-2.16798	196.983	1.53076	275.067	-2.10928	205.983	2.01887	260.15	-2.08046	220.983	2.20717	317	-2.90849	193.983	1.1834	290.15	-1.98576	220.983	1.563
286.983	-2.16474	194	1.2472	283.983	-2.04118	197.017	1.38359	274.983	-1.91299	206.067	1.91028	259.983	-1.85519	221.15	1.83184	286.983	-2.15377	194	1.36924	283.983	-2.16795	197.017	1.53132	274.983	-2.10902	206.067	2.02862	259.983	-2.07993	221.15	2.20102	316.983	-2.90827	194	1.18395	289.983	-1.98541	221.15	1.56579
286.967	-2.16441	194.017	1.2475	283.95	-2.04125	197.05	1.38499	274.9	-1.91269	206.15	1.92245	259.817	-1.85471	221.317	1.82888	286.967	-2.15385	194.017	1.36864	283.95	-2.16793	197.05	1.53189	274.9	-2.10875	206.15	2.03834	259.817	-2.07945	221.317	2.19499	316.967	-2.90805	194.017	1.18433	289.817	-1.98504	221.317	1.56859
286.95	-2.16406	194.033	1.24792	283.917	-2.04134	197.083	1.38632	274.817	-1.9124	206.233	1.93504	259.65	-1.85423	221.483	1.82607	286.95	-2.15392	194.033	1.36779	283.917	-2.16789	197.083	1.53251	274.817	-2.10843	206.233	2.04853	259.65	-2.07896	221.483	2.18935	316.95	-2.90777	194.033	1.18467	289.65	-1.98459	221.483	1.5714
286.933	-2.16376	194.05	1.2482	283.883	-2.04141	197.117	1.38758	274.733	-1.91211	206.317	1.94794	259.483	-1.85375	221.65	1.82363	286.933	-2.15404	194.05	1.3672	283.883	-2.16784	197.117	1.53311	274.733	-2.1081	206.317	2.0588	259.483	-2.07848	221.65	2.1838	316.933	-2.90748	194.05	1.18513	289.483	-1.98412	221.65	1.57421
286.917	-2.16345	194.067	1.24841	283.85	-2.04149	197.15	1.38881	274.65	-1.91183	206.4	1.96175	259.317	-1.85326	221.817	1.82126	286.917	-2.15414	194.067	1.36666	283.85	-2.16777	197.15	1.53376	274.65	-2.10775	206.4	2.06966	259.317	-2.078	221.817	2.17868	316.917	-2.90741	194.067	1.18565	289.317	-1.98362	221.817	1.57704
286.9	-2.16322	194.083	1.24868	283.817	-2.04157	197.183	1.38984	274.567	-1.91153	206.483	1.97579	259.15	-1.85273	221.983	1.81907	286.9	-2.15425	194.083	1.36613	283.817	-2.16776	197.183	1.53443	274.567	-2.10739	206.483	2.08056	259.15	-2.07753	221.983	2.17373	316.9	-2.90736	194.083	1.18601	289.15	-1.98308	221.983	1.57985
286.883	-2.16305	194.1	1.24869	283.783	-2.04166	197.217	1.39095	274.483	-1.91124	206.567	1.99031	258.983	-1.85223	222.15	1.81708	286.883	-2.15439	194.1	1.36576	283.783	-2.16776	197.217	1.53512	274.483	-2.10697	206.567	2.09169	258.983	-2.0771	222.15	2.16894	316.883	-2.90737	194.1	1.18627	288.983	-1.9824	222.15	1.58265
286.867	-2.16293	194.117	1.24882	283.75	-2.04175	197.25	1.39205	274.4	-1.91094	206.65	2.0052	258.817	-1.85176	222.317	1.81526	286.867	-2.15443	194.117	1.36534	283.75	-2.16773	197.25	1.53594	274.4	-2.10659	206.65	2.10302	258.817	-2.07667	222.317	2.16414	316.867	-2.90744	194.117	1.18655	288.817	-1.98175	222.317	1.58545
286.85	-2.16284	194.133	1.24913	283.717	-2.04183	197.283	1.39311	274.317	-1.91065	206.733	2.02106	258.65	-1.85131	222.483	1.81345	286.85	-2.15442	194.133	1.36494	283.717	-2.16769	197.283	1.53673	274.317	-2.10621	206.733	2.11481	258.65	-2.07632	222.483	2.15956	316.85	-2.90757	194.133	1.18669	288.65	-1.9811	222.483	1.58819
286.833	-2.16297	194.15	1.24956	283.683	-2.0419	197.317	1.39414	274.233	-1.91035	206.817	2.03711	258.483	-1.85091	222.65	1.81184	286.833	-2.15442	194.15	1.36455	283.683	-2.16762	197.317	1.53753	274.233	-2.10583	206.817	2.12683	258.483	-2.07596	222.65	2.15517	316.833	-2.90766	194.15	1.18684	288.483	-1.98045	222.65	1.59093
286.817	-2.16297	194.167	1.25	283.65	-2.04199	197.35	1.39522	274.15	-1.91007	206.9	2.05404	258.317	-1.85052	222.817	1.81025	286.817	-2.15428	194.167	1.36429	283.65	-2.16755	197.35	1.53837	274.15	-2.10547	206.9	2.13925	258.317	-2.07563	222.817	2.15098	316.817	-2.90783	194.167	1.18681	288.317	-1.97972	222.817	1.59363
286.8	-2.163	194.183	1.2505	283.617	-2.04206	197.383	1.39631	274.067	-1.9098	206.983	2.07124	258.15	-1.85015	222.983	1.80899	286.8	-2.15419	194.183	1.36416	283.617	-2.16747	197.383	1.53931	274.067	-2.10514	206.983	2.15198	258.15	-2.0753	222.983	2.14682	316.8	-2.90802	194.183	1.1867	288.15	-1.97904	222.983	1.5963
286.783	-2.16308	194.2	1.25108	283.583	-2.04207	197.417	1.39742	273.983	-1.90956	207.067	2.08911	257.983	-1.84978	223.15	1.80765	286.783	-2.15411	194.2	1.3642	283.583	-2.16726	197.417	1.54024	273.983	-2.10482	207.067	2.16546	257.983	-2.07505	223.15	2.14266	316.783	-2.9083	194.2	1.18636	287.983	-1.97839	223.15	1.59883
286.767	-2.16313	194.217	1.25167	283.55	-2.04207	197.45	1.39857	273.9	-1.90937	207.15	2.1077	257.817	-1.8495	223.317	1.80635	286.767	-2.15401	194.217	1.36436	283.55	-2.16706	197.45	1.54117	273.9	-2.10452	207.15	2.1791	257.817	-2.07478	223.317	2.13856	316.767	-2.90852	194.217	1.18606	287.817	-1.97776	223.317	1.60135
286.75	-2.16314	194.233	1.25246	283.517	-2.042	197.483	1.39977	273.817	-1.90918	207.233	2.12707	257.65	-1.84919	223.483	1.8051	286.75	-2.15385	194.233	1.36483	283.517	-2.16687	197.483	1.54212	273.817	-2.10434	207.233	2.19311	257.65	-2.07451	223.483	2.13464	316.75	-2.9087	194.233	1.18577	287.65	-1.97721	223.483	1.60385
286.733	-2.16312	194.25	1.25313	283.483	-2.0419	197.517	1.40103	273.733	-1.90901	207.317	2.14652	257.483	-1.84888	223.65	1.80406	286.733	-2.1537	194.25	1.36523	283.483	-2.16666	197.517	1.54316	273.733	-2.10416	207.317	2.20741	257.483	-2.07424	223.65	2.1307	316.733	-2.90895	194.25	1.18544	287.483	-1.97667	223.65	1.60631
286.717	-2.16306	194.267	1.2537	283.45	-2.04178	197.55	1.40236	273.65	-1.90885	207.4	2.16733	257.317	-1.84858	223.817	1.80296	286.717	-2.15356	194.267	1.36575	283.45	-2.1664	197.55	1.54413	273.65	-2.104	207.4	2.22251	257.317	-2.07401	223.817	2.1268	316.717	-2.90939	194.267	1.18509	287.317	-1.97617	223.817	1.60857
286.7	-2.16281	194.283	1.25426	283.417	-2.04168	197.583	1.40386	273.567	-1.90876	207.483	2.18867	257.15	-1.8483	223.983	1.80191	286.7	-2.15343	194.283	1.36635	283.417	-2.16617	197.583	1.54511	273.567	-2.10384	207.483	2.23775	257.15	-2.07377	223.983	2.12293	316.7	-2.90975	194.283	1.18467	287.15	-1.97569	223.983	1.61085
286.683	-2.16261	194.3	1.25455	283.383	-2.04153	197.617	1.40536	273.483	-1.90865	207.567	2.21077	256.983	-1.848	224.15	1.80101	286.683	-2.1533	194.3	1.3674	283.383	-2.16598	197.617	1.54614	273.483	-2.10381	207.567	2.25338	256.983	-2.07354	224.15	2.11923	316.683	-2.90996	194.3	1.18433	286.983	-1.97537	224.15	1.61308
286.667	-2.16239	194.317	1.25479	283.35	-2.04142	197.65	1.40689	273.4	-1.90854	207.65	2.23338	256.817	-1.8477	224.317	1.80021	286.667	-2.15321	194.317	1.36835	283.35	-2.1658	197.65	1.54713	273.4	-2.10375	207.65	2.2693	256.817	-2.0733	224.317	2.11548	316.667	-2.9101	194.317	1.18401	286.817	-1.97501	224.317	1.61526
286.65	-2.16213	194.333	1.25494	283.317	-2.04133	197.683	1.40845	273.317	-1.90842	207.733	2.25746	256.65	-1.84739	224.483	1.79936	286.65	-2.15316	194.333	1.36945	283.317	-2.16568	197.683	1.54814	273.317	-2.10368	207.733	2.28603	256.65	-2.07308	224.483	2.11174	316.65	-2.91008	194.333	1.18371	286.65	-1.97466	224.483	1.61721
286.633	-2.16177	194.35	1.25505	283.283	-2.04124	197.717	1.41019	273.233	-1.90833	207.817	2.28212	256.483	-1.84708	224.65	1.79854	286.633	-2.15313	194.35	1.37077	283.283	-2.16558	197.717	1.54916	273.233	-2.10363	207.817	2.30297	256.483	-2.07284	224.65	2.10801	316.633	-2.9099	194.35	1.18356	286.483	-1.97434	224.65	1.61917
286.617	-2.16148	194.367	1.2547	283.25	-2.04124	197.75	1.41186	273.15	-1.90822	207.9	2.30756	256.317	-1.84676	224.817	1.79775	286.617	-2.15326	194.367	1.37272	283.25	-2.16551	197.75	1.55021	273.15	-2.10361	207.9	2.32036	256.317	-2.07259	224.817	2.10437	316.617	-2.9097	194.367	1.18342	286.317	-1.9741	224.817	1.62105
286.6	-2.16124	194.383	1.25448	283.217	-2.04119	197.783	1.41353	273.067	-1.9081	207.983	2.33351	256.15	-1.84644	224.983	1.79707	286.6	-2.15341	194.383	1.37452	283.217	-2.16546	197.783	1.55131	273.067	-2.10357	207.983	2.33812	256.15	-2.07233	224.983	2.10071	316.6	-2.90953	194.383	1.18333	286.15	-1.97384	224.983	1.62285
286.583	-2.16103	194.4	1.2543	283.183	-2.04118	197.817	1.41517	272.983	-1.90799	208.067	2.36087	255.983	-1.84611	225.15	1.79637	286.583	-2.15356	194.4	1.37627	283.183	-2.16547	197.817	1.55235	272.983	-2.10351	208.067	2.35683	255.983	-2.07201	225.15	2.09705	316.583	-2.90895	194.4	1.18331	285.983	-1.97358	225.15	1.62428
286.567	-2.16089	194.417	1.25414	283.15	-2.04119	197.85	1.4167	272.9	-1.90786	208.15	2.3889	255.817	-1.84575	225.317	1.79568	286.567	-2.15374	194.417	1.37805	283.15	-2.16542	197.85	1.55333	272.9	-2.10344	208.15	2.37574	255.817	-2.07168	225.317	2.09341	316.567	-2.90859	194.417	1.18344	285.817	-1.97333	225.317	1.62571
286.55	-2.1607	194.433	1.25385	283.117	-2.04125	197.883	1.41816	272.817	-1.90773	208.233	2.41793	255.65	-1.84539	225.483	1.79502	286.55	-2.15401	194.433	1.38012	283.117	-2.16536	197.883	1.55429	272.817	-2.10333	208.233	2.39514	255.65	-2.07131	225.483	2.08982	316.55	-2.90829	194.433	1.18342	285.65	-1.97312	225.483	1.62704
286.533	-2.16051	194.45	1.25368	283.083	-2.0413	197.917	1.41952	272.733	-1.90758	208.317	2.44762	255.483	-1.84501	225.65	1.79444	286.533	-2.15416	194.45	1.38194	283.083	-2.1653	197.917	1.55522	272.733	-2.10321	208.317	2.41493	255.483	-2.07092	225.65	2.08622	316.533	-2.90798	194.45	1.18335	285.483	-1.97289	225.65	1.62827
286.517	-2.16037	194.467	1.25354	283.05	-2.04137	197.95	1.42079	272.65	-1.90742	208.4	2.47874	255.317	-1.84462	225.817	1.79382	286.517	-2.15427	194.467	1.38364	283.05	-2.16522	197.95	1.55613	272.65	-2.10308	208.4	2.43568	255.317	-2.07042	225.817	2.08265	316.517	-2.90781	194.467	1.18328	285.317	-1.97264	225.817	1.62906
286.5	-2.16022	194.483	1.25337	283.017	-2.04146	197.983	1.42177	272.567	-1.90723	208.483	2.51048	255.15	-1.84418	225.983	1.79321	286.5	-2.15437	194.483	1.38533	283.017	-2.16515	197.983	1.55703	272.567	-2.10294	208.483	2.45663	255.15	-2.06997	225.983	2.07909	316.5	-2.90757	194.483	1.18322	285.15	-1.97238	225.983	1.62998
286.483	-2.16008	194.5	1.25341	282.983	-2.04157	198.017	1.42282	272.483	-1.90703	208.567	2.54321	254.983	-1.84375	226.15	1.79261	286.483	-2.15436	194.5	1.38662	282.983	-2.16507	198.017	1.55793	272.483	-2.10274	208.567	2.47807	254.983	-2.06952	226.15	2.07566	316.483	-2.90722	194.5	1.18317	284.983	-1.9721	226.15	1.63065
286.467	-2.15993	194.517	1.25342	282.95	-2.04166	198.05	1.42388	272.4	-1.90683	208.65	2.57672	254.817	-1.84331	226.317	1.79204	286.467	-2.15442	194.517	1.38783	282.95	-2.165	198.05	1.55885	272.4	-2.10256	208.65	2.50008	254.817	-2.06907	226.317	2.07222	316.467	-2.90677	194.517	1.18311	284.817	-1.97177	226.317	1.63118
286.45	-2.1598	194.533	1.2534	282.917	-2.04165	198.083	1.42493	272.317	-1.90661	208.733	2.61247	254.65	-1.84288	226.483	1.79146	286.45	-2.15454	194.533	1.38885	282.917	-2.16494	198.083	1.55979	272.317	-2.10237	208.733	2.52246	254.65	-2.0686	226.483	2.06879	316.45	-2.90628	194.533	1.183	284.65	-1.9714	226.483	1.63114
286.433	-2.15969	194.55	1.25334	282.883	-2.04151	198.117	1.42577	272.233	-1.90634	208.817	2.64916	254.483	-1.84241	226.65	1.7909	286.433	-2.1547	194.55	1.38974	282.883	-2.16486	198.117	1.56075	272.233	-2.10218	208.817	2.54551	254.483	-2.06816	226.65	2.06546	316.433	-2.90582	194.55	1.18305	284.483	-1.971	226.65	1.63109
286.417	-2.1596	194.567	1.25345	282.85	-2.04102	198.15	1.42674	272.15	-1.90607	208.9	2.68708	254.317	-1.84197	226.817	1.79035	286.417	-2.15479	194.567	1.39015	282.85	-2.16477	198.15	1.56176	272.15	-2.10194	208.9	2.56914	254.317	-2.06775	226.817	2.06239	316.417	-2.90537	194.567	1.18323	284.317	-1.97044	226.817	1.63085
286.4	-2.15951	194.583	1.25357	282.817	-2.04054	198.183	1.42776	272.067	-1.90578	208.983	2.72581	254.15	-1.84154	226.983	1.78983	286.4	-2.15488	194.583	1.39069	282.817	-2.16471	198.183	1.56289	272.067	-2.10169	208.983	2.59346	254.15	-2.06734	226.983	2.05935	316.4	-2.90495	194.583	1.18349	284.15	-1.96991	226.983	1.63044
286.383	-2.15942	194.6	1.25373	282.783	-2.03955	198.217	1.42882	271.983	-1.90548	209.067	2.76662	253.983	-1.84114	227.15	1.78931	286.383	-2.15499	194.6	1.39114	282.783	-2.16469	198.217	1.564	271.983	-2.10141	209.067	2.61799	253.983	-2.067	227.15	2.05642	316.383	-2.90451	194.6	1.18387	283.983	-1.96935	227.15	1.62945
286.367	-2.15945	194.617	1.25393	282.75	-2.0383	198.25	1.42995	271.9	-1.90513	209.15	2.80831	253.817	-1.84078	227.317	1.78879	286.367	-2.15511	194.617	1.39147	282.75	-2.16467	198.25	1.56509	271.9	-2.1011	209.15	2.64327	253.817	-2.06666	227.317	2.05357	316.367	-2.90417	194.617	1.18454	283.817	-1.96876	227.317	1.62853
286.35	-2.15942	194.633	1.2542	282.717	-2.03577	198.283	1.43117	271.817	-1.90479	209.233	2.85124	253.65	-1.84043	227.483	1.78827	286.35	-2.15508	194.633	1.39146	282.717	-2.16463	198.283	1.56615	271.817	-2.10072	209.233	2.66871	253.65	-2.06633	227.483	2.05104	316.35	-2.90384	194.633	1.18509	283.65	-1.96801	227.483	1.62709
286.333	-2.15938	194.65	1.25453	282.683	-2.03386	198.317	1.43244	271.733	-1.90446	209.317	2.89501	253.483	-1.8401	227.65	1.78778	286.333	-2.155	194.65	1.39166	282.683	-2.16457	198.317	1.5672	271.733	-2.10037	209.317	2.69459	253.483	-2.066	227.65	2.04845	316.333	-2.90349	194.65	1.18563	283.483	-1.96732	227.65	1.62518
286.317	-2.15939	194.667	1.25494	282.65	-2.03209	198.35	1.43371	271.65	-1.90413	209.4	2.9408	253.317	-1.83978	227.817	1.78729	286.317	-2.1549	194.667	1.39191	282.65	-2.16451	198.35	1.56822	271.65	-2.10003	209.4	2.72091	253.317	-2.06574	227.817	2.04611	316.317	-2.90336	194.667	1.18621	283.317	-1.96665	227.817	1.6228
286.3	-2.15942	194.683	1.25535	282.617	-2.03037	198.383	1.43516	271.567	-1.9038	209.483	2.9875	253.15	-1.83954	227.983	1.78681	286.3	-2.15477	194.683	1.39218	282.617	-2.16441	198.383	1.56922	271.567	-2.0997	209.483	2.74761	253.15	-2.06547	227.983	2.04398	316.3	-2.90327	194.683	1.18658	283.15	-1.96598	227.983	1.62038
286.283	-2.15947	194.7	1.25594	282.583	-2.02878	198.417	1.43654	271.483	-1.9035	209.567	3.03542	252.983	-1.83926	228.15	1.78634	286.283	-2.15453	194.7	1.39241	282.583	-2.1643	198.417	1.57015	271.483	-2.09935	209.567	2.77431	252.983	-2.06519	228.15	2.04204	316.283	-2.90316	194.7	1.18694	282.983	-1.96528	228.15	1.61769
286.267	-2.1595	194.717	1.25648	282.55	-2.02744	198.45	1.43793	271.4	-1.90322	209.65	3.08415	252.817	-1.83898	228.317	1.7859	286.267	-2.15435	194.717	1.39256	282.55	-2.16419	198.45	1.57099	271.4	-2.09902	209.65	2.80145	252.817	-2.06492	228.317	2.04008	316.267	-2.90305	194.717	1.18728	282.817	-1.96464	228.317	1.61478
286.25	-2.15955	194.733	1.25703	282.517	-2.02637	198.483	1.43936	271.317	-1.90297	209.733	3.13471	252.65	-1.83871	228.483	1.78546	286.25	-2.15417	194.733	1.39264	282.517	-2.16394	198.483	1.5719	271.317	-2.09873	209.733	2.82874	252.65	-2.06468	228.483	2.03835	316.25	-2.90313	194.733	1.18754	282.65	-1.96403	228.483	1.61139
286.233	-2.15964	194.75	1.25762	282.483	-2.02547	198.517	1.44085	271.233	-1.90282	209.817	3.18606	252.483	-1.83844	228.65	1.78502	286.233	-2.15399	194.75	1.39272	282.483	-2.16376	198.517	1.57281	271.233	-2.09846	209.817	2.85614	252.483	-2.06444	228.65	2.03682	316.233	-2.90329	194.75	1.18727	282.483	-1.96345	228.65	1.60776
286.217	-2.15983	194.767	1.25824	282.45	-2.02549	198.55	1.44235	271.15	-1.90266	209.9	3.23851	252.317	-1.83816	228.817	1.78459	286.217	-2.15404	194.767	1.39282	282.45	-2.16359	198.55	1.57371	271.15	-2.09827	209.9	2.88341	252.317	-2.06421	228.817	2.03547	316.217	-2.90345	194.767	1.18718	282.317	-1.96296	228.817	1.60371
286.2	-2.15997	194.783	1.25897	282.417	-2.02539	198.583	1.44389	271.067	-1.90251	209.983	3.29166	252.15	-1.83787	228.983	1.7842	286.2	-2.15411	194.783	1.39298	282.417	-2.16343	198.583	1.57458	271.067	-2.09808	209.983	2.91061	252.15	-2.06399	228.983	2.03413	316.2	-2.90357	194.783	1.18707	282.15	-1.96246	228.983	1.59917
286.183	-2.16003	194.8	1.25969	282.383	-2.02546	198.617	1.44546	270.983	-1.90238	210.067	3.34656	251.983	-1.83757	229.15	1.78379	286.183	-2.1542	194.8	1.39323	282.383	-2.16325	198.617	1.57545	270.983	-2.09791	210.067	2.93775	251.983	-2.06379	229.15	2.03288	316.183	-2.90395	194.8	1.18694	281.983	-1.96199	229.15	1.5944
286.167	-2.16008	194.817	1.26038	282.35	-2.02568	198.65	1.44721	270.9	-1.90233	210.15	3.4021	251.817	-1.83724	229.317	1.78338	286.167	-2.15433	194.817	1.39349	282.35	-2.16307	198.65	1.5763	270.9	-2.09776	210.15	2.96496	251.817	-2.06358	229.317	2.03171	316.167	-2.90433	194.817	1.1866	281.817	-1.96153	229.317	1.5893
286.15	-2.16017	194.833	1.261	282.317	-2.02671	198.683	1.44895	270.817	-1.90225	210.233	3.45846	251.65	-1.83692	229.483	1.78297	286.15	-2.15467	194.833	1.39398	282.317	-2.16291	198.683	1.57715	270.817	-2.09763	210.233	2.99203	251.65	-2.06334	229.483	2.03077	316.15	-2.90465	194.833	1.18634	281.65	-1.9612	229.483	1.58379
286.133	-2.16007	194.85	1.26153	282.283	-2.02747	198.717	1.45074	270.733	-1.90215	210.317	3.51529	251.483	-1.83658	229.65	1.78256	286.133	-2.15487	194.85	1.39453	282.283	-2.16278	198.717	1.57795	270.733	-2.0976	210.317	3.01871	251.483	-2.06309	229.65	2.02983	316.133	-2.90495	194.85	1.18597	281.483	-1.96085	229.65	1.57792
286.117	-2.1599	194.867	1.26201	282.25	-2.02827	198.75	1.45256	270.65	-1.90206	210.4	3.57353	251.317	-1.83625	229.817	1.78215	286.117	-2.15509	194.867	1.39522	282.25	-2.16267	198.75	1.57875	270.65	-2.09755	210.4	3.04509	251.317	-2.0628	229.817	2.02899	316.117	-2.90545	194.867	1.18554	281.317	-1.96051	229.817	1.5712
286.1	-2.15974	194.883	1.26248	282.217	-2.02915	198.783	1.4544	270.567	-1.90196	210.483	3.63186	251.15	-1.83588	229.983	1.78173	286.1	-2.15535	194.883	1.396	282.217	-2.16256	198.783	1.57956	270.567	-2.09749	210.483	3.0707	251.15	-2.06248	229.983	2.02825	316.1	-2.90578	194.883	1.18522	281.15	-1.96017	229.983	1.56434
286.083	-2.15936	194.9	1.26298	282.183	-2.03035	198.817	1.45618	270.483	-1.90186	210.567	3.69053	250.983	-1.83551	230.15	1.78132	286.083	-2.15558	194.9	1.39718	282.183	-2.16249	198.817	1.58035	270.483	-2.09742	210.567	3.09615	250.983	-2.06214	230.15	2.0276	316.083	-2.90603	194.9	1.1849	280.983	-1.95993	230.15	1.55702
286.067	-2.15909	194.917	1.26328	282.15	-2.03141	198.85	1.45795	270.4	-1.90174	210.65	3.74921	250.817	-1.83513	230.317	1.7809	286.067	-2.15578	194.917	1.39826	282.15	-2.16243	198.85	1.5811	270.4	-2.09738	210.65	3.12073	250.817	-2.06179	230.317	2.02693	316.067	-2.90625	194.917	1.18463	280.817	-1.95965	230.317	1.54919
286.05	-2.15889	194.933	1.26368	282.117	-2.03244	198.883	1.45971	270.317	-1.90161	210.733	3.80782	250.65	-1.83474	230.483	1.78048	286.05	-2.1559	194.933	1.39935	282.117	-2.16246	198.883	1.58183	270.317	-2.09731	210.733	3.14478	250.65	-2.06135	230.483	2.02629	316.05	-2.9064	194.933	1.18441	280.65	-1.95937	230.483	1.54115
286.033	-2.15874	194.95	1.26408	282.083	-2.03345	198.917	1.46131	270.233	-1.90145	210.817	3.86643	250.483	-1.83432	230.65	1.78007	286.033	-2.15599	194.95	1.40038	282.083	-2.16246	198.917	1.58257	270.233	-2.09723	210.817	3.16735	250.483	-2.06095	230.65	2.02567	316.033	-2.90636	194.95	1.18436	280.483	-1.95909	230.65	1.5328
286.017	-2.15853	194.967	1.26441	282.05	-2.03446	198.95	1.46294	270.15	-1.90129	210.9	3.92496	250.317	-1.83391	230.817	1.77965	286.017	-2.15608	194.967	1.40136	282.05	-2.16244	198.95	1.58331	270.15	-2.09713	210.9	3.18917	250.317	-2.06055	230.817	2.02516	316.017	-2.90634	194.967	1.18438	280.317	-1.95879	230.817	1.52401
286	-2.15833	194.983	1.26472	282.017	-2.03543	198.983	1.46455	270.067	-1.90114	210.983	3.98334	250.15	-1.83348	230.983	1.77925	286	-2.15609	194.983	1.40222	282.017	-2.1624	198.983	1.58415	270.067	-2.09698	210.983	3.20989	250.15	-2.06015	230.983	2.02464	316	-2.90623	194.983	1.18448	280.15	-1.95848	230.983	1.51469
285.983	-2.1581	195	1.26495	281.983	-2.03636	199.017	1.46617	269.983	-1.90097	211.067	4.04012	249.983	-1.83304	231.15	1.77884	285.983	-2.15607	195	1.40299	281.983	-2.16238	199.017	1.58502	269.983	-2.09685	211.067	3.22985	249.983	-2.05975	231.15	2.02413	315.983	-2.90611	195	1.18465	279.983	-1.95816	231.15	1.50504
285.967	-2.15786	195.017	1.26506	281.95	-2.03726	199.05	1.46766	269.9	-1.90074	211.15	4.09599	249.817	-1.83258	231.317	1.77843	285.967	-2.15604	195.017	1.40369	281.95	-2.16235	199.05	1.58593	269.9	-2.09671	211.15	3.24766	249.817	-2.05937	231.317	2.02366	315.967	-2.90569	195.017	1.18477	279.817	-1.95781	231.317	1.49445
285.95	-2.15766	195.033	1.26509	281.917	-2.03801	199.083	1.46918	269.817	-1.90052	211.233	4.15046	249.65	-1.83214	231.483	1.77803	285.95	-2.15595	195.033	1.40411	281.917	-2.16234	199.083	1.58688	269.817	-2.09655	211.233	3.26444	249.65	-2.05902	231.483	2.02328	315.95	-2.90521	195.033	1.18468	279.65	-1.95738	231.483	1.48362
285.933	-2.15748	195.05	1.26503	281.883	-2.03875	199.117	1.47067	269.733	-1.90028	211.317	4.20384	249.483	-1.83172	231.65	1.77763	285.933	-2.1559	195.05	1.40471	281.883	-2.16234	199.117	1.58804	269.733	-2.09635	211.317	3.27977	249.483	-2.05868	231.65	2.02287	315.933	-2.90467	195.05	1.18454	279.483	-1.95693	231.65	1.47227
285.917	-2.15734	195.067	1.26502	281.85	-2.03943	199.15	1.47215	269.65	-1.90002	211.4	4.25472	249.317	-1.8313	231.817	1.77723	285.917	-2.15585	195.067	1.40527	281.85	-2.16233	199.15	1.58914	269.65	-2.09616	211.4	3.2941	249.317	-2.05835	231.817	2.02249	315.917	-2.90406	195.067	1.18437	279.317	-1.95644	231.817	1.46049
285.9	-2.15722	195.083	1.26504	281.817	-2.04008	199.183	1.47359	269.567	-1.89969	211.483	4.30319	249.15	-1.83092	231.983	1.77683	285.9	-2.15583	195.083	1.40579	281.817	-2.16231	199.183	1.59025	269.567	-2.09597	211.483	3.30574	249.15	-2.05811	231.983	2.02213	315.9	-2.90305	195.083	1.18393	279.15	-1.95591	231.983	1.44776
285.883	-2.1573	195.1	1.26511	281.783	-2.04053	199.217	1.47511	269.483	-1.89936	211.567	4.34872	248.983	-1.83055	232.15	1.77644	285.883	-2.15605	195.1	1.40622	281.783	-2.16231	199.217	1.59138	269.483	-2.09577	211.567	3.31612	248.983	-2.05785	232.15	2.02184	315.883	-2.90229	195.1	1.18373	278.983	-1.95524	232.15	1.4349
285.867	-2.15734	195.117	1.2653	281.75	-2.04101	199.25	1.47671	269.4	-1.89903	211.65	4.39227	248.817	-1.83019	232.317	1.77605	285.867	-2.15634	195.117	1.40652	281.75	-2.16229	199.25	1.59261	269.4	-2.09549	211.65	3.32477	248.817	-2.0576	232.317	2.02153	315.867	-2.90169	195.117	1.1836	278.817	-1.95461	232.317	1.42117
285.85	-2.15734	195.133	1.26551	281.717	-2.04144	199.283	1.47833	269.317	-1.89868	211.733	4.43044	248.65	-1.82985	232.483	1.77567	285.85	-2.15664	195.133	1.40672	281.717	-2.16228	199.283	1.59379	269.317	-2.09521	211.733	3.33227	248.65	-2.05736	232.483	2.02124	315.85	-2.90116	195.133	1.18352	278.65	-1.95397	232.483	1.40691
285.833	-2.15733	195.15	1.26576	281.683	-2.04185	199.317	1.48007	269.233	-1.89828	211.817	4.46516	248.483	-1.82958	232.65	1.77529	285.833	-2.1569	195.15	1.40687	281.683	-2.16223	199.317	1.59498	269.233	-2.09493	211.817	3.33723	248.483	-2.05717	232.65	2.02096	315.833	-2.90075	195.15	1.18381	278.483	-1.95332	232.65	1.39133
285.817	-2.15759	195.167	1.2661	281.65	-2.04207	199.35	1.48172	269.15	-1.89792	211.9	4.4957	248.317	-1.8293	232.817	1.77492	285.817	-2.15737	195.167	1.40658	281.65	-2.16213	199.35	1.59617	269.15	-2.09464	211.9	3.34004	248.317	-2.05697	232.817	2.02074	315.817	-2.9004	195.167	1.18416	278.317	-1.95261	232.817	1.37506
285.8	-2.15772	195.183	1.26674	281.617	-2.04232	199.383	1.48335	269.067	-1.89757	211.983	4.52316	248.15	-1.82902	232.983	1.77458	285.8	-2.15772	195.183	1.40648	281.617	-2.16202	199.383	1.59737	269.067	-2.09426	211.983	3.34118	248.15	-2.05676	232.983	2.02051	315.8	-2.90011	195.183	1.18457	278.15	-1.95195	232.983	1.35792
285.783	-2.15775	195.2	1.26728	281.583	-2.04258	199.417	1.48502	268.983	-1.89723	212.067	4.54254	247.983	-1.82875	233.15	1.77424	285.783	-2.158	195.2	1.40646	281.583	-2.16176	199.417	1.59861	268.983	-2.09393	212.067	3.34107	247.983	-2.05656	233.15	2.02029	315.783	-2.89989	195.2	1.18501	277.983	-1.95132	233.15	1.3405
285.767	-2.15779	195.217	1.2678	281.55	-2.04282	199.45	1.48676	268.9	-1.8969	212.15	4.55725	247.817	-1.82848	233.317	1.7739	285.767	-2.15822	195.217	1.40645	281.55	-2.16158	199.45	1.59987	268.9	-2.0936	212.15	3.33825	247.817	-2.05638	233.317	2.0201	315.767	-2.89983	195.217	1.18578	277.817	-1.95069	233.317	1.32231
285.75	-2.15793	195.233	1.26834	281.517	-2.04288	199.483	1.4885	268.817	-1.8966	212.233	4.56619	247.65	-1.82824	233.483	1.77357	285.75	-2.1584	195.233	1.40639	281.517	-2.16144	199.483	1.60113	268.817	-2.09327	212.233	3.33326	247.65	-2.0562	233.483	2.01994	315.75	-2.89972	195.233	1.18628	277.65	-1.95016	233.483	1.30346
285.733	-2.15806	195.25	1.26917	281.483	-2.04292	199.517	1.49027	268.733	-1.89632	212.317	4.57087	247.483	-1.82798	233.65	1.77325	285.733	-2.15865	195.25	1.40639	281.483	-2.16131	199.517	1.60242	268.733	-2.09293	212.317	3.32657	247.483	-2.05602	233.65	2.01977	315.733	-2.89958	195.25	1.18672	277.483	-1.94964	233.65	1.28376
285.717	-2.15814	195.267	1.26987	281.45	-2.04289	199.55	1.49207	268.65	-1.89605	212.4	4.56461	247.317	-1.8277	233.817	1.77296	285.717	-2.15891	195.267	1.40645	281.45	-2.16113	199.55	1.60374	268.65	-2.0926	212.4	3.31867	247.317	-2.05585	233.817	2.01959	315.717	-2.89942	195.267	1.18723	277.317	-1.94915	233.817	1.26379
285.7	-2.15819	195.283	1.27055	281.417	-2.04278	199.583	1.49395	268.567	-1.89586	212.483	4.55244	247.15	-1.82742	233.983	1.77266	285.7	-2.15917	195.283	1.40651	281.417	-2.161	199.583	1.60504	268.567	-2.09229	212.483	3.30818	247.15	-2.05569	233.983	2.01942	315.7	-2.89924	195.283	1.18756	277.15	-1.9487	233.983	1.24273
285.683	-2.15815	195.3	1.27118	281.383	-2.04263	199.617	1.49577	268.483	-1.89567	212.567	4.53308	246.983	-1.82709	234.15	1.77234	285.683	-2.15952	195.3	1.4069	281.383	-2.16088	199.617	1.60633	268.483	-2.09199	212.567	3.29562	246.983	-2.05552	234.15	2.01925	315.683	-2.8993	195.3	1.1879	276.983	-1.94828	234.15	1.22196
285.667	-2.15804	195.317	1.27183	281.35	-2.04224	199.65	1.4976	268.4	-1.89551	212.65	4.50854	246.817	-1.82676	234.317	1.77203	285.667	-2.15986	195.317	1.40727	281.35	-2.16076	199.65	1.60767	268.4	-2.09174	212.65	3.28159	246.817	-2.05532	234.317	2.0191	315.667	-2.89952	195.317	1.18822	276.817	-1.94802	234.317	1.20129
285.65	-2.15784	195.333	1.27247	281.317	-2.04195	199.683	1.49942	268.317	-1.89536	212.733	4.47149	246.65	-1.82641	234.483	1.77172	285.65	-2.1602	195.333	1.40774	281.317	-2.1607	199.683	1.60896	268.317	-2.09151	212.733	3.26648	246.65	-2.05511	234.483	2.01896	315.65	-2.89987	195.333	1.18849	276.65	-1.94772	234.483	1.18044
285.633	-2.15761	195.35	1.27311	281.283	-2.04169	199.717	1.5012	268.233	-1.89532	212.817	4.42783	246.483	-1.82605	234.65	1.7714	285.633	-2.16054	195.35	1.40833	281.283	-2.16062	199.717	1.61022	268.233	-2.09131	212.817	3.24892	246.483	-2.05484	234.65	2.01883	315.633	-2.90032	195.35	1.18855	276.483	-1.94744	234.65	1.16005
285.617	-2.1572	195.367	1.27374	281.25	-2.04142	199.75	1.50296	268.15	-1.89523	212.9	4.37636	246.317	-1.82564	234.817	1.77107	285.617	-2.16086	195.367	1.40924	281.25	-2.16056	199.75	1.61146	268.15	-2.09113	212.9	3.23035	246.317	-2.05456	234.817	2.0187	315.617	-2.90069	195.367	1.18854	276.317	-1.94717	234.817	1.13997
285.6	-2.15694	195.383	1.27421	281.217	-2.04109	199.783	1.5047	268.067	-1.89513	212.983	4.31952	246.15	-1.82526	234.983	1.77074	285.6	-2.16112	195.383	1.41001	281.217	-2.16052	199.783	1.61266	268.067	-2.09109	212.983	3.21051	246.15	-2.05425	234.983	2.0186	315.6	-2.90105	195.383	1.18843	276.15	-1.94703	234.983	1.1211
285.583	-2.15671	195.4	1.27464	281.183	-2.04083	199.817	1.50643	267.983	-1.89501	213.067	4.25068	245.983	-1.82487	235.15	1.77038	285.583	-2.16131	195.4	1.41076	281.183	-2.16049	199.817	1.61385	267.983	-2.09102	213.067	3.18989	245.983	-2.05392	235.15	2.01849	315.583	-2.90131	195.4	1.18826	275.983	-1.94685	235.15	1.10302
285.567	-2.15645	195.417	1.275	281.15	-2.04062	199.85	1.50804	267.9	-1.89489	213.15	4.1758	245.817	-1.82447	235.317	1.77002	285.567	-2.16146	195.417	1.41145	281.15	-2.16042	199.85	1.615	267.9	-2.09096	213.15	3.16759	245.817	-2.0535	235.317	2.01837	315.567	-2.90153	195.417	1.18775	275.817	-1.94667	235.317	1.087
285.55	-2.15627	195.433	1.27525	281.117	-2.04043	199.883	1.50965	267.817	-1.89475	213.233	4.09441	245.65	-1.82406	235.483	1.76966	285.55	-2.16151	195.433	1.41233	281.117	-2.16034	199.883	1.61617	267.817	-2.09092	213.233	3.14457	245.65	-2.05311	235.483	2.01825	315.55	-2.90177	195.433	1.18744	275.65	-1.9465	235.483	1.07212
285.533	-2.1561	195.45	1.27529	281.083	-2.04031	199.917	1.51123	267.733	-1.89462	213.317	4.00886	245.483	-1.82364	235.65	1.76929	285.533	-2.16162	195.45	1.41314	281.083	-2.16024	199.917	1.61738	267.733	-2.09094	213.317	3.12058	245.483	-2.05273	235.65	2.01814	315.533	-2.902	195.45	1.18719	275.483	-1.94635	235.65	1.05903
285.517	-2.15596	195.467	1.27538	281.05	-2.04022	199.95	1.51281	267.65	-1.89447	213.4	3.91475	245.317	-1.82321	235.817	1.7689	285.517	-2.16174	195.467	1.41394	281.05	-2.16015	199.95	1.61863	267.65	-2.09091	213.4	3.09585	245.317	-2.05234	235.817	2.01803	315.517	-2.90232	195.467	1.18693	275.317	-1.94617	235.817	1.04729
285.5	-2.15586	195.483	1.27543	281.017	-2.04014	199.983	1.51435	267.567	-1.89431	213.483	3.81701	245.15	-1.82277	235.983	1.76852	285.5	-2.16184	195.483	1.41477	281.017	-2.16003	199.983	1.61988	267.567	-2.09086	213.483	3.07031	245.15	-2.05195	235.983	2.01793	315.5	-2.90265	195.483	1.18663	275.15	-1.94597	235.983	1.03859
285.483	-2.15584	195.5	1.2755	280.983	-2.04006	200.017	1.51593	267.483	-1.89413	213.567	3.71606	244.983	-1.8223	236.15	1.76812	285.483	-2.16195	195.5	1.41564	280.983	-2.15988	200.017	1.62112	267.483	-2.09081	213.567	3.04454	244.983	-2.05158	236.15	2.01783	315.483	-2.90291	195.5	1.18634	274.983	-1.94574	236.15	1.03268
285.467	-2.15585	195.517	1.27545	280.95	-2.04014	200.05	1.51754	267.4	-1.89395	213.65	3.61341	244.817	-1.82185	236.317	1.76772	285.467	-2.16207	195.517	1.41641	280.95	-2.15973	200.05	1.62244	267.4	-2.09069	213.65	3.01834	244.817	-2.05123	236.317	2.01773	315.467	-2.90304	195.517	1.18593	274.817	-1.94544	236.317	1.0297
285.45	-2.15588	195.533	1.27548	280.917	-2.04019	200.083	1.51912	267.317	-1.89377	213.733	3.50986	244.65	-1.82142	236.483	1.76729	285.45	-2.16217	195.533	1.41708	280.917	-2.15956	200.083	1.62371	267.317	-2.09059	213.733	2.99198	244.65	-2.0509	236.483	2.01763	315.45	-2.9031	195.533	1.18534	274.65	-1.94512	236.483	1.02805
285.433	-2.15587	195.55	1.27558	280.883	-2.04028	200.117	1.52074	267.233	-1.89357	213.817	3.40613	244.483	-1.82099	236.65	1.76686	285.433	-2.16232	195.55	1.41772	280.883	-2.15944	200.117	1.62498	267.233	-2.09048	213.817	2.9656	244.483	-2.05063	236.65	2.01754	315.433	-2.90323	195.55	1.18441	274.483	-1.94474	236.65	1.02957
285.417	-2.15592	195.567	1.27573	280.85	-2.04038	200.15	1.52234	267.15	-1.89333	213.9	3.30327	244.317	-1.82061	236.817	1.76641	285.417	-2.16249	195.567	1.41817	280.85	-2.15932	200.15	1.62622	267.15	-2.09034	213.9	2.93935	244.317	-2.05036	236.817	2.01744	315.417	-2.9033	195.567	1.18351	274.317	-1.94431	236.817	1.03354
285.4	-2.15587	195.583	1.2759	280.817	-2.04052	200.183	1.52393	267.067	-1.89308	213.983	3.20211	244.15	-1.82024	236.983	1.76596	285.4	-2.16263	195.583	1.41858	280.817	-2.15916	200.183	1.62732	267.067	-2.09016	213.983	2.91318	244.15	-2.05011	236.983	2.01736	315.4	-2.90324	195.583	1.18261	274.15	-1.94371	236.983	1.03917
285.383	-2.1558	195.6	1.2761	280.783	-2.04058	200.217	1.52553	266.983	-1.89282	214.067	3.10297	243.983	-1.81989	237.15	1.76546	285.383	-2.16278	195.6	1.4189	280.783	-2.15902	200.217	1.62847	266.983	-2.08999	214.067	2.88707	243.983	-2.04987	237.15	2.01728	315.383	-2.90312	195.6	1.18173	273.983	-1.94313	237.15	1.04594
285.367	-2.15574	195.617	1.2763	280.75	-2.04063	200.25	1.52713	266.9	-1.89255	214.15	3.0096	243.817	-1.81955	237.317	1.76497	285.367	-2.16291	195.617	1.41917	280.75	-2.15887	200.25	1.62965	266.9	-2.0898	214.15	2.86099	243.817	-2.0497	237.317	2.01719	315.367	-2.90268	195.617	1.18049	273.817	-1.94253	237.317	1.05509
285.35	-2.15561	195.633	1.27647	280.717	-2.04069	200.283	1.52879	266.817	-1.89221	214.233	2.92005	243.65	-1.81929	237.483	1.76446	285.35	-2.16303	195.633	1.41915	280.717	-2.15871	200.283	1.63081	266.817	-2.08958	214.233	2.83502	243.65	-2.04952	237.483	2.0171	315.35	-2.9023	195.633	1.17962	273.65	-1.9419	237.483	1.06507
285.333	-2.15559	195.65	1.27678	280.683	-2.04072	200.317	1.53049	266.733	-1.89189	214.317	2.83493	243.483	-1.81901	237.65	1.76395	285.333	-2.16313	195.65	1.41914	280.683	-2.15854	200.317	1.63191	266.733	-2.08933	214.317	2.80949	243.483	-2.04935	237.65	2.01703	315.333	-2.90198	195.65	1.17892	273.483	-1.94116	237.65	1.07608
285.317	-2.15556	195.667	1.27717	280.65	-2.04079	200.35	1.53223	266.65	-1.89154	214.4	2.7531	243.317	-1.81874	237.817	1.76339	285.317	-2.16325	195.667	1.41912	280.65	-2.15837	200.35	1.63301	266.65	-2.08906	214.4	2.78432	243.317	-2.04918	237.817	2.01696	315.317	-2.90165	195.667	1.17833	273.317	-1.94048	237.817	1.08746
285.3	-2.15549	195.683	1.27764	280.617	-2.04084	200.383	1.53402	266.567	-1.89119	214.483	2.67947	243.15	-1.81847	237.983	1.76283	285.3	-2.16335	195.683	1.41907	280.617	-2.15819	200.383	1.63412	266.567	-2.08878	214.483	2.75997	243.15	-2.04907	237.983	2.01689	315.3	-2.90101	195.683	1.17846	273.15	-1.93983	237.983	1.09917
285.283	-2.15556	195.7	1.27817	280.583	-2.04091	200.417	1.53603	266.483	-1.8908	214.567	2.61002	242.983	-1.81824	238.15	1.76226	285.283	-2.16342	195.7	1.41875	280.583	-2.15802	200.417	1.63529	266.483	-2.08848	214.567	2.73588	242.983	-2.04895	238.15	2.01683	315.283	-2.90054	195.7	1.17862	272.983	-1.93918	238.15	1.11052
285.267	-2.15557	195.717	1.27891	280.55	-2.04102	200.45	1.53802	266.4	-1.89044	214.65	2.54534	242.817	-1.81798	238.317	1.76168	285.267	-2.16344	195.717	1.41854	280.55	-2.15781	200.45	1.63643	266.4	-2.0881	214.65	2.71275	242.817	-2.04883	238.317	2.0168	315.267	-2.90015	195.717	1.17879	272.817	-1.93859	238.317	1.12185
285.25	-2.15558	195.733	1.27957	280.517	-2.04109	200.483	1.54003	266.317	-1.8901	214.733	2.4839	242.65	-1.81773	238.483	1.76106	285.25	-2.16343	195.733	1.41841	280.517	-2.15762	200.483	1.63755	266.317	-2.08773	214.733	2.68991	242.65	-2.04872	238.483	2.01677	315.25	-2.89974	195.733	1.179	272.65	-1.938	238.483	1.13325
285.233	-2.15557	195.75	1.28024	280.483	-2.04112	200.517	1.54209	266.233	-1.88978	214.817	2.42987	242.483	-1.81748	238.65	1.76045	285.233	-2.16344	195.75	1.41832	280.483	-2.1574	200.517	1.63867	266.233	-2.08737	214.817	2.66779	242.483	-2.04862	238.65	2.01674	315.233	-2.8995	195.75	1.17927	272.483	-1.93744	238.65	1.14425
285.217	-2.15557	195.767	1.28091	280.45	-2.04114	200.55	1.54434	266.15	-1.8895	214.9	2.3794	242.317	-1.81723	238.817	1.75984	285.217	-2.16339	195.767	1.4183	280.45	-2.15716	200.55	1.63981	266.15	-2.08702	214.9	2.6462	242.317	-2.04849	238.817	2.0167	315.217	-2.89924	195.767	1.18014	272.317	-1.9369	238.817	1.15522
285.2	-2.15558	195.783	1.2815	280.417	-2.04105	200.583	1.54654	266.067	-1.88924	214.983	2.33291	242.15	-1.81697	238.983	1.75923	285.2	-2.16323	195.783	1.41844	280.417	-2.15692	200.583	1.64094	266.067	-2.08665	214.983	2.62545	242.15	-2.04834	238.983	2.01666	315.2	-2.89902	195.783	1.18061	272.15	-1.93646	238.983	1.16571
285.183	-2.15561	195.8	1.28199	280.383	-2.04099	200.617	1.54877	265.983	-1.889	215.067	2.28903	241.983	-1.81669	239.15	1.7586	285.183	-2.16311	195.8	1.41872	280.383	-2.15668	200.617	1.64208	265.983	-2.0863	215.067	2.60541	241.983	-2.04818	239.15	2.0166	315.183	-2.89878	195.8	1.18091	271.983	-1.93602	239.15	1.17585
285.167	-2.15564	195.817	1.2824	280.35	-2.04091	200.65	1.55101	265.9	-1.88877	215.15	2.2508	241.817	-1.81642	239.317	1.75796	285.167	-2.16299	195.817	1.4191	280.35	-2.15647	200.65	1.64323	265.9	-2.08597	215.15	2.58607	241.817	-2.04794	239.317	2.01653	315.167	-2.89866	195.817	1.18124	271.817	-1.93561	239.317	1.18513
285.15	-2.15568	195.833	1.28274	280.317	-2.04082	200.683	1.55338	265.817	-1.88864	215.233	2.21513	241.65	-1.81611	239.483	1.75733	285.15	-2.16284	195.833	1.41994	280.317	-2.15635	200.683	1.64442	265.817	-2.08565	215.233	2.56691	241.65	-2.0477	239.483	2.01646	315.15	-2.89848	195.833	1.18129	271.65	-1.93522	239.483	1.19419
285.133	-2.15569	195.85	1.28282	280.283	-2.04059	200.717	1.5557	265.733	-1.88849	215.317	2.18229	241.483	-1.8158	239.65	1.75668	285.133	-2.16271	195.85	1.42066	280.283	-2.15624	200.717	1.64566	265.733	-2.0854	215.317	2.54862	241.483	-2.04744	239.65	2.01633	315.133	-2.8984	195.85	1.18132	271.483	-1.93495	239.65	1.2028
285.117	-2.15562	195.867	1.28299	280.25	-2.04038	200.75	1.558	265.65	-1.88834	215.4	2.15128	241.317	-1.81548	239.817	1.756	285.117	-2.16257	195.867	1.42143	280.25	-2.15614	200.75	1.64688	265.65	-2.08518	215.4	2.53085	241.317	-2.04716	239.817	2.01621	315.117	-2.89831	195.867	1.1812	271.317	-1.93464	239.817	1.21106
285.1	-2.15553	195.883	1.28321	280.217	-2.04018	200.783	1.56029	265.567	-1.88819	215.483	2.12509	241.15	-1.81515	239.983	1.75533	285.1	-2.16239	195.883	1.42223	280.217	-2.15623	200.783	1.64808	265.567	-2.08498	215.483	2.51423	241.15	-2.0468	239.983	2.01609	315.1	-2.89824	195.883	1.181	271.15	-1.93435	239.983	1.21842
285.083	-2.15537	195.9	1.28348	280.183	-2.03997	200.817	1.56261	265.483	-1.88808	215.567	2.10018	240.983	-1.81479	240.15	1.75465	285.083	-2.16219	195.9	1.42328	280.183	-2.15625	200.817	1.64932	265.483	-2.08481	215.567	2.49816	240.983	-2.04648	240.15	2.01596	315.083	-2.89823	195.9	1.18046	270.983	-1.93408	240.15	1.22563
285.067	-2.15522	195.917	1.28368	280.15	-2.03976	200.85	1.56487	265.4	-1.88794	215.65	2.07709	240.817	-1.81444	240.317	1.75398	285.067	-2.16202	195.917	1.42429	280.15	-2.15624	200.85	1.65056	265.4	-2.08476	215.65	2.48284	240.817	-2.04616	240.317	2.0158	315.067	-2.8983	195.917	1.18002	270.817	-1.93385	240.317	1.23246
285.05	-2.15504	195.933	1.28386	280.117	-2.03961	200.883	1.56715	265.317	-1.88781	215.733	2.05528	240.65	-1.81409	240.483	1.75328	285.05	-2.16188	195.933	1.42536	280.117	-2.15624	200.883	1.65187	265.317	-2.0847	215.733	2.46777	240.65	-2.04584	240.483	2.01565	315.05	-2.89841	195.933	1.17959	270.65	-1.9336	240.483	1.23898
285.033	-2.15487	195.95	1.28402	280.083	-2.03952	200.917	1.56943	265.233	-1.88769	215.817	2.0366	240.483	-1.81374	240.65	1.75259	285.033	-2.16178	195.95	1.4264	280.083	-2.15627	200.917	1.65319	265.233	-2.08466	215.817	2.4535	240.483	-2.04554	240.65	2.01547	315.033	-2.89864	195.95	1.17919	270.483	-1.93337	240.65	1.24476
285.017	-2.15459	195.967	1.28414	280.05	-2.03944	200.95	1.57167	265.15	-1.88756	215.9	2.01906	240.317	-1.81337	240.817	1.7519	285.017	-2.16173	195.967	1.42741	280.05	-2.15628	200.95	1.65456	265.15	-2.08464	215.9	2.43982	240.317	-2.04525	240.817	2.01528	315.017	-2.89873	195.967	1.17869	270.317	-1.93313	240.817	1.25029
285	-2.15434	195.983	1.28427	280.017	-2.03953	200.983	1.57394	265.067	-1.88743	215.983	2.00297	240.15	-1.81301	240.983	1.75119	285	-2.16168	195.983	1.4283	280.017	-2.15627	200.983	1.65597	265.067	-2.08473	215.983	2.42649	240.15	-2.04498	240.983	2.01502	315	-2.89874	195.983	1.17814	270.15	-1.93286	240.983	1.25538
284.983	-2.15415	196	1.28439	279.983	-2.03958	201.017	1.57624	264.983	-1.88729	216.067	1.98777	239.983	-1.81265	241.15	1.75047	284.983	-2.16169	196	1.42907	279.983	-2.15626	201.017	1.65749	264.983	-2.08476	216.067	2.41351	239.983	-2.04473	241.15	2.01475	314.983	-2.89873	196	1.17756	269.983	-1.93256	241.15	1.26039
284.967	-2.15399	196.017	1.28451	279.95	-2.03959	201.05	1.57857	264.9	-1.88715	216.15	1.97453	239.817	-1.81229	241.317	1.74974	284.967	-2.16178	196.017	1.42972	279.95	-2.1562	201.05	1.65898	264.9	-2.08478	216.15	2.40137	239.817	-2.04455	241.317	2.01444	314.967	-2.89864	196.017	1.17695	269.817	-1.93224	241.317	1.26474
284.95	-2.15392	196.033	1.28465	279.917	-2.03959	201.083	1.58094	264.817	-1.887	216.233	1.96211	239.65	-1.81193	241.483	1.74899	284.95	-2.16194	196.033	1.43003	279.917	-2.15615	201.083	1.66049	264.817	-2.08479	216.233	2.38943	239.65	-2.04435	241.483	2.0141	314.95	-2.89858	196.033	1.17645	269.65	-1.9319	241.483	1.26905
284.933	-2.15382	196.05	1.28479	279.883	-2.03965	201.117	1.58335	264.733	-1.88682	216.317	1.95076	239.483	-1.81155	241.65	1.74823	284.933	-2.16224	196.05	1.43036	279.883	-2.1561	201.117	1.66204	264.733	-2.08478	216.317	2.37793	239.483	-2.04416	241.65	2.01362	314.933	-2.89856	196.05	1.17603	269.483	-1.93144	241.65	1.27314
284.917	-2.15375	196.067	1.28495	279.85	-2.03972	201.15	1.58582	264.65	-1.88662	216.4	1.94009	239.317	-1.81117	241.817	1.74739	284.917	-2.1625	196.067	1.43056	279.85	-2.15605	201.15	1.66368	264.65	-2.08474	216.4	2.36677	239.317	-2.04398	241.817	2.01315	314.917	-2.8986	196.067	1.17569	269.317	-1.93095	241.817	1.27705
284.9	-2.15371	196.083	1.28511	279.817	-2.03982	201.183	1.58828	264.567	-1.88641	216.483	1.93075	239.15	-1.81079	241.983	1.74657	284.9	-2.16277	196.083	1.43063	279.817	-2.15599	201.183	1.66532	264.567	-2.08467	216.483	2.35644	239.15	-2.04385	241.983	2.01265	314.9	-2.89854	196.083	1.17548	269.15	-1.93041	241.983	1.28026
284.883	-2.1538	196.1	1.28525	279.783	-2.03994	201.217	1.59084	264.483	-1.88614	216.567	1.92186	238.983	-1.81039	242.15	1.74574	284.883	-2.16304	196.1	1.43063	279.783	-2.15597	201.217	1.66696	264.483	-2.08458	216.567	2.34626	238.983	-2.04372	242.15	2.01212	314.883	-2.89847	196.1	1.17551	268.983	-1.92984	242.15	1.28349
284.867	-2.15384	196.117	1.28548	279.75	-2.04001	201.25	1.59343	264.4	-1.88588	216.65	1.91363	238.817	-1.81	242.317	1.7449	284.867	-2.16329	196.117	1.43026	279.75	-2.15595	201.25	1.66859	264.4	-2.0844	216.65	2.33647	238.817	-2.04359	242.317	2.01142	314.867	-2.89833	196.117	1.17556	268.817	-1.92912	242.317	1.28652
284.85	-2.15386	196.133	1.28574	279.717	-2.04003	201.283	1.59607	264.317	-1.88562	216.733	1.90585	238.65	-1.80962	242.483	1.74401	284.85	-2.16339	196.133	1.43004	279.717	-2.15591	201.283	1.6703	264.317	-2.08424	216.733	2.32697	238.65	-2.04348	242.483	2.01074	314.85	-2.89813	196.133	1.17568	268.65	-1.92847	242.483	1.28939
284.833	-2.15386	196.15	1.28612	279.683	-2.04003	201.317	1.59873	264.233	-1.88534	216.817	1.89945	238.483	-1.80923	242.65	1.74313	284.833	-2.16342	196.15	1.42991	279.683	-2.15585	201.317	1.67197	264.233	-2.08406	216.817	2.31822	238.483	-2.04341	242.65	2.01002	314.833	-2.8979	196.15	1.17585	268.483	-1.92784	242.65	1.29161
284.817	-2.15376	196.167	1.28659	279.65	-2.04003	201.35	1.6015	264.15	-1.88501	216.9	1.89308	238.317	-1.80884	242.817	1.74225	284.817	-2.16344	196.167	1.42983	279.65	-2.15576	201.35	1.67365	264.15	-2.08387	216.9	2.30959	238.317	-2.04333	242.817	2.00927	314.817	-2.89767	196.167	1.17618	268.317	-1.92721	242.817	1.29386
284.8	-2.15361	196.183	1.28723	279.617	-2.03997	201.383	1.60418	264.067	-1.88469	216.983	1.8871	238.15	-1.80845	242.983	1.74134	284.8	-2.16308	196.183	1.42972	279.617	-2.15562	201.383	1.67533	264.067	-2.08361	216.983	2.30139	238.15	-2.04326	242.983	2.00832	314.8	-2.8974	196.183	1.17639	268.15	-1.92661	242.983	1.29586
284.783	-2.15351	196.2	1.28777	279.583	-2.03996	201.417	1.60681	263.983	-1.88436	217.067	1.88143	237.983	-1.80807	243.15	1.74039	284.783	-2.16279	196.2	1.42954	279.583	-2.15546	201.417	1.67701	263.983	-2.08336	217.067	2.29361	237.983	-2.04318	243.15	2.0074	314.783	-2.89711	196.2	1.17662	267.983	-1.92609	243.15	1.29757
284.767	-2.15344	196.217	1.28829	279.55	-2.03998	201.45	1.60943	263.9	-1.88402	217.15	1.8765	237.817	-1.80768	243.317	1.73942	284.767	-2.16251	196.217	1.42944	279.55	-2.15516	201.45	1.67871	263.9	-2.08309	217.15	2.28619	237.817	-2.04311	243.317	2.00647	314.767	-2.89677	196.217	1.17687	267.817	-1.92561	243.317	1.29896
284.75	-2.15323	196.233	1.28883	279.517	-2.04002	201.483	1.6119	263.817	-1.88368	217.233	1.87177	237.65	-1.8073	243.483	1.73844	284.75	-2.16224	196.233	1.42946	279.517	-2.15491	201.483	1.68041	263.817	-2.0828	217.233	2.27872	237.65	-2.04301	243.483	2.00544	314.75	-2.89639	196.233	1.17699	267.65	-1.92517	243.483	1.30045
284.733	-2.15313	196.25	1.2894	279.483	-2.04008	201.517	1.61435	263.733	-1.88336	217.317	1.86743	237.483	-1.80693	243.65	1.73743	284.733	-2.16191	196.25	1.42962	279.483	-2.15465	201.517	1.68208	263.733	-2.08243	217.317	2.2717	237.483	-2.04287	243.65	2.0041	314.733	-2.89589	196.25	1.17723	267.483	-1.92492	243.65	1.30189
284.717	-2.15309	196.267	1.29001	279.45	-2.04009	201.55	1.61676	263.65	-1.88307	217.4	1.86315	237.317	-1.80657	243.817	1.73633	284.717	-2.16168	196.267	1.42979	279.45	-2.1544	201.55	1.68378	263.65	-2.08206	217.4	2.26508	237.317	-2.04271	243.817	2.00276	314.717	-2.89535	196.267	1.17762	267.317	-1.92465	243.817	1.30311
284.7	-2.15305	196.283	1.29059	279.417	-2.04005	201.583	1.61914	263.567	-1.88279	217.483	1.85946	237.15	-1.80621	243.983	1.73524	284.7	-2.1615	196.283	1.43007	279.417	-2.15417	201.583	1.68548	263.567	-2.08168	217.483	2.25886	237.15	-2.04247	243.983	2.00133	314.7	-2.89491	196.283	1.17809	267.15	-1.92442	243.983	1.30371
284.683	-2.1532	196.3	1.29115	279.383	-2.04001	201.617	1.62131	263.483	-1.88255	217.567	1.85577	236.983	-1.8059	244.15	1.73414	284.683	-2.16136	196.3	1.43036	279.383	-2.15398	201.617	1.68718	263.483	-2.08129	217.567	2.2527	236.983	-2.04224	244.15	1.99983	314.683	-2.89451	196.3	1.17877	266.983	-1.92422	244.15	1.30435
284.667	-2.1533	196.317	1.29171	279.35	-2.03988	201.65	1.62353	263.4	-1.8823	217.65	1.85224	236.817	-1.80557	244.317	1.73302	284.667	-2.16144	196.317	1.43105	279.35	-2.1538	201.65	1.68888	263.4	-2.08083	217.65	2.24674	236.817	-2.04201	244.317	1.99803	314.667	-2.89418	196.317	1.17944	266.817	-1.92421	244.317	1.30483
284.65	-2.15334	196.333	1.29242	279.317	-2.03974	201.683	1.62576	263.317	-1.88206	217.733	1.84885	236.65	-1.80526	244.483	1.73181	284.65	-2.16146	196.333	1.43163	279.317	-2.15365	201.683	1.69061	263.317	-2.08039	217.733	2.24094	236.65	-2.04177	244.483	1.99627	314.65	-2.89394	196.333	1.18016	266.65	-1.92416	244.483	1.30517
284.633	-2.15338	196.35	1.29306	279.283	-2.03958	201.717	1.62799	263.233	-1.88183	217.817	1.84599	236.483	-1.80496	244.65	1.73062	284.633	-2.1615	196.35	1.43224	279.283	-2.15358	201.717	1.69233	263.233	-2.07995	217.817	2.23577	236.483	-2.04148	244.65	1.99429	314.633	-2.89384	196.35	1.18096	266.483	-1.92413	244.65	1.30498
284.617	-2.15338	196.367	1.29362	279.25	-2.03942	201.75	1.6302	263.15	-1.88166	217.9	1.8431	236.317	-1.8047	244.817	1.72941	284.617	-2.16157	196.367	1.43294	279.25	-2.15349	201.75	1.69409	263.15	-2.07952	217.9	2.23055	236.317	-2.04123	244.817	1.99217	314.617	-2.89363	196.367	1.18192	266.317	-1.92415	244.817	1.30479
284.6	-2.15329	196.383	1.29414	279.217	-2.03916	201.783	1.63245	263.067	-1.88149	217.983	1.8404	236.15	-1.80443	244.983	1.72819	284.6	-2.16177	196.383	1.43389	279.217	-2.15342	201.783	1.69587	263.067	-2.07913	217.983	2.22556	236.15	-2.041	244.983	1.98966	314.6	-2.89345	196.383	1.18265	266.15	-1.92429	244.983	1.3044
284.583	-2.15317	196.4	1.29459	279.183	-2.03899	201.817	1.63474	262.983	-1.88135	218.067	1.83794	235.983	-1.80417	245.15	1.72687	284.583	-2.16194	196.4	1.43471	279.183	-2.15336	201.817	1.69766	262.983	-2.07878	218.067	2.22087	235.983	-2.04079	245.15	1.98708	314.583	-2.89332	196.4	1.18329	265.983	-1.9244	245.15	1.30376
284.567	-2.15301	196.417	1.29492	279.15	-2.03886	201.85	1.63707	262.9	-1.88122	218.15	1.83573	235.817	-1.80392	245.317	1.72557	284.567	-2.16209	196.417	1.43549	279.15	-2.15332	201.85	1.69937	262.9	-2.07847	218.15	2.21627	235.817	-2.04062	245.317	1.98432	314.567	-2.89328	196.417	1.18395	265.817	-1.92453	245.317	1.30287
284.55	-2.15264	196.433	1.29517	279.117	-2.03871	201.883	1.6395	262.817	-1.88116	218.233	1.83348	235.65	-1.80374	245.483	1.72425	284.55	-2.16223	196.433	1.43629	279.117	-2.15327	201.883	1.70103	262.817	-2.07818	218.233	2.21179	235.65	-2.04047	245.483	1.98141	314.55	-2.89321	196.433	1.18429	265.65	-1.92467	245.483	1.30199
284.533	-2.15239	196.45	1.29537	279.083	-2.03864	201.917	1.64194	262.733	-1.88106	218.317	1.83131	235.483	-1.80356	245.65	1.72291	284.533	-2.16239	196.45	1.43734	279.083	-2.15324	201.917	1.70267	262.733	-2.07804	218.317	2.20755	235.483	-2.04033	245.65	1.97812	314.533	-2.89314	196.45	1.18469	265.483	-1.92488	245.65	1.30098
284.517	-2.15222	196.467	1.29532	279.05	-2.03856	201.95	1.64442	262.65	-1.88094	218.4	1.82921	235.317	-1.8034	245.817	1.72149	284.517	-2.16243	196.467	1.43848	279.05	-2.15323	201.95	1.70424	262.65	-2.07787	218.4	2.20356	235.317	-2.04021	245.817	1.97473	314.517	-2.89318	196.467	1.18509	265.317	-1.92507	245.817	1.29982
284.5	-2.15209	196.483	1.29541	279.017	-2.03849	201.983	1.64695	262.567	-1.88082	218.483	1.82745	235.15	-1.80327	245.983	1.72008	284.5	-2.16245	196.483	1.4397	279.017	-2.1532	201.983	1.70586	262.567	-2.07772	218.483	2.19983	235.15	-2.04018	245.983	1.97093	314.5	-2.89334	196.483	1.18542	265.15	-1.92526	245.983	1.29856
284.483	-2.15206	196.5	1.29561	278.983	-2.03845	202.017	1.6497	262.483	-1.88071	218.567	1.8256	234.983	-1.80325	246.15	1.71865	284.483	-2.16248	196.5	1.44098	278.983	-2.15318	202.017	1.70749	262.483	-2.07759	218.567	2.19606	234.983	-2.04014	246.15	1.96699	314.483	-2.89374	196.5	1.18556	264.983	-1.92546	246.15	1.29677
284.467	-2.15203	196.517	1.29585	278.95	-2.03848	202.05	1.65246	262.4	-1.88061	218.65	1.82379	234.817	-1.80322	246.317	1.71721	284.467	-2.16244	196.517	1.44251	278.95	-2.15314	202.05	1.70912	262.4	-2.07758	218.65	2.1924	234.817	-2.04011	246.317	1.96272	314.467	-2.894	196.517	1.1857	264.817	-1.92568	246.317	1.29507
284.45	-2.15198	196.533	1.29618	278.917	-2.03851	202.083	1.65531	262.317	-1.8805	218.733	1.82204	234.65	-1.80322	246.483	1.71568	284.45	-2.16248	196.533	1.44386	278.917	-2.1531	202.083	1.71071	262.317	-2.07753	218.733	2.18882	234.65	-2.04009	246.483	1.95814	314.45	-2.89423	196.533	1.18568	264.65	-1.92589	246.483	1.29327
284.433	-2.15187	196.55	1.29645	278.883	-2.03857	202.117	1.65819	262.233	-1.88038	218.817	1.82054	234.483	-1.80324	246.65	1.71415	284.433	-2.16254	196.55	1.4452	278.883	-2.15306	202.117	1.71225	262.233	-2.07749	218.817	2.18566	234.483	-2.04015	246.65	1.95317	314.433	-2.89432	196.55	1.18558	264.483	-1.92607	246.65	1.29138
284.417	-2.15184	196.567	1.29671	278.85	-2.03866	202.15	1.66131	262.15	-1.88027	218.9	1.819	234.317	-1.80339	246.817	1.7126	284.417	-2.1626	196.567	1.44654	278.85	-2.15303	202.15	1.71378	262.15	-2.07745	218.9	2.18246	234.317	-2.0402	246.817	1.94805	314.417	-2.89464	196.567	1.18521	264.317	-1.92625	246.817	1.289
284.4	-2.1518	196.583	1.29704	278.817	-2.03883	202.183	1.66434	262.067	-1.88015	218.983	1.81749	234.15	-1.80352	246.983	1.71103	284.4	-2.16288	196.583	1.44767	278.817	-2.153	202.183	1.71532	262.067	-2.07745	218.983	2.17934	234.15	-2.04026	246.983	1.94259	314.4	-2.89484	196.583	1.18499	264.15	-1.92643	246.983	1.2867
284.383	-2.1518	196.6	1.29748	278.783	-2.03899	202.217	1.66742	261.983	-1.88002	219.067	1.81601	233.983	-1.80367	247.15	1.70937	284.383	-2.16316	196.6	1.44869	278.783	-2.15297	202.217	1.71689	261.983	-2.07742	219.067	2.17633	233.983	-2.04033	247.15	1.93678	314.383	-2.89488	196.6	1.18498	263.983	-1.92661	247.15	1.2843
284.367	-2.15186	196.617	1.29785	278.75	-2.03916	202.25	1.67055	261.9	-1.87987	219.15	1.81476	233.817	-1.80383	247.317	1.70772	284.367	-2.16341	196.617	1.44968	278.75	-2.15294	202.25	1.71851	261.9	-2.07737	219.15	2.17339	233.817	-2.04045	247.317	1.93054	314.367	-2.89483	196.617	1.18504	263.817	-1.92681	247.317	1.2818
284.35	-2.15196	196.633	1.29825	278.717	-2.03935	202.283	1.67392	261.817	-1.87968	219.233	1.81347	233.65	-1.80413	247.483	1.70606	284.35	-2.16364	196.633	1.45066	278.717	-2.15289	202.283	1.72016	261.817	-2.07731	219.233	2.17084	233.65	-2.04054	247.483	1.92405	314.35	-2.89441	196.633	1.18504	263.65	-1.92702	247.483	1.27888
284.333	-2.1521	196.65	1.29869	278.683	-2.03955	202.317	1.67732	261.733	-1.87948	219.317	1.8122	233.483	-1.80437	247.65	1.70439	284.333	-2.16388	196.65	1.45128	278.683	-2.1528	202.317	1.72181	261.733	-2.07721	219.317	2.16818	233.483	-2.04062	247.65	1.9169	314.333	-2.89419	196.65	1.18498	263.483	-1.92731	247.65	1.27601
284.317	-2.15225	196.667	1.29922	278.65	-2.03971	202.35	1.6808	261.65	-1.87925	219.4	1.81095	233.317	-1.80464	247.817	1.70263	284.317	-2.164	196.667	1.45197	278.65	-2.15269	202.35	1.72364	261.65	-2.07712	219.4	2.16556	233.317	-2.04069	247.817	1.90943	314.317	-2.89401	196.667	1.18486	263.317	-1.92765	247.817	1.27305
284.3	-2.15237	196.683	1.29964	278.617	-2.03984	202.383	1.68429	261.567	-1.87899	219.483	1.80984	233.15	-1.80497	247.983	1.70086	284.3	-2.16402	196.683	1.45257	278.617	-2.15252	202.383	1.72539	261.567	-2.07701	219.483	2.16298	233.15	-2.04072	247.983	1.90149	314.3	-2.89368	196.683	1.1848	263.15	-1.92806	247.983	1.27
284.283	-2.15254	196.7	1.30004	278.583	-2.03996	202.417	1.68808	261.483	-1.87865	219.567	1.80871	232.983	-1.80588	248.15	1.6991	284.283	-2.16401	196.7	1.45311	278.583	-2.15237	202.417	1.72714	261.483	-2.07689	219.567	2.16061	232.983	-2.04071	248.15	1.89326	314.283	-2.89311	196.7	1.18472	262.983	-1.92853	248.15	1.26654
284.267	-2.1526	196.717	1.30045	278.55	-2.04001	202.45	1.69168	261.4	-1.87832	219.65	1.8076	232.817	-1.80687	248.317	1.69732	284.267	-2.16367	196.717	1.45342	278.55	-2.15218	202.45	1.72888	261.4	-2.0767	219.65	2.1582	232.817	-2.04068	248.317	1.8842	314.267	-2.89268	196.717	1.18455	262.817	-1.9293	248.317	1.26315
284.25	-2.15262	196.733	1.3008	278.517	-2.0401	202.483	1.69523	261.317	-1.87799	219.733	1.80651	232.65	-1.80777	248.483	1.69532	284.25	-2.16347	196.733	1.45377	278.517	-2.15196	202.483	1.73068	261.317	-2.07652	219.733	2.15581	232.65	-2.04062	248.483	1.87472	314.25	-2.89233	196.733	1.18442	262.65	-1.93002	248.483	1.25969
284.233	-2.15264	196.75	1.30113	278.483	-2.04018	202.517	1.69873	261.233	-1.87765	219.817	1.80554	232.483	-1.80841	248.65	1.69301	284.233	-2.16329	196.75	1.45412	278.483	-2.15173	202.517	1.73252	261.233	-2.07632	219.817	2.15346	232.483	-2.04046	248.65	1.86467	314.233	-2.892	196.75	1.18427	262.483	-1.93085	248.65	1.25615
284.217	-2.15242	196.767	1.30151	278.45	-2.04024	202.55	1.70208	261.15	-1.87726	219.9	1.80457	232.317	-1.80833	248.817	1.69081	284.217	-2.16313	196.767	1.45444	278.45	-2.1515	202.55	1.7344	261.15	-2.07611	219.9	2.15128	232.317	-2.04034	248.817	1.85422	314.217	-2.89181	196.767	1.18421	262.317	-1.93203	248.817	1.25223
284.2	-2.15231	196.783	1.30192	278.417	-2.04027	202.583	1.70543	261.067	-1.87691	219.983	1.80361	232.15	-1.80824	248.983	1.68932	284.2	-2.16286	196.783	1.4547	278.417	-2.15127	202.583	1.73633	261.067	-2.07582	219.983	2.14909	232.15	-2.04021	248.983	1.84286	314.2	-2.89167	196.783	1.18425	262.15	-1.93326	248.983	1.24837
284.183	-2.15219	196.8	1.30211	278.383	-2.0403	202.617	1.70879	260.983	-1.87659	220.067	1.80268	231.983	-1.80812	249.15	1.68828	284.183	-2.16266	196.8	1.45507	278.383	-2.15103	202.617	1.73839	260.983	-2.07553	220.067	2.1469	231.983	-2.04008	249.15	1.83107	314.183	-2.8916	196.8	1.18432	261.983	-1.93494	249.15	1.24444
284.167	-2.15206	196.817	1.30237	278.35	-2.04031	202.65	1.71214	260.9	-1.87629	220.15	1.80189	231.817	-1.80787	249.317	1.68705	284.167	-2.16247	196.817	1.45551	278.35	-2.15083	202.65	1.74041	260.9	-2.07522	220.15	2.14472	231.817	-2.03993	249.317	1.81868	314.167	-2.89152	196.817	1.18444	261.817	-1.93649	249.317	1.24044
284.15	-2.15178	196.833	1.30265	278.317	-2.04032	202.683	1.71527	260.817	-1.87605	220.233	1.80107	231.65	-1.80752	249.483	1.68573	284.15	-2.16229	196.833	1.45596	278.317	-2.15064	202.683	1.74241	260.817	-2.07491	220.233	2.14268	231.65	-2.03981	249.483	1.80585	314.15	-2.89163	196.833	1.1848	261.65	-1.93835	249.483	1.23609
284.133	-2.15154	196.85	1.30299	278.283	-2.04026	202.717	1.71848	260.733	-1.87583	220.317	1.80026	231.483	-1.80719	249.65	1.68423	284.133	-2.16216	196.85	1.45659	278.283	-2.15048	202.717	1.7444	260.733	-2.07452	220.317	2.1406	231.483	-2.03972	249.65	1.79189	314.133	-2.89155	196.85	1.18502	261.483	-1.94039	249.65	1.23181
284.117	-2.15132	196.867	1.30336	278.25	-2.0402	202.75	1.7217	260.65	-1.87564	220.4	1.79946	231.317	-1.80683	249.817	1.6826	284.117	-2.16202	196.867	1.45728	278.25	-2.15034	202.75	1.74644	260.65	-2.07415	220.4	2.13853	231.317	-2.03964	249.817	1.77739	314.117	-2.89144	196.867	1.18529	261.317	-1.94308	249.817	1.22747
284.1	-2.15107	196.883	1.30375	278.217	-2.04011	202.783	1.72495	260.567	-1.87547	220.483	1.79877	231.15	-1.80646	249.983	1.68108	284.1	-2.16189	196.883	1.45806	278.217	-2.15034	202.783	1.74845	260.567	-2.07379	220.483	2.13648	231.15	-2.03964	249.983	1.76216	314.1	-2.89137	196.883	1.18559	261.15	-1.94565	249.983	1.22306
284.083	-2.15079	196.9	1.30413	278.183	-2.03999	202.817	1.72818	260.483	-1.87537	220.567	1.79803	230.983	-1.80597	250.15	1.67959	284.083	-2.16178	196.9	1.45886	278.183	-2.15032	202.817	1.75049	260.483	-2.07343	220.567	2.1345	230.983	-2.03965	250.15	1.74644	314.083	-2.89109	196.9	1.1857	260.983	-1.94872	250.15	1.21836
284.067	-2.15052	196.917	1.30446	278.15	-2.03974	202.85	1.73145	260.4	-1.87524	220.65	1.79728	230.817	-1.80552	250.317	1.6781	284.067	-2.16172	196.917	1.45972	278.15	-2.15029	202.85	1.75256	260.4	-2.07309	220.65	2.13252	230.817	-2.03967	250.317	1.72945	314.067	-2.89086	196.917	1.18576	260.817	-1.95221	250.317	1.2137
284.05	-2.1503	196.933	1.30473	278.117	-2.0393	202.883	1.73477	260.317	-1.87512	220.733	1.79653	230.65	-1.80509	250.483	1.67666	284.05	-2.16158	196.933	1.46045	278.117	-2.15025	202.883	1.75467	260.317	-2.07278	220.733	2.13059	230.65	-2.03972	250.483	1.71187	314.05	-2.89064	196.933	1.18576	260.65	-1.95606	250.483	1.20897
284.033	-2.15016	196.95	1.30483	278.083	-2.03876	202.917	1.73813	260.233	-1.87499	220.817	1.79585	230.483	-1.80465	250.65	1.67524	284.033	-2.16139	196.95	1.46113	278.083	-2.15031	202.917	1.75686	260.233	-2.0725	220.817	2.12868	230.483	-2.03987	250.65	1.69347	314.033	-2.8904	196.95	1.18577	260.483	-1.95994	250.65	1.2042
284.017	-2.15002	196.967	1.3049	278.05	-2.0381	202.95	1.74162	260.15	-1.87489	220.9	1.79517	230.317	-1.80421	250.817	1.67386	284.017	-2.16115	196.967	1.46177	278.05	-2.15029	202.95	1.75909	260.15	-2.07227	220.9	2.12692	230.317	-2.04	250.817	1.67451	314.017	-2.89022	196.967	1.1857	260.317	-1.96406	250.817	1.19917
284	-2.15004	196.983	1.30494	278.017	-2.03686	202.983	1.74519	260.067	-1.87478	220.983	1.79448	230.15	-1.8038	250.983	1.6725	284	-2.16087	196.983	1.46233	278.017	-2.15023	202.983	1.76133	260.067	-2.07206	220.983	2.12515	230.15	-2.04014	250.983	1.65416	314	-2.89006	196.983	1.18555	260.15	-1.96846	250.983	1.1942
283.983	-2.15001	197	1.3047	277.983	-2.03571	203.017	1.74888	259.983	-1.87466	221.067	1.79379	229.983	-1.80343	251.15	1.67127	283.983	-2.16065	197	1.46286	277.983	-2.15017	203.017	1.76381	259.983	-2.072	221.067	2.12342	229.983	-2.04029	251.15	1.63318	313.983	-2.88998	197	1.18533	259.983	-1.97308	251.15	1.1892
283.967	-2.14997	197.017	1.30459	277.95	-2.03395	203.05	1.75262	259.9	-1.87454	221.15	1.79311	229.817	-1.80309	251.317	1.67002	283.967	-2.16054	197.017	1.4633	277.95	-2.15003	203.05	1.76621	259.9	-2.07192	221.15	2.12173	229.817	-2.04053	251.317	1.61132	313.967	-2.88997	197.017	1.18511	259.817	-1.97762	251.317	1.18416
283.95	-2.14993	197.033	1.30448	277.917	-2.03173	203.083	1.75673	259.817	-1.87444	221.233	1.7925	229.65	-1.80286	251.483	1.6688	283.95	-2.16044	197.033	1.46369	277.917	-2.14992	203.083	1.76861	259.817	-2.07186	221.233	2.12022	229.65	-2.04076	251.483	1.58884	313.95	-2.88997	197.033	1.18482	259.65	-1.98243	251.483	1.17896
283.933	-2.14999	197.05	1.3044	277.883	-2.0293	203.117	1.76082	259.733	-1.87434	221.317	1.79188	229.483	-1.80262	251.65	1.66761	283.933	-2.16031	197.05	1.46392	277.883	-2.14983	203.117	1.77103	259.733	-2.07181	221.317	2.11866	229.483	-2.04099	251.65	1.56504	313.933	-2.88986	197.05	1.18448	259.483	-1.98739	251.65	1.17381
283.917	-2.14992	197.067	1.30457	277.85	-2.02737	203.15	1.76503	259.65	-1.87423	221.4	1.79124	229.317	-1.80243	251.817	1.66657	283.917	-2.16023	197.067	1.46405	277.85	-2.14975	203.15	1.77354	259.65	-2.07185	221.4	2.11713	229.317	-2.04122	251.817	1.54019	313.917	-2.88984	197.067	1.18406	259.317	-1.99302	251.817	1.16863
283.9	-2.14979	197.083	1.30468	277.817	-2.02555	203.183	1.76935	259.567	-1.87411	221.483	1.79061	229.15	-1.80226	251.983	1.6655	283.9	-2.1602	197.083	1.46414	277.817	-2.14965	203.183	1.77603	259.567	-2.07186	221.483	2.11562	229.15	-2.04148	251.983	1.51451	313.9	-2.88988	197.083	1.18358	259.15	-1.99868	251.983	1.16342
283.883	-2.14966	197.1	1.30486	277.783	-2.02357	203.217	1.77401	259.483	-1.87399	221.567	1.79	228.983	-1.80224	252.15	1.66445	283.883	-2.16015	197.1	1.4642	277.783	-2.14957	203.217	1.77847	259.483	-2.07187	221.567	2.11424	228.983	-2.0417	252.15	1.48822	313.883	-2.88977	197.1	1.18298	258.983	-2.00455	252.15	1.15812
283.867	-2.14947	197.117	1.30511	277.75	-2.02303	203.25	1.77852	259.4	-1.87386	221.65	1.78938	228.817	-1.80218	252.317	1.66343	283.867	-2.1602	197.117	1.46382	277.75	-2.14949	203.25	1.7809	259.4	-2.07188	221.65	2.11284	228.817	-2.04188	252.317	1.46053	313.867	-2.88962	197.117	1.1825	258.817	-2.01058	252.317	1.15284
283.85	-2.14932	197.133	1.30557	277.717	-2.02207	203.283	1.78305	259.317	-1.8737	221.733	1.78876	228.65	-1.80213	252.483	1.66251	283.85	-2.16023	197.133	1.46352	277.717	-2.14941	203.283	1.78337	259.317	-2.07187	221.733	2.11145	228.65	-2.04204	252.483	1.43173	313.85	-2.88942	197.133	1.18219	258.65	-2.01736	252.483	1.14757
283.833	-2.14921	197.15	1.30597	277.683	-2.02176	203.317	1.7876	259.233	-1.87352	221.817	1.78815	228.483	-1.80209	252.65	1.66155	283.833	-2.16026	197.15	1.46323	277.683	-2.14931	203.317	1.78579	259.233	-2.07185	221.817	2.11008	228.483	-2.04218	252.65	1.40202	313.833	-2.88924	197.15	1.18198	258.483	-2.02384	252.65	1.14231
283.817	-2.14911	197.167	1.30641	277.65	-2.02206	203.35	1.79217	259.15	-1.87326	221.9	1.78754	228.317	-1.80212	252.817	1.66058	283.817	-2.16024	197.167	1.46292	277.65	-2.14918	203.35	1.78816	259.15	-2.07181	221.9	2.1088	228.317	-2.04223	252.817	1.37164	313.817	-2.88898	197.167	1.18197	258.317	-2.03028	252.817	1.13702
283.8	-2.14909	197.183	1.30686	277.617	-2.02292	203.383	1.79679	259.067	-1.87301	221.983	1.78694	228.15	-1.80213	252.983	1.65961	283.8	-2.16015	197.183	1.4624	277.617	-2.14902	203.383	1.7905	259.067	-2.07176	221.983	2.10751	228.15	-2.0423	252.983	1.33975	313.8	-2.88877	197.183	1.18191	258.15	-2.0367	252.983	1.13178
283.783	-2.14904	197.2	1.30744	277.583	-2.02353	203.417	1.80136	258.983	-1.87274	222.067	1.78637	227.983	-1.80214	253.15	1.65866	283.783	-2.15998	197.2	1.46198	277.583	-2.14883	203.417	1.79283	258.983	-2.07166	222.067	2.10625	227.983	-2.04239	253.15	1.30675	313.783	-2.88855	197.2	1.1819	257.983	-2.04315	253.15	1.12657
283.767	-2.14898	197.217	1.30814	277.55	-2.02422	203.45	1.80594	258.9	-1.87247	222.15	1.78582	227.817	-1.80216	253.317	1.65766	283.767	-2.15973	197.217	1.46158	277.55	-2.14858	203.45	1.79521	258.9	-2.07156	222.15	2.10501	227.817	-2.04247	253.317	1.27292	313.767	-2.8883	197.217	1.18196	257.817	-2.04959	253.317	1.12138
283.75	-2.1489	197.233	1.30893	277.517	-2.02501	203.483	1.81052	258.817	-1.8721	222.233	1.78531	227.65	-1.80218	253.483	1.65664	283.75	-2.15939	197.233	1.46127	277.517	-2.14838	203.483	1.79764	258.817	-2.07146	222.233	2.10381	227.65	-2.04254	253.483	1.23848	313.75	-2.88817	197.233	1.18203	257.65	-2.05586	253.483	1.1163
283.733	-2.14884	197.25	1.30977	277.483	-2.0262	203.517	1.81504	258.733	-1.87177	222.317	1.7848	227.483	-1.80219	253.65	1.65559	283.733	-2.15888	197.25	1.46112	277.483	-2.14816	203.517	1.80009	258.733	-2.07134	222.317	2.1026	227.483	-2.04264	253.65	1.20266	313.733	-2.88803	197.25	1.18203	257.483	-2.06177	253.65	1.11119
283.717	-2.14878	197.267	1.31074	277.45	-2.0272	203.55	1.81958	258.65	-1.87144	222.4	1.7843	227.317	-1.80218	253.817	1.65444	283.717	-2.15849	197.267	1.46097	277.45	-2.14795	203.55	1.80265	258.65	-2.07114	222.4	2.10138	227.317	-2.04276	253.817	1.16567	313.717	-2.88791	197.267	1.18192	257.317	-2.06679	253.817	1.10613
283.7	-2.14872	197.283	1.31165	277.417	-2.02818	203.583	1.82411	258.567	-1.87112	222.483	1.7838	227.15	-1.80216	253.983	1.65329	283.7	-2.15815	197.283	1.46099	277.417	-2.14774	203.583	1.80526	258.567	-2.07095	222.483	2.10018	227.15	-2.0429	253.983	1.1278	313.7	-2.88797	197.283	1.18176	257.15	-2.07161	253.983	1.10109
283.683	-2.14866	197.3	1.3126	277.383	-2.02917	203.617	1.82866	258.483	-1.87081	222.567	1.78337	226.983	-1.80209	254.15	1.65209	283.683	-2.15785	197.3	1.46118	277.383	-2.14754	203.617	1.80792	258.483	-2.07074	222.567	2.099	226.983	-2.04312	254.15	1.08929	313.683	-2.88808	197.3	1.18154	256.983	-2.07596	254.15	1.09621
283.667	-2.14849	197.317	1.31362	277.35	-2.03018	203.65	1.83309	258.4	-1.87052	222.65	1.78291	226.817	-1.80202	254.317	1.65084	283.667	-2.15764	197.317	1.46178	277.35	-2.14737	203.65	1.81061	258.4	-2.07051	222.65	2.09781	226.817	-2.04335	254.317	1.04927	313.667	-2.88793	197.317	1.18109	256.817	-2.07996	254.317	1.09132
283.65	-2.14838	197.333	1.31467	277.317	-2.03114	203.683	1.83755	258.317	-1.87025	222.733	1.78245	226.65	-1.80193	254.483	1.64943	283.65	-2.15744	197.333	1.46227	277.317	-2.14721	203.683	1.81345	258.317	-2.07018	222.733	2.09663	226.65	-2.04361	254.483	1.0086	313.65	-2.88779	197.333	1.18081	256.65	-2.08298	254.483	1.08646
283.633	-2.1483	197.35	1.31573	277.283	-2.03203	203.717	1.84203	258.233	-1.86999	222.817	1.78199	226.483	-1.80182	254.65	1.64807	283.633	-2.15729	197.35	1.46284	277.283	-2.14713	203.717	1.81619	258.233	-2.06987	222.817	2.09545	226.483	-2.04388	254.65	0.96705	313.633	-2.88767	197.35	1.18062	256.483	-2.08586	254.65	1.08163
283.617	-2.14818	197.367	1.31672	277.25	-2.03288	203.75	1.84657	258.15	-1.86983	222.9	1.78157	226.317	-1.80165	254.817	1.64661	283.617	-2.15722	197.367	1.46349	277.25	-2.14705	203.75	1.81891	258.15	-2.06954	222.9	2.09427	226.317	-2.04429	254.817	0.9246	313.617	-2.88736	197.367	1.18042	256.317	-2.08833	254.817	1.07699
283.6	-2.14799	197.383	1.31761	277.217	-2.03355	203.783	1.85118	258.067	-1.86965	222.983	1.78114	226.15	-1.8015	254.983	1.64508	283.6	-2.15721	197.383	1.4646	277.217	-2.14696	203.783	1.82163	258.067	-2.0692	222.983	2.09307	226.15	-2.04467	254.983	0.8816	313.6	-2.88705	197.383	1.18033	256.15	-2.09047	254.983	1.07235
283.583	-2.14782	197.4	1.31842	277.183	-2.0342	203.817	1.85587	257.983	-1.86949	223.067	1.78071	225.983	-1.80135	255.15	1.64329	283.583	-2.15707	197.4	1.46563	277.183	-2.14689	203.817	1.82441	257.983	-2.0688	223.067	2.09186	225.983	-2.04507	255.15	0.8373	313.583	-2.88676	197.4	1.18025	255.983	-2.09177	255.15	1.06777
283.567	-2.14769	197.417	1.31917	277.15	-2.03478	203.85	1.86064	257.9	-1.86933	223.15	1.7803	225.817	-1.80121	255.317	1.64151	283.567	-2.1569	197.417	1.46665	277.15	-2.14692	203.85	1.82721	257.9	-2.06846	223.15	2.09065	225.817	-2.0455	255.317	0.79248	313.567	-2.88656	197.417	1.18023	255.817	-2.09292	255.317	1.06322
283.55	-2.14755	197.433	1.31993	277.117	-2.03529	203.883	1.86547	257.817	-1.86926	223.233	1.77989	225.65	-1.80107	255.483	1.63949	283.55	-2.15672	197.433	1.46773	277.117	-2.14687	203.883	1.83	257.817	-2.06813	223.233	2.08941	225.65	-2.04603	255.483	0.74699	313.55	-2.88626	197.433	1.18028	255.65	-2.09363	255.483	1.05891
283.533	-2.14738	197.45	1.3207	277.083	-2.03545	203.917	1.87061	257.733	-1.86916	223.317	1.77947	225.483	-1.80095	255.65	1.6374	283.533	-2.15638	197.45	1.46913	277.083	-2.14681	203.917	1.83278	257.733	-2.0678	223.317	2.08819	225.483	-2.04655	255.65	0.70108	313.533	-2.886	197.45	1.18058	255.483	-2.09389	255.65	1.05459
283.517	-2.14725	197.467	1.3212	277.05	-2.03566	203.95	1.87572	257.65	-1.86905	223.4	1.77905	225.317	-1.80085	255.817	1.6353	283.517	-2.15611	197.467	1.47047	277.05	-2.14676	203.95	1.83565	257.65	-2.06753	223.4	2.08696	225.317	-2.04707	255.817	0.65427	313.517	-2.88578	197.467	1.1808	255.317	-2.09376	255.817	1.05035
283.5	-2.1471	197.483	1.32178	277.017	-2.03584	203.983	1.8809	257.567	-1.86894	223.483	1.77863	225.15	-1.80078	255.983	1.63301	283.5	-2.15589	197.483	1.47187	277.017	-2.14667	203.983	1.8385	257.567	-2.06726	223.483	2.08574	225.15	-2.04761	255.983	0.60711	313.5	-2.88552	197.483	1.18099	255.15	-2.09368	255.983	1.04617
283.483	-2.14693	197.5	1.3223	276.983	-2.036	204.017	1.88617	257.483	-1.86887	223.567	1.77821	224.983	-1.80074	256.15	1.63076	283.483	-2.15572	197.5	1.47335	276.983	-2.1466	204.017	1.84136	257.483	-2.06701	223.567	2.08454	224.983	-2.0482	256.15	0.55946	313.483	-2.88531	197.5	1.1813	254.983	-2.09313	256.15	1.04232
283.467	-2.14681	197.517	1.32276	276.95	-2.03613	204.05	1.89182	257.4	-1.86878	223.65	1.77778	224.817	-1.8008	256.317	1.62841	283.467	-2.15558	197.517	1.47506	276.95	-2.14654	204.05	1.84424	257.4	-2.06677	223.65	2.08334	224.817	-2.04875	256.317	0.51144	313.467	-2.88508	197.517	1.18195	254.817	-2.09218	256.317	1.03844
283.45	-2.14665	197.533	1.3231	276.917	-2.0361	204.083	1.89744	257.317	-1.8687	223.733	1.77738	224.65	-1.80086	256.483	1.62605	283.45	-2.1555	197.533	1.47662	276.917	-2.1465	204.083	1.84709	257.317	-2.06665	223.733	2.08215	224.65	-2.04928	256.483	0.46306	313.45	-2.88487	197.533	1.18234	254.65	-2.09081	256.483	1.03465
283.433	-2.14652	197.55	1.32341	276.883	-2.03617	204.117	1.90312	257.233	-1.86861	223.817	1.77699	224.483	-1.80094	256.65	1.62326	283.433	-2.15544	197.55	1.47814	276.883	-2.14652	204.117	1.84992	257.233	-2.06651	223.817	2.08096	224.483	-2.0498	256.65	0.41458	313.433	-2.88473	197.55	1.18258	254.483	-2.08941	256.65	1.03094
283.417	-2.14644	197.567	1.32383	276.85	-2.03624	204.15	1.90889	257.15	-1.86853	223.9	1.77661	224.317	-1.80103	256.817	1.62038	283.417	-2.15542	197.567	1.47967	276.85	-2.14655	204.15	1.85276	257.15	-2.0664	223.9	2.0798	224.317	-2.05028	256.817	0.36611	313.417	-2.88471	197.567	1.18277	254.317	-2.08802	256.817	1.0276
283.4	-2.14644	197.583	1.32429	276.817	-2.03631	204.183	1.91515	257.067	-1.86843	223.983	1.77622	224.15	-1.80123	256.983	1.61698	283.4	-2.1556	197.583	1.48125	276.817	-2.14657	204.183	1.8556	257.067	-2.0663	223.983	2.07861	224.15	-2.05076	256.983	0.31771	313.4	-2.88469	197.583	1.18308	254.15	-2.08659	256.983	1.02424
283.383	-2.14644	197.6	1.32464	276.783	-2.03638	204.217	1.92127	256.983	-1.86832	224.067	1.77583	223.983	-1.80139	257.15	1.61324	283.383	-2.15565	197.6	1.48266	276.783	-2.1466	204.217	1.85849	256.983	-2.0663	224.067	2.07742	223.983	-2.05126	257.15	0.26918	313.383	-2.88473	197.6	1.18326	253.983	-2.08485	257.15	1.02097
283.367	-2.14648	197.617	1.32506	276.75	-2.03646	204.25	1.92743	256.9	-1.8682	224.15	1.77542	223.817	-1.80156	257.317	1.60948	283.367	-2.15561	197.617	1.48391	276.75	-2.14669	204.25	1.86147	256.9	-2.06628	224.15	2.07621	223.817	-2.05175	257.317	0.22075	313.367	-2.88486	197.617	1.18325	253.817	-2.08321	257.317	1.01778
283.35	-2.14653	197.633	1.32554	276.717	-2.03655	204.283	1.93362	256.817	-1.86809	224.233	1.77502	223.65	-1.80174	257.483	1.60586	283.35	-2.15551	197.633	1.48505	276.717	-2.14669	204.283	1.86447	256.817	-2.06627	224.233	2.07499	223.65	-2.05225	257.483	0.17249	313.35	-2.88518	197.633	1.18307	253.65	-2.08158	257.483	1.01497
283.333	-2.1467	197.65	1.32596	276.683	-2.03665	204.317	1.94004	256.733	-1.8679	224.317	1.77461	223.483	-1.80194	257.65	1.60231	283.333	-2.15538	197.65	1.48608	276.683	-2.14661	204.317	1.86747	256.733	-2.06628	224.317	2.07375	223.483	-2.0528	257.65	0.12431	313.333	-2.88533	197.65	1.18276	253.483	-2.07994	257.65	1.01211
283.317	-2.14678	197.667	1.32655	276.65	-2.03671	204.35	1.94635	256.65	-1.86771	224.4	1.7742	223.317	-1.80214	257.817	1.59881	283.317	-2.15511	197.667	1.48659	276.65	-2.14648	204.35	1.87063	256.65	-2.06633	224.4	2.07248	223.317	-2.05338	257.817	0.07698	313.317	-2.88539	197.667	1.18257	253.317	-2.07825	257.817	1.00935
283.3	-2.14682	197.683	1.3271	276.617	-2.0368	204.383	1.95265	256.567	-1.86751	224.483	1.7738	223.15	-1.80234	257.983	1.59551	283.3	-2.15481	197.683	1.48718	276.617	-2.14621	204.383	1.87376	256.567	-2.06633	224.483	2.0712	223.15	-2.05399	257.983	0.03009	313.3	-2.88545	197.683	1.18241	253.15	-2.07661	257.983	1.00666
283.283	-2.14681	197.7	1.32769	276.583	-2.03689	204.417	1.95893	256.483	-1.8673	224.567	1.77338	222.983	-1.80254	258.15	1.59211	283.283	-2.15445	197.7	1.48769	276.583	-2.14601	204.417	1.87692	256.483	-2.06632	224.567	2.06985	222.983	-2.05473	258.15	-0.01611	313.283	-2.88552	197.7	1.18223	252.983	-2.075	258.15	1.00437
283.267	-2.14661	197.717	1.32835	276.55	-2.03697	204.45	1.96525	256.4	-1.86703	224.65	1.77297	222.817	-1.80272	258.317	1.58873	283.267	-2.15403	197.717	1.48811	276.55	-2.14582	204.45	1.88012	256.4	-2.06632	224.65	2.06854	222.817	-2.05548	258.317	-0.06181	313.267	-2.88551	197.717	1.18199	252.817	-2.07343	258.317	1.00204
283.25	-2.14646	197.733	1.32897	276.517	-2.03708	204.483	1.9716	256.317	-1.8668	224.733	1.77256	222.65	-1.80289	258.483	1.58538	283.25	-2.15339	197.733	1.48814	276.517	-2.14562	204.483	1.88342	256.317	-2.06627	224.733	2.06722	222.65	-2.05627	258.483	-0.10626	313.25	-2.88534	197.733	1.18188	252.65	-2.07196	258.483	0.99979
283.233	-2.14629	197.75	1.32954	276.483	-2.03718	204.517	1.97798	256.233	-1.86656	224.817	1.77216	222.483	-1.80305	258.65	1.58131	283.233	-2.15279	197.75	1.48829	276.483	-2.14536	204.517	1.88671	256.233	-2.06623	224.817	2.06589	222.483	-2.0571	258.65	-0.14975	313.233	-2.88506	197.75	1.18182	252.483	-2.0705	258.65	0.99764
283.217	-2.1461	197.767	1.33006	276.45	-2.03725	204.55	1.98438	256.15	-1.86631	224.9	1.7718	222.317	-1.80321	258.817	1.57663	283.217	-2.15216	197.767	1.48841	276.45	-2.14516	204.55	1.89	256.15	-2.06618	224.9	2.06453	222.317	-2.05813	258.817	-0.19246	313.217	-2.88442	197.767	1.18175	252.317	-2.0691	258.817	0.99593
283.2	-2.14576	197.783	1.3306	276.417	-2.03732	204.583	1.99086	256.067	-1.86607	224.983	1.77143	222.15	-1.80335	258.983	1.57222	283.2	-2.1515	197.783	1.48847	276.417	-2.145	204.583	1.89331	256.067	-2.06612	224.983	2.06317	222.15	-2.05911	258.983	-0.23429	313.2	-2.88384	197.783	1.18176	252.15	-2.06773	258.983	0.99415
283.183	-2.14559	197.8	1.33116	276.383	-2.03734	204.617	1.99737	255.983	-1.86581	225.067	1.77107	221.983	-1.8035	259.15	1.5682	283.183	-2.15074	197.8	1.48834	276.383	-2.14485	204.617	1.89681	255.983	-2.06602	225.067	2.0618	221.983	-2.06013	259.15	-0.274	313.183	-2.88323	197.8	1.18176	251.983	-2.06654	259.15	0.99245
283.167	-2.14545	197.817	1.33176	276.35	-2.03735	204.65	2.00389	255.9	-1.86555	225.15	1.77072	221.817	-1.80366	259.317	1.56543	283.167	-2.15011	197.817	1.48833	276.35	-2.14479	204.65	1.90028	255.9	-2.06592	225.15	2.06043	221.817	-2.06132	259.317	-0.31253	313.167	-2.88257	197.817	1.18172	251.817	-2.06533	259.317	0.99082
283.15	-2.14529	197.833	1.33244	276.317	-2.03736	204.683	2.01043	255.817	-1.86529	225.233	1.77038	221.65	-1.80384	259.483	1.56304	283.15	-2.14953	197.833	1.48845	276.317	-2.14472	204.683	1.90377	255.817	-2.0658	225.233	2.05902	221.65	-2.06266	259.483	-0.34969	313.15	-2.8818	197.833	1.1816	251.65	-2.06417	259.483	0.98962
283.133	-2.14527	197.85	1.3331	276.283	-2.03735	204.717	2.01712	255.733	-1.86506	225.317	1.77003	221.483	-1.80405	259.65	1.56116	283.133	-2.149	197.85	1.48865	276.283	-2.14464	204.717	1.9073	255.733	-2.06564	225.317	2.05763	221.483	-2.06399	259.65	-0.38584	313.133	-2.88131	197.85	1.18128	251.483	-2.06304	259.65	0.98835
283.117	-2.14524	197.867	1.33372	276.25	-2.03724	204.75	2.02391	255.65	-1.86488	225.4	1.76968	221.317	-1.80427	259.817	1.55965	283.117	-2.14865	197.867	1.48887	276.25	-2.14456	204.75	1.91106	255.65	-2.06538	225.4	2.05624	221.317	-2.06535	259.817	-0.41936	313.117	-2.881	197.867	1.18108	251.317	-2.06209	259.817	0.98718
283.1	-2.14521	197.883	1.33441	276.217	-2.03717	204.783	2.03082	255.567	-1.86471	225.483	1.76934	221.15	-1.80451	259.983	1.55851	283.1	-2.14822	197.883	1.48909	276.217	-2.14457	204.783	1.91477	255.567	-2.06512	225.483	2.05486	221.15	-2.06676	259.983	-0.45146	313.1	-2.88076	197.883	1.18093	251.15	-2.06113	259.983	0.98607
283.083	-2.14516	197.9	1.33491	276.183	-2.03707	204.817	2.03782	255.483	-1.86454	225.567	1.76897	220.983	-1.80476	260.15	1.55748	283.083	-2.14777	197.9	1.48933	276.183	-2.14458	204.817	1.9185	255.483	-2.06484	225.567	2.05347	220.983	-2.06837	260.15	-0.48186	313.083	-2.88111	197.9	1.18082	250.983	-2.06021	260.15	0.98536
283.067	-2.14519	197.917	1.33528	276.15	-2.03696	204.85	2.04521	255.4	-1.86445	225.65	1.7686	220.817	-1.8051	260.317	1.55648	283.067	-2.14727	197.917	1.48962	276.15	-2.14459	204.85	1.92224	255.4	-2.06455	225.65	2.05207	220.817	-2.06994	260.317	-0.51104	313.067	-2.8812	197.917	1.18063	250.817	-2.05932	260.317	0.98459
283.05	-2.14513	197.933	1.33558	276.117	-2.03677	204.883	2.05263	255.317	-1.86433	225.733	1.76823	220.65	-1.80543	260.483	1.5555	283.05	-2.1468	197.933	1.49017	276.117	-2.1446	204.883	1.92618	255.317	-2.06415	225.733	2.05066	220.65	-2.07154	260.483	-0.53706	313.05	-2.88127	197.933	1.1806	250.65	-2.0586	260.483	0.98386
283.033	-2.14507	197.95	1.33543	276.083	-2.03658	204.917	2.06018	255.233	-1.8642	225.817	1.76785	220.483	-1.8058	260.65	1.55488	283.033	-2.14639	197.95	1.49071	276.083	-2.14461	204.917	1.9301	255.233	-2.0638	225.817	2.04925	220.483	-2.07318	260.65	-0.56139	313.033	-2.88143	197.95	1.18072	250.483	-2.05787	260.65	0.9832
283.017	-2.14504	197.967	1.33548	276.05	-2.03637	204.95	2.06786	255.15	-1.86407	225.9	1.76746	220.317	-1.80619	260.817	1.55468	283.017	-2.14606	197.967	1.49139	276.05	-2.14459	204.95	1.93405	255.15	-2.06346	225.9	2.04778	220.317	-2.07499	260.817	-0.58375	313.017	-2.88153	197.967	1.18089	250.317	-2.05719	260.817	0.98285
283	-2.14492	197.983	1.33556	276.017	-2.03613	204.983	2.07611	255.067	-1.86396	225.983	1.76707	220.15	-1.80671	260.983	1.55504	283	-2.14578	197.983	1.49217	276.017	-2.14456	204.983	1.93804	255.067	-2.06311	225.983	2.04629	220.15	-2.07676	260.983	-0.60474	313	-2.88149	197.983	1.18136	250.15	-2.05657	260.983	0.98243
282.983	-2.14478	198	1.33564	275.983	-2.03578	205.017	2.08428	254.983	-1.86386	226.067	1.76668	219.983	-1.80723	261.15	1.55577	282.983	-2.14551	198	1.49351	275.983	-2.14452	205.017	1.94205	254.983	-2.06278	226.067	2.04476	219.983	-2.07862	261.15	-0.62235	312.983	-2.88145	198	1.18185	249.983	-2.05617	261.15	0.98207
282.967	-2.14464	198.017	1.33579	275.95	-2.03543	205.05	2.09253	254.9	-1.86374	226.15	1.76629	219.817	-1.8078	261.317	1.55679	282.967	-2.14525	198.017	1.49476	275.95	-2.14442	205.05	1.9462	254.9	-2.06247	226.15	2.04321	219.817	-2.08049	261.317	-0.63815	312.967	-2.88144	198.017	1.18233	249.817	-2.05578	261.317	0.98177
282.95	-2.14451	198.033	1.33606	275.917	-2.0351	205.083	2.1009	254.817	-1.86362	226.233	1.76589	219.65	-1.80842	261.483	1.55763	282.95	-2.14497	198.033	1.496	275.917	-2.14434	205.083	1.95028	254.817	-2.06218	226.233	2.04156	219.65	-2.08284	261.483	-0.65186	312.95	-2.88124	198.033	1.18276	249.65	-2.05548	261.483	0.98173
282.933	-2.14435	198.05	1.33641	275.883	-2.0348	205.117	2.10981	254.733	-1.86352	226.317	1.7655	219.483	-1.80916	261.65	1.55846	282.933	-2.14464	198.05	1.49725	275.883	-2.14427	205.117	1.9544	254.733	-2.06191	226.317	2.03994	219.483	-2.0853	261.65	-0.66409	312.933	-2.88122	198.05	1.18339	249.483	-2.05524	261.65	0.98166
282.917	-2.14425	198.067	1.33675	275.85	-2.03441	205.15	2.11864	254.65	-1.86339	226.4	1.76512	219.317	-1.80997	261.817	1.55933	282.917	-2.14447	198.067	1.49882	275.85	-2.14419	205.15	1.95852	254.65	-2.06172	226.4	2.03829	219.317	-2.08801	261.817	-0.67271	312.917	-2.88121	198.067	1.18386	249.317	-2.05537	261.817	0.98164
282.9	-2.14422	198.083	1.33736	275.817	-2.03407	205.183	2.12756	254.567	-1.86325	226.483	1.76474	219.15	-1.81089	261.983	1.55986	282.9	-2.1443	198.083	1.50017	275.817	-2.14408	205.183	1.96275	254.567	-2.06155	226.483	2.03662	219.15	-2.09094	261.983	-0.67944	312.9	-2.88122	198.083	1.18418	249.15	-2.05542	261.983	0.98166
282.883	-2.14419	198.1	1.33776	275.783	-2.03374	205.217	2.13656	254.483	-1.86311	226.567	1.76438	218.983	-1.81189	262.15	1.56008	282.883	-2.14414	198.1	1.50142	275.783	-2.14399	205.217	1.96703	254.483	-2.06141	226.567	2.03486	218.983	-2.09428	262.15	-0.68399	312.883	-2.88131	198.1	1.18457	248.983	-2.05548	262.15	0.98197
282.867	-2.14423	198.117	1.33812	275.75	-2.03341	205.25	2.14604	254.4	-1.86292	226.65	1.76403	218.817	-1.81321	262.317	1.56024	282.867	-2.14397	198.117	1.50263	275.75	-2.14391	205.25	1.97139	254.4	-2.06129	226.65	2.03309	218.817	-2.09799	262.317	-0.68711	312.867	-2.88134	198.117	1.18467	248.817	-2.05557	262.317	0.98221
282.85	-2.14429	198.133	1.33851	275.717	-2.03315	205.283	2.15543	254.317	-1.86272	226.733	1.76368	218.65	-1.81447	262.483	1.56046	282.85	-2.14384	198.133	1.50354	275.717	-2.14382	205.283	1.97583	254.317	-2.06134	226.733	2.03131	218.65	-2.1022	262.483	-0.68648	312.85	-2.8814	198.133	1.18465	248.65	-2.05584	262.483	0.98251
282.833	-2.14435	198.15	1.33896	275.683	-2.0329	205.317	2.16487	254.233	-1.86251	226.817	1.76333	218.483	-1.81599	262.65	1.56055	282.833	-2.14364	198.15	1.50447	275.683	-2.14369	205.317	1.98048	254.233	-2.06135	226.817	2.02953	218.483	-2.10672	262.65	-0.68392	312.833	-2.88147	198.15	1.18466	248.483	-2.05597	262.65	0.98287
282.817	-2.14439	198.167	1.33948	275.65	-2.03271	205.35	2.17438	254.15	-1.86228	226.9	1.763	218.317	-1.81773	262.817	1.56078	282.817	-2.14337	198.167	1.50533	275.65	-2.14355	205.35	1.98504	254.15	-2.06138	226.9	2.02764	218.317	-2.11206	262.817	-0.67923	312.817	-2.88151	198.167	1.18469	248.317	-2.05603	262.817	0.98344
282.8	-2.14451	198.183	1.34002	275.617	-2.03256	205.383	2.18426	254.067	-1.86199	226.983	1.76266	218.15	-1.81969	262.983	1.56139	282.8	-2.14305	198.183	1.50616	275.617	-2.14338	205.383	1.98959	254.067	-2.06143	226.983	2.02581	218.15	-2.11776	262.983	-0.67301	312.8	-2.88153	198.183	1.18417	248.15	-2.05605	262.983	0.98398
282.783	-2.1446	198.2	1.34062	275.583	-2.0325	205.417	2.19407	253.983	-1.86171	227.067	1.76231	217.983	-1.82163	263.15	1.56226	282.783	-2.14249	198.2	1.5067	275.583	-2.14323	205.417	1.99418	253.983	-2.06155	227.067	2.02399	217.983	-2.12402	263.15	-0.66317	312.783	-2.88156	198.2	1.18386	247.983	-2.0559	263.15	0.98455
282.767	-2.14462	198.217	1.34158	275.55	-2.03247	205.45	2.20395	253.9	-1.86142	227.15	1.76195	217.817	-1.82367	263.317	1.56387	282.767	-2.14187	198.217	1.50727	275.55	-2.143	205.45	1.99892	253.9	-2.06163	227.15	2.02218	217.817	-2.13068	263.317	-0.65145	312.767	-2.88156	198.217	1.18361	247.817	-2.05573	263.317	0.98515
282.75	-2.14462	198.233	1.34249	275.517	-2.0325	205.483	2.21389	253.817	-1.86113	227.233	1.76154	217.65	-1.82597	263.483	1.56538	282.75	-2.14122	198.233	1.50777	275.517	-2.14283	205.483	2.00361	253.817	-2.06168	227.233	2.0204	217.65	-2.13842	263.483	-0.63755	312.75	-2.88144	198.233	1.18322	247.65	-2.05546	263.483	0.98593
282.733	-2.14467	198.25	1.34342	275.483	-2.03256	205.517	2.22423	253.733	-1.86081	227.317	1.76114	217.483	-1.82847	263.65	1.56682	282.733	-2.14056	198.25	1.50824	275.483	-2.14264	205.517	2.00832	253.733	-2.06173	227.317	2.01864	217.483	-2.14662	263.65	-0.62211	312.733	-2.88135	198.25	1.18246	247.483	-2.0551	263.65	0.98668
282.717	-2.14467	198.267	1.34432	275.45	-2.03279	205.55	2.23453	253.65	-1.86049	227.4	1.76074	217.317	-1.83098	263.817	1.56799	282.717	-2.13956	198.267	1.50848	275.45	-2.14241	205.55	2.01306	253.65	-2.06173	227.4	2.01691	217.317	-2.15543	263.817	-0.60326	312.717	-2.88121	198.267	1.18178	247.317	-2.05439	263.817	0.98747
282.7	-2.14463	198.283	1.3453	275.417	-2.03295	205.583	2.24495	253.567	-1.86018	227.483	1.76034	217.15	-1.83371	263.983	1.56919	282.7	-2.1387	198.283	1.50875	275.417	-2.14218	205.583	2.01801	253.567	-2.06174	227.483	2.01518	217.15	-2.16465	263.983	-0.5827	312.7	-2.88101	198.283	1.18112	247.15	-2.05375	263.983	0.98828
282.683	-2.14458	198.3	1.34609	275.383	-2.03312	205.617	2.25548	253.483	-1.85988	227.567	1.75992	216.983	-1.83649	264.15	1.57043	282.683	-2.13788	198.3	1.50899	275.383	-2.14199	205.617	2.02296	253.483	-2.06172	227.567	2.01356	216.983	-2.17472	264.15	-0.56017	312.683	-2.88067	198.3	1.18045	246.983	-2.053	264.15	0.98922
282.667	-2.14437	198.317	1.34679	275.35	-2.0333	205.65	2.26657	253.4	-1.85964	227.65	1.75952	216.817	-1.83954	264.317	1.57186	282.667	-2.1371	198.317	1.50928	275.35	-2.1418	205.65	2.02799	253.4	-2.06169	227.65	2.01191	216.817	-2.18506	264.317	-0.53627	312.667	-2.88046	198.317	1.17961	246.817	-2.05192	264.317	0.99013
282.65	-2.1442	198.333	1.34743	275.317	-2.0335	205.683	2.27767	253.317	-1.85941	227.733	1.75915	216.65	-1.84256	264.483	1.57362	282.65	-2.13644	198.333	1.50949	275.317	-2.14162	205.683	2.03308	253.317	-2.06158	227.733	2.01027	216.65	-2.19582	264.483	-0.50913	312.65	-2.88017	198.333	1.179	246.65	-2.05051	264.483	0.99108
282.633	-2.14405	198.35	1.34765	275.283	-2.03362	205.717	2.28892	253.233	-1.85921	227.817	1.75878	216.483	-1.84582	264.65	1.57623	282.633	-2.13583	198.35	1.50976	275.283	-2.14148	205.717	2.03846	253.233	-2.06147	227.817	2.00866	216.483	-2.20692	264.65	-0.48045	312.633	-2.87975	198.35	1.17857	246.483	-2.0492	264.65	0.99206
282.617	-2.14387	198.367	1.34794	275.25	-2.03368	205.75	2.30029	253.15	-1.85904	227.9	1.75844	216.317	-1.84931	264.817	1.57924	282.617	-2.13522	198.367	1.51004	275.25	-2.14139	205.75	2.04379	253.15	-2.06136	227.9	2.00718	216.317	-2.21839	264.817	-0.44992	312.617	-2.87932	198.367	1.17822	246.317	-2.04779	264.817	0.99313
282.6	-2.14371	198.383	1.34823	275.217	-2.0337	205.783	2.31241	253.067	-1.85899	227.983	1.75809	216.15	-1.85286	264.983	1.58279	282.6	-2.1346	198.383	1.51036	275.217	-2.14132	205.783	2.04913	253.067	-2.06122	227.983	2.0057	216.15	-2.22997	264.983	-0.41813	312.6	-2.87898	198.383	1.1783	246.15	-2.04602	264.983	0.99418
282.583	-2.14354	198.4	1.34846	275.183	-2.03362	205.817	2.32442	252.983	-1.85892	228.067	1.75772	215.983	-1.85658	265.15	1.58672	282.583	-2.13424	198.4	1.51084	275.183	-2.14126	205.817	2.05445	252.983	-2.061	228.067	2.00426	215.983	-2.24176	265.15	-0.38342	312.583	-2.87869	198.4	1.17839	245.983	-2.04397	265.15	0.99524
282.567	-2.14342	198.417	1.34847	275.15	-2.03356	205.85	2.33657	252.9	-1.85886	228.15	1.75736	215.817	-1.86073	265.317	1.591	282.567	-2.13379	198.417	1.51129	275.15	-2.14122	205.85	2.05998	252.9	-2.06079	228.15	2.00286	215.817	-2.25372	265.317	-0.34725	312.567	-2.87848	198.417	1.17867	245.817	-2.04199	265.317	0.9963
282.55	-2.1433	198.433	1.34861	275.117	-2.0335	205.883	2.34886	252.817	-1.85881	228.233	1.75701	215.65	-1.86501	265.483	1.59516	282.55	-2.13329	198.433	1.51177	275.117	-2.14126	205.883	2.06542	252.817	-2.06057	228.233	2.00163	215.65	-2.26591	265.483	-0.30947	312.55	-2.87843	198.433	1.17908	245.65	-2.03996	265.483	0.99742
282.533	-2.14317	198.45	1.34883	275.083	-2.03341	205.917	2.36176	252.733	-1.85886	228.317	1.75667	215.483	-1.86973	265.65	1.59931	282.533	-2.13277	198.45	1.51232	275.083	-2.14128	205.917	2.07083	252.733	-2.06031	228.317	2.00036	215.483	-2.27797	265.65	-0.27062	312.533	-2.87837	198.45	1.17983	245.483	-2.03788	265.65	0.9985
282.517	-2.14312	198.467	1.34911	275.05	-2.03332	205.95	2.37455	252.65	-1.85886	228.4	1.75633	215.317	-1.87452	265.817	1.60347	282.517	-2.13238	198.467	1.51313	275.05	-2.14131	205.95	2.07626	252.65	-2.06002	228.4	1.99911	215.317	-2.29004	265.817	-0.22923	312.517	-2.87836	198.467	1.18051	245.317	-2.03551	265.817	0.99958
282.5	-2.14312	198.483	1.34952	275.017	-2.03324	205.983	2.38748	252.567	-1.85885	228.483	1.75599	215.15	-1.8798	265.983	1.60768	282.5	-2.13198	198.483	1.51392	275.017	-2.14135	205.983	2.0818	252.567	-2.05964	228.483	1.99789	215.15	-2.30213	265.983	-0.18663	312.5	-2.87835	198.483	1.18112	245.15	-2.03324	265.983	1.00065
282.483	-2.14313	198.5	1.34986	274.983	-2.03314	206.017	2.40054	252.483	-1.85883	228.567	1.75565	214.983	-1.88539	266.15	1.61201	282.483	-2.13156	198.5	1.51472	274.983	-2.14138	206.017	2.0874	252.483	-2.05928	228.567	1.9968	214.983	-2.31428	266.15	-0.14267	312.483	-2.87863	198.5	1.18166	244.983	-2.03097	266.15	1.00172
282.467	-2.14314	198.517	1.35021	274.95	-2.03302	206.05	2.41418	252.4	-1.85881	228.65	1.75532	214.817	-1.89185	266.317	1.61659	282.467	-2.13115	198.517	1.51551	274.95	-2.14139	206.05	2.09307	252.4	-2.05892	228.65	1.99571	214.817	-2.32642	266.317	-0.09776	312.467	-2.87873	198.517	1.18239	244.817	-2.02869	266.317	1.0028
282.45	-2.1433	198.533	1.35058	274.917	-2.03289	206.083	2.42775	252.317	-1.85877	228.733	1.75496	214.65	-1.89878	266.483	1.62113	282.45	-2.13089	198.533	1.51649	274.917	-2.14138	206.083	2.0988	252.317	-2.05856	228.733	1.99466	214.65	-2.33857	266.483	-0.05057	312.45	-2.87879	198.533	1.18295	244.65	-2.0263	266.483	1.00388
282.433	-2.14343	198.55	1.35116	274.883	-2.03271	206.117	2.44142	252.233	-1.85872	228.817	1.75459	214.483	-1.9064	266.65	1.6255	282.433	-2.13059	198.55	1.51741	274.883	-2.14135	206.117	2.10481	252.233	-2.05814	228.817	1.99365	214.483	-2.35073	266.65	-0.00268	312.433	-2.87886	198.55	1.18362	244.483	-2.02396	266.65	1.00496
282.417	-2.14353	198.567	1.35171	274.85	-2.03246	206.15	2.45519	252.15	-1.85866	228.9	1.75422	214.317	-1.91453	266.817	1.6296	282.417	-2.1303	198.567	1.51829	274.85	-2.14121	206.15	2.11081	252.15	-2.05776	228.9	1.99281	214.317	-2.36296	266.817	0.04653	312.417	-2.87898	198.567	1.18437	244.317	-2.02161	266.817	1.00604
282.4	-2.1436	198.583	1.35224	274.817	-2.03218	206.183	2.46953	252.067	-1.85853	228.983	1.75381	214.15	-1.92383	266.983	1.63371	282.4	-2.13001	198.583	1.51915	274.817	-2.1411	206.183	2.11689	252.067	-2.05742	228.983	1.99197	214.15	-2.37523	266.983	0.09635	312.4	-2.87912	198.583	1.18484	244.15	-2.01926	266.983	1.00711
282.383	-2.14362	198.6	1.35271	274.783	-2.03177	206.217	2.48378	251.983	-1.85841	229.067	1.75342	213.983	-1.93419	267.15	1.63791	282.383	-2.12974	198.6	1.51998	274.783	-2.141	206.217	2.12301	251.983	-2.05708	229.067	1.99117	213.983	-2.38755	267.15	0.14772	312.383	-2.87915	198.6	1.18525	243.983	-2.01691	267.15	1.00816
282.367	-2.14359	198.617	1.35328	274.75	-2.03139	206.25	2.49814	251.9	-1.85827	229.15	1.75301	213.817	-1.9454	267.317	1.64297	282.367	-2.12942	198.617	1.52074	274.75	-2.1409	206.25	2.1294	251.9	-2.05683	229.15	1.99041	213.817	-2.39991	267.317	0.19968	312.367	-2.87913	198.617	1.18553	243.817	-2.0146	267.317	1.00921
282.35	-2.14353	198.633	1.35382	274.717	-2.03101	206.283	2.5127	251.817	-1.8581	229.233	1.75258	213.65	-1.95751	267.483	1.64844	282.35	-2.12901	198.633	1.52145	274.717	-2.14077	206.283	2.13577	251.817	-2.0566	229.233	1.98985	213.65	-2.41245	267.483	0.25238	312.35	-2.87907	198.633	1.18591	243.65	-2.01233	267.483	1.01019
282.333	-2.14343	198.65	1.35438	274.683	-2.03063	206.317	2.52738	251.733	-1.85786	229.317	1.75214	213.483	-1.97197	267.65	1.65441	282.333	-2.12852	198.65	1.52215	274.683	-2.14069	206.317	2.14225	251.733	-2.05643	229.317	1.98926	213.483	-2.42497	267.65	0.30555	312.333	-2.87892	198.65	1.18567	243.483	-2.0101	267.65	1.01116
282.317	-2.14313	198.667	1.35495	274.65	-2.03029	206.35	2.54275	251.65	-1.85764	229.4	1.75169	213.317	-1.98766	267.817	1.66067	282.317	-2.1279	198.667	1.52266	274.65	-2.1406	206.35	2.14881	251.65	-2.0563	229.4	1.98868	213.317	-2.43753	267.817	0.3598	312.317	-2.87877	198.667	1.1856	243.317	-2.00799	267.817	1.01213
282.3	-2.14296	198.683	1.35541	274.617	-2.02999	206.383	2.55808	251.567	-1.8574	229.483	1.75125	213.15	-2.00499	267.983	1.66756	282.3	-2.12729	198.683	1.52322	274.617	-2.14052	206.383	2.15564	251.567	-2.05631	229.483	1.98814	213.15	-2.45016	267.983	0.41442	312.3	-2.87853	198.683	1.18546	243.15	-2.00591	267.983	1.01308
282.283	-2.14283	198.7	1.35596	274.583	-2.02972	206.417	2.57359	251.483	-1.85714	229.567	1.75079	212.983	-2.02351	268.15	1.67475	282.283	-2.12662	198.7	1.52377	274.583	-2.1405	206.417	2.16244	251.483	-2.05627	229.567	1.98762	212.983	-2.46284	268.15	0.46952	312.283	-2.87823	198.7	1.18523	242.983	-2.00387	268.15	1.01401
282.267	-2.14268	198.717	1.35649	274.55	-2.02949	206.45	2.58926	251.4	-1.85681	229.65	1.75033	212.817	-2.0451	268.317	1.68235	282.267	-2.12594	198.717	1.5243	274.55	-2.1404	206.45	2.16934	251.4	-2.05625	229.65	1.98724	212.817	-2.47573	268.317	0.52491	312.267	-2.87798	198.717	1.18508	242.817	-2.00186	268.317	1.01485
282.25	-2.14253	198.733	1.35696	274.517	-2.02942	206.483	2.6058	251.317	-1.85649	229.733	1.74989	212.65	-2.06852	268.483	1.69023	282.25	-2.12506	198.733	1.52462	274.517	-2.14024	206.483	2.17629	251.317	-2.05623	229.733	1.98682	212.65	-2.48856	268.483	0.58097	312.25	-2.87795	198.733	1.18446	242.65	-2.00001	268.483	1.01572
282.233	-2.14232	198.75	1.35755	274.483	-2.02932	206.517	2.62223	251.233	-1.85618	229.817	1.74945	212.483	-2.09417	268.65	1.69871	282.233	-2.12418	198.75	1.52496	274.483	-2.14005	206.517	2.1836	251.233	-2.05631	229.817	1.98641	212.483	-2.50152	268.65	0.63734	312.233	-2.87792	198.75	1.18395	242.483	-1.99808	268.65	1.01657
282.217	-2.1421	198.767	1.35814	274.45	-2.02922	206.55	2.63886	251.15	-1.85588	229.9	1.749	212.317	-2.12144	268.817	1.70742	282.217	-2.1233	198.767	1.52516	274.45	-2.1398	206.55	2.19086	251.15	-2.05636	229.9	1.98601	212.317	-2.51456	268.817	0.69415	312.217	-2.87793	198.767	1.18356	242.317	-1.99614	268.817	1.0174
282.2	-2.14189	198.783	1.3587	274.417	-2.02911	206.583	2.65569	251.067	-1.85557	229.983	1.74857	212.15	-2.15268	268.983	1.71653	282.2	-2.12245	198.783	1.52531	274.417	-2.1396	206.583	2.1982	251.067	-2.0564	229.983	1.98568	212.15	-2.52792	268.983	0.75129	312.2	-2.87834	198.783	1.18318	242.15	-1.9942	268.983	1.01818
282.183	-2.14171	198.8	1.35923	274.383	-2.0291	206.617	2.67352	250.983	-1.85529	230.067	1.74813	211.983	-2.18625	269.15	1.72598	282.183	-2.12147	198.8	1.52528	274.383	-2.13939	206.617	2.2056	250.983	-2.05644	230.067	1.98534	211.983	-2.54129	269.15	0.80937	312.183	-2.87852	198.8	1.18287	241.983	-1.99226	269.15	1.01899
282.167	-2.14162	198.817	1.35983	274.35	-2.02909	206.65	2.69124	250.9	-1.85502	230.15	1.74769	211.817	-2.22248	269.317	1.73569	282.167	-2.12044	198.817	1.52547	274.35	-2.13917	206.65	2.21334	250.9	-2.0565	230.15	1.98504	211.817	-2.55473	269.317	0.86802	312.167	-2.87867	198.817	1.18276	241.817	-1.99029	269.317	1.01979
282.15	-2.14157	198.833	1.3604	274.317	-2.0291	206.683	2.70919	250.817	-1.85478	230.233	1.74724	211.65	-2.26056	269.483	1.7457	282.15	-2.1194	198.833	1.52581	274.317	-2.139	206.683	2.22105	250.817	-2.05651	230.233	1.98474	211.65	-2.56816	269.483	0.92744	312.15	-2.87888	198.833	1.18265	241.65	-1.98829	269.483	1.02058
282.133	-2.14154	198.85	1.36092	274.283	-2.02911	206.717	2.72736	250.733	-1.8546	230.317	1.74679	211.483	-2.3031	269.65	1.75615	282.133	-2.11838	198.85	1.52621	274.283	-2.13885	206.717	2.22881	250.733	-2.0565	230.317	1.98451	211.483	-2.58171	269.65	0.98733	312.133	-2.87898	198.85	1.18264	241.483	-1.98628	269.65	1.02137
282.117	-2.14159	198.867	1.36139	274.25	-2.02916	206.75	2.7466	250.65	-1.85442	230.4	1.74634	211.317	-2.34779	269.817	1.76688	282.117	-2.11743	198.867	1.52676	274.25	-2.13873	206.75	2.23663	250.65	-2.05648	230.4	1.98425	211.317	-2.59517	269.817	1.04964	312.117	-2.87907	198.867	1.18286	241.317	-1.98422	269.817	1.02219
282.1	-2.14153	198.883	1.36175	274.217	-2.02921	206.783	2.76567	250.567	-1.85425	230.483	1.74588	211.15	-2.39494	269.983	1.77832	282.1	-2.11662	198.883	1.52731	274.217	-2.13864	206.783	2.24478	250.567	-2.05637	230.483	1.98397	211.15	-2.60861	269.983	1.11335	312.1	-2.87915	198.883	1.18286	241.15	-1.98217	269.983	1.02303
282.083	-2.14144	198.9	1.36213	274.183	-2.02927	206.817	2.78492	250.483	-1.85409	230.567	1.74544	210.983	-2.4445	270.15	1.79007	282.083	-2.11589	198.9	1.52789	274.183	-2.1387	206.817	2.25284	250.483	-2.05627	230.567	1.98369	210.983	-2.62208	270.15	1.17887	312.083	-2.87922	198.9	1.18286	240.983	-1.98015	270.15	1.02388
282.067	-2.14133	198.917	1.36253	274.15	-2.02934	206.85	2.80437	250.4	-1.85403	230.65	1.74499	210.817	-2.49554	270.317	1.80223	282.067	-2.11521	198.917	1.52853	274.15	-2.13871	206.85	2.26098	250.4	-2.05616	230.65	1.98341	210.817	-2.63547	270.317	1.24585	312.067	-2.8791	198.917	1.18275	240.817	-1.97814	270.317	1.02478
282.05	-2.14111	198.933	1.36288	274.117	-2.02942	206.883	2.82482	250.317	-1.85397	230.733	1.74455	210.65	-2.5496	270.483	1.81477	282.05	-2.11478	198.933	1.52952	274.117	-2.13873	206.883	2.2692	250.317	-2.05604	230.733	1.98311	210.65	-2.64877	270.483	1.31702	312.05	-2.87905	198.933	1.18274	240.65	-1.97611	270.483	1.02568
282.033	-2.14096	198.95	1.36321	274.083	-2.02949	206.917	2.8451	250.233	-1.8539	230.817	1.74411	210.483	-2.60487	270.65	1.82758	282.033	-2.11423	198.95	1.53049	274.083	-2.13876	206.917	2.27775	250.233	-2.05583	230.817	1.9828	210.483	-2.66171	270.65	1.39083	312.033	-2.87906	198.95	1.18292	240.483	-1.97413	270.65	1.02659
282.017	-2.14082	198.967	1.36362	274.05	-2.02955	206.95	2.86556	250.15	-1.85385	230.9	1.74366	210.317	-2.66093	270.817	1.84107	282.017	-2.11368	198.967	1.5316	274.05	-2.1389	206.95	2.28631	250.15	-2.05563	230.9	1.98248	210.317	-2.67439	270.817	1.46804	312.017	-2.87908	198.967	1.18331	240.317	-1.97218	270.817	1.0275
282	-2.14073	198.983	1.36402	274.017	-2.02957	206.983	2.88624	250.067	-1.8539	230.983	1.74319	210.15	-2.71748	270.983	1.8549	282	-2.11315	198.983	1.5328	274.017	-2.13903	206.983	2.29493	250.067	-2.0554	230.983	1.98212	210.15	-2.68634	270.983	1.54769	312	-2.87897	198.983	1.18383	240.15	-1.97028	270.983	1.02847
281.983	-2.14078	199	1.36441	273.983	-2.02958	207.017	2.90782	249.983	-1.85392	231.067	1.74272	209.983	-2.77407	271.15	1.86921	281.983	-2.11265	199	1.53442	273.983	-2.13916	207.017	2.30361	249.983	-2.05517	231.067	1.98178	209.983	-2.69784	271.15	1.63393	311.983	-2.87879	199	1.18476	239.983	-1.96842	271.15	1.02945
281.967	-2.14084	199.017	1.36498	273.95	-2.0295	207.05	2.92925	249.9	-1.85394	231.15	1.74227	209.817	-2.83052	271.317	1.88385	281.967	-2.11212	199.017	1.5359	273.95	-2.13926	207.05	2.31278	249.9	-2.05485	231.15	1.98146	209.817	-2.70865	271.317	1.72396	311.967	-2.87854	199.017	1.18541	239.817	-1.96672	271.317	1.03044
281.95	-2.14084	199.033	1.36556	273.917	-2.02936	207.083	2.95089	249.817	-1.85395	231.233	1.74182	209.65	-2.88619	271.483	1.89969	281.95	-2.11162	199.033	1.53739	273.917	-2.13934	207.083	2.3219	249.817	-2.05455	231.233	1.98115	209.65	-2.71893	271.483	1.8185	311.95	-2.87823	199.033	1.18601	239.65	-1.96503	271.483	1.03145
281.933	-2.14082	199.05	1.36606	273.883	-2.02919	207.117	2.9727	249.733	-1.85398	231.317	1.74135	209.483	-2.94088	271.65	1.91841	281.933	-2.11117	199.05	1.53893	273.883	-2.13935	207.117	2.33114	249.733	-2.05423	231.317	1.98085	209.483	-2.72796	271.65	1.91621	311.933	-2.87778	199.05	1.18664	239.483	-1.9634	271.65	1.03257
281.917	-2.14093	199.067	1.36654	273.85	-2.02901	207.15	2.99542	249.65	-1.85397	231.4	1.74089	209.317	-2.99239	271.817	1.94155	281.917	-2.11088	199.067	1.5406	273.85	-2.13933	207.15	2.34047	249.65	-2.05389	231.4	1.98055	209.317	-2.7359	271.817	2.02182	311.917	-2.8773	199.067	1.18734	239.317	-1.96182	271.817	1.0337
281.9	-2.141	199.083	1.36709	273.817	-2.02866	207.183	3.01807	249.567	-1.85393	231.483	1.74043	209.15	-3.04166	271.983	1.96717	281.9	-2.11067	199.083	1.54212	273.817	-2.13928	207.183	2.35025	249.567	-2.05351	231.483	1.98025	209.15	-2.74292	271.983	2.13156	311.9	-2.87681	199.083	1.18791	239.15	-1.96049	271.983	1.03487
281.883	-2.1411	199.1	1.36769	273.783	-2.02836	207.217	3.04093	249.483	-1.85386	231.567	1.73998	208.983	-3.08784	272.15	1.9936	281.883	-2.11053	199.1	1.54359	273.783	-2.1391	207.217	2.35992	249.483	-2.05315	231.567	1.97996	208.983	-2.74924	272.15	2.24612	311.883	-2.87637	199.1	1.18843	238.983	-1.95914	272.15	1.03608
281.867	-2.14118	199.117	1.36832	273.75	-2.02809	207.25	3.06402	249.4	-1.85375	231.65	1.73954	208.817	-3.13167	272.317	2.0186	281.867	-2.11044	199.117	1.54503	273.75	-2.13899	207.25	2.36966	249.4	-2.05279	231.65	1.97969	208.817	-2.75406	272.317	2.36402	311.867	-2.87587	199.117	1.18874	238.817	-1.95787	272.317	1.03747
281.85	-2.14119	199.133	1.36892	273.717	-2.02783	207.283	3.08821	249.317	-1.85354	231.733	1.73911	208.65	-3.16916	272.483	2.04202	281.85	-2.11065	199.133	1.54621	273.717	-2.13889	207.283	2.37947	249.317	-2.05243	231.733	1.97939	208.65	-2.75761	272.483	2.48965	311.85	-2.87534	199.133	1.18911	238.65	-1.95666	272.483	1.03884
281.833	-2.14122	199.15	1.36963	273.683	-2.02753	207.317	3.11213	249.233	-1.85335	231.817	1.73868	208.483	-3.20294	272.65	2.06453	281.833	-2.11068	199.15	1.54741	273.683	-2.1388	207.317	2.38964	249.233	-2.0521	231.817	1.9791	208.483	-2.75983	272.65	2.61912	311.833	-2.87477	199.15	1.18927	238.483	-1.95573	272.65	1.04025
281.817	-2.14119	199.167	1.37034	273.65	-2.02727	207.35	3.13612	249.15	-1.85315	231.9	1.73825	208.317	-3.23198	272.817	2.08284	281.817	-2.11061	199.167	1.54852	273.65	-2.13875	207.35	2.3998	249.15	-2.0518	231.9	1.97882	208.317	-2.76114	272.817	2.75296	311.817	-2.87422	199.167	1.18938	238.317	-1.95476	272.817	1.04169
281.8	-2.14108	199.183	1.37106	273.617	-2.02702	207.383	3.16062	249.067	-1.85293	231.983	1.73783	208.15	-3.25761	272.983	2.10023	281.8	-2.11051	199.183	1.54953	273.617	-2.13869	207.383	2.41005	249.067	-2.05155	231.983	1.9785	208.15	-2.7604	272.983	2.88973	311.8	-2.87381	199.183	1.18939	238.15	-1.95384	272.983	1.04332
281.783	-2.14084	199.2	1.37173	273.583	-2.0268	207.417	3.18653	248.983	-1.85262	232.067	1.73741	207.983	-3.27489	273.15	2.11891	281.783	-2.11039	199.2	1.55045	273.583	-2.13859	207.417	2.4204	248.983	-2.05133	232.067	1.97819	207.983	-2.75854	273.15	3.03314	311.783	-2.87348	199.2	1.18897	237.983	-1.95297	273.15	1.0449
281.767	-2.14059	199.217	1.37237	273.55	-2.02665	207.45	3.21231	248.9	-1.85233	232.15	1.73699	207.817	-3.28764	273.317	2.13923	281.767	-2.11022	199.217	1.55102	273.55	-2.13847	207.45	2.43108	248.9	-2.05125	232.15	1.97788	207.817	-2.75523	273.317	3.17974	311.767	-2.87319	199.217	1.18862	237.817	-1.95237	273.317	1.0465
281.75	-2.1403	199.233	1.37309	273.517	-2.02652	207.483	3.23862	248.817	-1.85203	232.233	1.73656	207.65	-3.29499	273.483	2.16411	281.75	-2.10993	199.233	1.55162	273.517	-2.13841	207.483	2.44169	248.817	-2.05116	232.233	1.97757	207.65	-2.75098	273.483	3.32983	311.75	-2.87293	199.233	1.18831	237.65	-1.9517	273.483	1.04814
281.733	-2.14	199.25	1.37372	273.483	-2.02646	207.517	3.26553	248.733	-1.85171	232.317	1.73614	207.483	-3.29862	273.65	2.19128	281.733	-2.10959	199.25	1.55213	273.483	-2.13829	207.517	2.45235	248.733	-2.05108	232.317	1.97724	207.483	-2.74457	273.65	3.48218	311.733	-2.87303	199.25	1.18806	237.483	-1.95105	273.65	1.04992
281.717	-2.1396	199.267	1.37424	273.45	-2.02645	207.55	3.29305	248.65	-1.85132	232.4	1.73571	207.317	-3.29345	273.817	2.22103	281.717	-2.10906	199.267	1.5526	273.45	-2.13811	207.55	2.46306	248.65	-2.05103	232.4	1.97693	207.317	-2.73706	273.817	3.63948	311.717	-2.87301	199.267	1.18763	237.317	-1.9504	273.817	1.0517
281.7	-2.13929	199.283	1.3747	273.417	-2.02659	207.583	3.32052	248.567	-1.85094	232.483	1.73528	207.15	-3.28388	273.983	2.25254	281.7	-2.1086	199.283	1.55272	273.417	-2.13789	207.583	2.4741	248.567	-2.05111	232.483	1.97662	207.15	-2.72812	273.983	3.79925	311.7	-2.87297	199.283	1.18732	237.15	-1.94987	273.983	1.05351
281.683	-2.13898	199.3	1.37514	273.383	-2.02669	207.617	3.34829	248.483	-1.85055	232.567	1.73484	206.983	-3.26932	274.15	2.28843	281.683	-2.10818	199.3	1.55294	273.383	-2.1376	207.617	2.48517	248.483	-2.05115	232.567	1.97631	206.983	-2.71803	274.15	3.96175	311.683	-2.87293	199.3	1.18697	236.983	-1.94928	274.15	1.05536
281.667	-2.13867	199.317	1.37566	273.35	-2.02683	207.65	3.37632	248.4	-1.85014	232.65	1.73438	206.817	-3.25148	274.317	2.32661	281.667	-2.10776	199.317	1.5531	273.35	-2.13734	207.65	2.49634	248.4	-2.0512	232.65	1.97601	206.817	-2.70651	274.317	4.12595	311.667	-2.8733	199.317	1.18667	236.817	-1.9487	274.317	1.05739
281.65	-2.13859	199.333	1.37615	273.317	-2.027	207.683	3.40545	248.317	-1.84971	232.733	1.73395	206.65	-3.22628	274.483	2.36759	281.65	-2.10736	199.333	1.55325	273.317	-2.13713	207.683	2.50759	248.317	-2.05125	232.733	1.97568	206.65	-2.69382	274.483	4.29389	311.65	-2.87355	199.333	1.18625	236.65	-1.94815	274.483	1.05942
281.633	-2.13851	199.35	1.37656	273.283	-2.02727	207.717	3.4343	248.233	-1.84931	232.817	1.73352	206.483	-3.19769	274.65	2.41059	281.633	-2.10707	199.35	1.55356	273.283	-2.13693	207.717	2.51929	248.233	-2.05135	232.817	1.97532	206.483	-2.68015	274.65	4.46356	311.633	-2.87377	199.35	1.18574	236.483	-1.94767	274.65	1.06149
281.617	-2.13848	199.367	1.377	273.25	-2.02751	207.75	3.46338	248.15	-1.84894	232.9	1.73309	206.317	-3.16542	274.817	2.45899	281.617	-2.1069	199.367	1.55409	273.25	-2.13669	207.75	2.53092	248.15	-2.05142	232.9	1.97495	206.317	-2.66542	274.817	4.63502	311.617	-2.8739	199.367	1.18524	236.317	-1.94729	274.817	1.06361
281.6	-2.13843	199.383	1.37749	273.217	-2.02773	207.783	3.49329	248.067	-1.84859	232.983	1.73265	206.15	-3.13086	274.983	2.51026	281.6	-2.10677	199.383	1.55481	273.217	-2.13647	207.783	2.54264	248.067	-2.05149	232.983	1.9745	206.15	-2.64937	274.983	4.80778	311.6	-2.87403	199.383	1.18466	236.15	-1.94702	274.983	1.06599
281.583	-2.13857	199.4	1.37804	273.183	-2.02792	207.817	3.52399	247.983	-1.84834	233.067	1.73221	205.983	-3.09137	275.15	2.56428	281.583	-2.10691	199.4	1.55563	273.183	-2.13626	207.817	2.55444	247.983	-2.05154	233.067	1.97404	205.983	-2.6322	275.15	4.98332	311.583	-2.87408	199.4	1.18396	235.983	-1.94685	275.15	1.06834
281.567	-2.13861	199.417	1.37861	273.15	-2.02806	207.85	3.55453	247.9	-1.8481	233.15	1.73177	205.817	-3.04989	275.317	2.61964	281.567	-2.10689	199.417	1.55691	273.15	-2.13605	207.85	2.56668	247.9	-2.05156	233.15	1.97355	205.817	-2.61428	275.317	5.16005	311.567	-2.87409	199.417	1.18335	235.817	-1.94704	275.317	1.07076
281.55	-2.13866	199.433	1.37919	273.117	-2.02819	207.883	3.58528	247.817	-1.84788	233.233	1.73133	205.65	-3.00643	275.483	2.67522	281.55	-2.10682	199.433	1.55791	273.117	-2.1359	207.883	2.5789	247.817	-2.05155	233.233	1.97303	205.65	-2.59584	275.483	5.33816	311.55	-2.87412	199.433	1.18292	235.65	-1.94713	275.483	1.07323
281.533	-2.13876	199.45	1.3798	273.083	-2.02831	207.917	3.61623	247.733	-1.84769	233.317	1.73089	205.483	-2.96175	275.65	2.72969	281.533	-2.10677	199.45	1.55888	273.083	-2.13577	207.917	2.59121	247.733	-2.05152	233.317	1.97237	205.483	-2.57632	275.65	5.5175	311.533	-2.87365	199.45	1.18247	235.483	-1.94751	275.65	1.07604
281.517	-2.13885	199.467	1.3804	273.05	-2.02842	207.95	3.64816	247.65	-1.84761	233.4	1.73045	205.317	-2.91486	275.817	2.78227	281.517	-2.10666	199.467	1.55988	273.05	-2.13569	207.95	2.60362	247.65	-2.05146	233.4	1.97173	205.317	-2.55642	275.817	5.69733	311.517	-2.87331	199.467	1.18233	235.317	-1.94807	275.817	1.07879
281.5	-2.13892	199.483	1.381	273.017	-2.0284	207.983	3.67989	247.567	-1.8475	233.483	1.73	205.15	-2.8675	275.983	2.83304	281.5	-2.10649	199.483	1.56084	273.017	-2.13564	207.983	2.61653	247.567	-2.05129	233.483	1.97106	205.15	-2.53598	275.983	5.87811	311.5	-2.87296	199.483	1.18212	235.15	-1.94928	275.983	1.08158
281.483	-2.13898	199.5	1.38161	272.983	-2.02846	208.017	3.71184	247.483	-1.84741	233.567	1.72956	204.983	-2.81969	276.15	2.87685	281.483	-2.10626	199.5	1.56179	272.983	-2.13567	208.017	2.62937	247.483	-2.05113	233.567	1.97036	204.983	-2.51524	276.15	6.05899	311.483	-2.87262	199.5	1.18191	234.983	-1.95049	276.15	1.08456
281.467	-2.13905	199.517	1.38221	272.95	-2.02852	208.05	3.74397	247.4	-1.84733	233.65	1.72915	204.817	-2.77184	276.317	2.91458	281.467	-2.106	199.517	1.56277	272.95	-2.13565	208.05	2.64231	247.4	-2.05097	233.65	1.96952	204.817	-2.49376	276.317	6.23976	311.467	-2.87225	199.517	1.1818	234.817	-1.9519	276.317	1.08806
281.45	-2.13915	199.533	1.38279	272.917	-2.02854	208.083	3.77697	247.317	-1.84731	233.733	1.72874	204.65	-2.7239	276.483	2.94213	281.45	-2.10556	199.533	1.56381	272.917	-2.13561	208.083	2.65537	247.317	-2.0508	233.733	1.96872	204.65	-2.47226	276.483	6.42026	311.45	-2.872	199.533	1.18163	234.65	-1.95348	276.483	1.09158
281.433	-2.13923	199.55	1.38337	272.883	-2.02852	208.117	3.80989	247.233	-1.84726	233.817	1.72832	204.483	-2.67616	276.65	2.96118	281.433	-2.10529	199.55	1.56479	272.883	-2.13554	208.117	2.66892	247.233	-2.0505	233.817	1.96791	204.483	-2.45061	276.65	6.59958	311.433	-2.87179	199.55	1.18154	234.483	-1.9557	276.65	1.09531
281.417	-2.13929	199.567	1.384	272.85	-2.02847	208.15	3.84304	247.15	-1.84722	233.9	1.7279	204.317	-2.62899	276.817	2.95447	281.417	-2.10516	199.567	1.56569	272.85	-2.13543	208.15	2.6824	247.15	-2.05023	233.9	1.96708	204.317	-2.42897	276.817	6.77689	311.417	-2.87153	199.567	1.18134	234.317	-1.95789	276.817	1.09922
281.4	-2.13935	199.583	1.38459	272.817	-2.02838	208.183	3.87635	247.067	-1.84718	233.983	1.72749	204.15	-2.58228	276.983	2.9333	281.4	-2.1051	199.583	1.5665	272.817	-2.13532	208.183	2.69599	247.067	-2.04996	233.983	1.96614	204.15	-2.40737	276.983	6.95106	311.4	-2.87148	199.583	1.18115	234.15	-1.9603	276.983	1.10372
281.383	-2.13941	199.6	1.38517	272.783	-2.02825	208.217	3.91062	246.983	-1.84713	234.067	1.72707	203.983	-2.53679	277.15	2.8975	281.383	-2.10514	199.6	1.56734	272.783	-2.13521	208.217	2.70969	246.983	-2.04969	234.067	1.96523	203.983	-2.38582	277.15	7.12256	311.383	-2.87139	199.6	1.18086	233.983	-1.96297	277.15	1.10814
281.367	-2.13946	199.617	1.38578	272.75	-2.02795	208.25	3.94476	246.9	-1.84707	234.15	1.72665	203.817	-2.49157	277.317	2.8533	281.367	-2.10518	199.617	1.56794	272.75	-2.13511	208.25	2.72388	246.9	-2.04932	234.15	1.9643	203.817	-2.36429	277.317	7.2841	311.367	-2.87133	199.617	1.18054	233.817	-1.96592	277.317	1.11312
281.35	-2.13947	199.633	1.38657	272.717	-2.02767	208.283	3.9791	246.817	-1.847	234.233	1.72622	203.65	-2.44741	277.483	2.79525	281.35	-2.10518	199.633	1.56846	272.717	-2.13499	208.283	2.73799	246.817	-2.04897	234.233	1.96335	203.65	-2.34286	277.483	7.43751	311.35	-2.87126	199.633	1.18034	233.65	-1.96883	277.483	1.11862
281.333	-2.13942	199.65	1.38739	272.683	-2.02739	208.317	4.01362	246.733	-1.84694	234.317	1.72575	203.483	-2.40497	277.65	2.73121	281.333	-2.10516	199.65	1.56888	272.683	-2.13494	208.317	2.75218	246.733	-2.04864	234.317	1.96227	203.483	-2.32165	277.65	7.57885	311.333	-2.87118	199.65	1.18013	233.483	-1.97184	277.65	1.12454
281.317	-2.13934	199.667	1.38822	272.65	-2.02709	208.35	4.0491	246.65	-1.84682	234.4	1.72529	203.317	-2.3651	277.817	2.66085	281.317	-2.10514	199.667	1.56916	272.65	-2.1349	208.35	2.76643	246.65	-2.04829	234.4	1.96119	203.317	-2.30057	277.817	7.71047	311.317	-2.87105	199.667	1.18013	233.317	-1.97494	277.817	1.13042
281.3	-2.13922	199.683	1.38902	272.617	-2.02674	208.383	4.08448	246.567	-1.84669	234.483	1.72483	203.15	-2.32567	277.983	2.58689	281.3	-2.10503	199.683	1.5691	272.617	-2.13486	208.383	2.78118	246.567	-2.04793	234.483	1.96006	203.15	-2.27969	277.983	7.81131	311.3	-2.87103	199.683	1.18002	233.15	-1.97843	277.983	1.1368
281.283	-2.13906	199.7	1.39006	272.583	-2.02643	208.417	4.12	246.483	-1.84654	234.567	1.72438	202.983	-2.28703	278.15	2.512	281.283	-2.10478	199.7	1.56919	272.583	-2.13489	208.417	2.79585	246.483	-2.04761	234.567	1.95891	202.983	-2.25899	278.15	7.89129	311.283	-2.87107	199.7	1.17985	232.983	-1.98182	278.15	1.14353
281.267	-2.13891	199.717	1.39113	272.55	-2.02615	208.45	4.15564	246.4	-1.84639	234.65	1.7239	202.817	-2.24924	278.317	2.44079	281.267	-2.10444	199.717	1.56929	272.55	-2.13488	208.45	2.81054	246.4	-2.04731	234.65	1.95757	202.817	-2.2386	278.317	7.94378	311.267	-2.87112	199.717	1.17983	232.817	-1.98525	278.317	1.15108
281.25	-2.1386	199.733	1.39221	272.517	-2.02586	208.483	4.19212	246.317	-1.84614	234.733	1.72344	202.65	-2.21357	278.483	2.37512	281.25	-2.10407	199.733	1.56942	272.517	-2.13483	208.483	2.82529	246.317	-2.04704	234.733	1.95625	202.65	-2.21853	278.483	7.97603	311.25	-2.87109	199.733	1.17989	232.65	-1.98873	278.483	1.15882
281.233	-2.13837	199.75	1.39326	272.483	-2.02567	208.517	4.22833	246.233	-1.8459	234.817	1.72298	202.483	-2.17849	278.65	2.31364	281.233	-2.10344	199.75	1.56955	272.483	-2.13476	208.517	2.84041	246.233	-2.04687	234.817	1.95488	202.483	-2.19884	278.65	7.95622	311.233	-2.87091	199.75	1.17992	232.483	-1.99256	278.65	1.16698
281.217	-2.13818	199.767	1.39436	272.45	-2.02548	208.55	4.26457	246.15	-1.84563	234.9	1.72252	202.317	-2.14469	278.817	2.26291	281.217	-2.10293	199.767	1.56976	272.45	-2.13462	208.55	2.85545	246.15	-2.04671	234.9	1.95347	202.317	-2.17929	278.817	7.91042	311.217	-2.87064	199.767	1.17985	232.317	-1.99634	278.817	1.17544
281.2	-2.13799	199.783	1.39538	272.417	-2.02532	208.583	4.30088	246.067	-1.84534	234.983	1.72205	202.15	-2.11176	278.983	2.21739	281.2	-2.10242	199.783	1.56998	272.417	-2.13449	208.583	2.87058	246.067	-2.04659	234.983	1.95187	202.15	-2.1601	278.983	7.83648	311.2	-2.87034	199.783	1.17976	232.15	-2.00007	278.983	1.18475
281.183	-2.1377	199.8	1.39629	272.383	-2.02521	208.617	4.33747	245.983	-1.84496	235.067	1.72157	201.983	-2.08106	279.15	2.17741	281.183	-2.10191	199.8	1.57023	272.383	-2.13434	208.617	2.88579	245.983	-2.04648	235.067	1.95029	201.983	-2.14126	279.15	7.74441	311.183	-2.87004	199.8	1.17957	231.983	-2.00385	279.15	1.19419
281.167	-2.13741	199.817	1.39717	272.35	-2.02519	208.65	4.37392	245.9	-1.84462	235.15	1.7211	201.817	-2.05104	279.317	2.14087	281.167	-2.10139	199.817	1.57078	272.35	-2.13419	208.65	2.90132	245.9	-2.04652	235.15	1.94866	201.817	-2.12287	279.317	7.61338	311.167	-2.86971	199.817	1.17934	231.817	-2.00846	279.317	1.20409
281.15	-2.13713	199.833	1.39787	272.317	-2.02517	208.683	4.41037	245.817	-1.84428	235.233	1.72064	201.65	-2.02234	279.483	2.11048	281.15	-2.10092	199.833	1.57124	272.317	-2.13402	208.683	2.9168	245.817	-2.04654	235.233	1.94696	201.65	-2.10479	279.483	7.46349	311.15	-2.86942	199.833	1.17913	231.65	-2.01319	279.483	1.21444
281.133	-2.13692	199.85	1.39862	272.283	-2.02521	208.717	4.44683	245.733	-1.84395	235.317	1.72015	201.483	-1.99426	279.65	2.08236	281.133	-2.10047	199.85	1.57164	272.283	-2.13381	208.717	2.93238	245.733	-2.04658	235.317	1.94505	201.483	-2.08735	279.65	7.29076	311.133	-2.86918	199.85	1.17881	231.483	-2.01877	279.65	1.22503
281.117	-2.13674	199.867	1.39936	272.25	-2.02527	208.75	4.48322	245.65	-1.84363	235.4	1.71967	201.317	-1.96767	279.817	2.0572	281.117	-2.10004	199.867	1.57206	272.25	-2.13361	208.75	2.94801	245.65	-2.04665	235.4	1.94316	201.317	-2.07019	279.817	7.10157	311.117	-2.86897	199.867	1.17853	231.317	-2.02492	279.817	1.23591
281.1	-2.13657	199.883	1.40013	272.217	-2.02549	208.783	4.51952	245.567	-1.84333	235.483	1.71916	201.15	-1.94227	279.983	2.03419	281.1	-2.09976	199.883	1.57279	272.217	-2.13341	208.783	2.96401	245.567	-2.04682	235.483	1.94121	201.15	-2.05348	279.983	6.86753	311.1	-2.86873	199.883	1.17822	231.15	-2.03317	279.983	1.24724
281.083	-2.1364	199.9	1.40077	272.183	-2.02562	208.817	4.55571	245.483	-1.84305	235.567	1.71864	200.983	-1.91779	280.15	2.01576	281.083	-2.09954	199.9	1.5736	272.183	-2.13321	208.817	2.97994	245.483	-2.04693	235.567	1.9392	200.983	-2.03708	280.15	6.606	311.083	-2.86851	199.9	1.17782	230.983	-2.04269	280.15	1.25904
281.067	-2.1362	199.917	1.40151	272.15	-2.02573	208.85	4.59183	245.4	-1.8428	235.65	1.7181	200.817	-1.89399	280.317	1.99931	281.067	-2.09936	199.917	1.57452	272.15	-2.13296	208.85	2.99593	245.4	-2.04701	235.65	1.93692	200.817	-2.02147	280.317	6.31033	311.067	-2.86858	199.917	1.17751	230.817	-2.05757	280.317	1.27129
281.05	-2.13601	199.933	1.40224	272.117	-2.0258	208.883	4.62747	245.317	-1.84265	235.733	1.71756	200.65	-1.87162	280.483	1.98483	281.05	-2.0992	199.933	1.57547	272.117	-2.13276	208.883	3.012	245.317	-2.04708	235.733	1.93465	200.65	-2.00614	280.483	5.99104	311.05	-2.86871	199.933	1.17738	230.65	-2.08116	280.483	1.28351
281.033	-2.13591	199.95	1.40296	272.083	-2.02592	208.917	4.66302	245.233	-1.8425	235.817	1.71701	200.483	-1.85025	280.65	1.97162	281.033	-2.0992	199.95	1.57687	272.083	-2.13259	208.917	3.02826	245.233	-2.04714	235.817	1.93228	200.483	-1.99122	280.65	5.63625	311.033	-2.86886	199.95	1.17734	230.483	-2.10924	280.65	1.29595
281.017	-2.13576	199.967	1.40363	272.05	-2.02601	208.95	4.69834	245.15	-1.84237	235.9	1.71645	200.317	-1.82963	280.817	1.96116	281.017	-2.0991	199.967	1.57819	272.05	-2.13246	208.95	3.04445	245.15	-2.04717	235.9	1.92982	200.317	-1.97657	280.817	5.28639	311.017	-2.86899	199.967	1.17755	230.317	-2.13583	280.817	1.3089
281	-2.13566	199.983	1.40429	272.017	-2.02607	208.983	4.73346	245.067	-1.84227	235.983	1.71588	200.15	-1.80956	280.983	1.95192	281	-2.09899	199.983	1.57959	272.017	-2.13239	208.983	3.06069	245.067	-2.04718	235.983	1.92702	200.15	-1.96268	280.983	4.95498	311	-2.86925	199.983	1.17775	230.15	-2.16405	280.983	1.32237
280.983	-2.13556	200	1.40496	271.983	-2.02612	209.017	4.76766	244.983	-1.84229	236.067	1.71528	199.983	-1.79086	281.15	1.94359	280.983	-2.09887	200	1.58109	271.983	-2.13235	209.017	3.077	244.983	-2.04718	236.067	1.92433	199.983	-1.94911	281.15	4.64071	310.983	-2.86945	200	1.1787	229.983	-2.19553	281.15	1.33587
280.967	-2.13556	200.017	1.40563	271.95	-2.02613	209.05	4.80202	244.9	-1.84226	236.15	1.7147	199.817	-1.77269	281.317	1.9359	280.967	-2.09876	200.017	1.58282	271.95	-2.13233	209.05	3.09344	244.9	-2.04708	236.15	1.92136	199.817	-1.93594	281.317	4.37396	310.967	-2.86955	200.017	1.17939	229.817	-2.23873	281.317	1.34961
280.95	-2.13559	200.033	1.40627	271.917	-2.02613	209.083	4.83632	244.817	-1.84224	236.233	1.71412	199.65	-1.75522	281.483	1.92945	280.95	-2.09872	200.033	1.58439	271.917	-2.13231	209.083	3.1099	244.817	-2.04701	236.233	1.91814	199.65	-1.92288	281.483	4.13098	310.95	-2.86963	200.033	1.18013	229.65	-2.29032	281.483	1.36352
280.933	-2.13562	200.05	1.40695	271.883	-2.02609	209.117	4.8701	244.733	-1.84224	236.317	1.71354	199.483	-1.73822	281.65	1.92297	280.933	-2.09875	200.05	1.58593	271.883	-2.13242	209.117	3.12637	244.733	-2.04692	236.317	1.91463	199.483	-1.91029	281.65	3.91362	310.933	-2.86945	200.05	1.18081	229.483	-2.35343	281.65	1.37814
280.917	-2.13562	200.067	1.40768	271.85	-2.02604	209.15	4.90242	244.65	-1.84227	236.4	1.71293	199.317	-1.72233	281.817	1.91624	280.917	-2.0988	200.067	1.58751	271.85	-2.13246	209.15	3.14285	244.65	-2.04681	236.4	1.91117	199.317	-1.8978	281.817	3.71286	310.917	-2.86926	200.067	1.18203	229.317	-2.42551	281.817	1.39273
280.9	-2.13571	200.083	1.40841	271.817	-2.02592	209.183	4.93475	244.567	-1.84229	236.483	1.71231	199.15	-1.70685	281.983	1.90928	280.9	-2.099	200.083	1.58902	271.817	-2.1325	209.183	3.1593	244.567	-2.04663	236.483	1.90765	199.15	-1.88555	281.983	3.54645	310.9	-2.86909	200.083	1.18295	229.15	-2.5246	281.983	1.4075
280.883	-2.13572	200.1	1.40934	271.783	-2.02579	209.217	4.96664	244.483	-1.84231	236.567	1.71166	198.983	-1.69192	282.15	1.90264	280.883	-2.09922	200.1	1.59043	271.783	-2.13254	209.217	3.17584	244.483	-2.04645	236.567	1.90417	198.983	-1.8735	282.15	3.3949	310.883	-2.86887	200.1	1.18367	228.983	-2.64195	282.15	1.42242
280.867	-2.1357	200.117	1.41029	271.75	-2.02563	209.25	4.9979	244.4	-1.84234	236.65	1.71101	198.817	-1.67732	282.317	1.89796	280.867	-2.09958	200.117	1.59168	271.75	-2.13259	209.25	3.19229	244.4	-2.04625	236.65	1.89998	198.817	-1.86179	282.317	3.25913	310.867	-2.86864	200.117	1.18446	228.817	-2.78417	282.317	1.4381
280.85	-2.13571	200.133	1.41126	271.717	-2.02546	209.283	5.02866	244.317	-1.84235	236.733	1.71032	198.65	-1.66353	282.483	1.89505	280.85	-2.09998	200.133	1.59285	271.717	-2.13268	209.283	3.2087	244.317	-2.04602	236.733	1.8958	198.65	-1.85039	282.483	3.13344	310.85	-2.86814	200.133	1.18483	228.65	-2.94548	282.483	1.45358
280.833	-2.13562	200.15	1.41221	271.683	-2.02517	209.317	5.0583	244.233	-1.84235	236.817	1.70964	198.483	-1.65007	282.65	1.8928	280.833	-2.10059	200.15	1.59378	271.683	-2.13276	209.317	3.22507	244.233	-2.04568	236.817	1.89144	198.483	-1.83937	282.65	3.02872	310.833	-2.86773	200.15	1.18529	228.483	-3.16237	282.65	1.46913
280.817	-2.13557	200.167	1.41319	271.65	-2.02495	209.35	5.08807	244.15	-1.84233	236.9	1.70896	198.317	-1.63704	282.817	1.89183	280.817	-2.10111	200.167	1.59476	271.65	-2.13283	209.35	3.24122	244.15	-2.04536	236.9	1.88691	198.317	-1.82848	282.817	2.93305	310.817	-2.8674	200.167	1.18565	228.317	-3.41473	282.817	1.48484
280.8	-2.13552	200.183	1.41405	271.617	-2.02474	209.383	5.11687	244.067	-1.84228	236.983	1.70826	198.15	-1.62427	282.983	1.89108	280.8	-2.10158	200.183	1.59568	271.617	-2.13295	209.383	3.2574	244.067	-2.04503	236.983	1.88177	198.15	-1.81792	282.983	2.84704	310.8	-2.86706	200.183	1.18587	228.15	-3.71323	282.983	1.50064
280.783	-2.13549	200.2	1.41492	271.583	-2.02455	209.417	5.14497	243.983	-1.84216	237.067	1.70755	197.983	-1.61216	283.15	1.89043	280.783	-2.10202	200.2	1.59651	271.583	-2.13302	209.417	3.27347	243.983	-2.0447	237.067	1.87663	197.983	-1.8077	283.15	2.76721	310.783	-2.86678	200.2	1.18598	227.983	-4.04572	283.15	1.51686
280.767	-2.13545	200.217	1.41575	271.55	-2.0243	209.45	5.17128	243.9	-1.84204	237.15	1.70684	197.817	-1.6003	283.317	1.88984	280.767	-2.10242	200.217	1.59715	271.55	-2.13301	209.45	3.28944	243.9	-2.04432	237.15	1.87128	197.817	-1.79788	283.317	2.70049	310.767	-2.86652	200.217	1.18611	227.817	-4.46716	283.317	1.53297
280.75	-2.13533	200.233	1.41641	271.517	-2.02405	209.483	5.197	243.817	-1.8419	237.233	1.70612	197.65	-1.58882	283.483	1.88919	280.75	-2.10271	200.233	1.5978	271.517	-2.13294	209.483	3.30508	243.817	-2.04399	237.233	1.86578	197.65	-1.78817	283.483	2.63965	310.75	-2.86627	200.233	1.18623	227.65	-4.93575	283.483	1.54915
280.733	-2.13523	200.25	1.41715	271.483	-2.0238	209.517	5.22157	243.733	-1.84174	237.317	1.70538	197.483	-1.5776	283.65	1.88853	280.733	-2.10293	200.25	1.59835	271.483	-2.13278	209.517	3.32072	243.733	-2.04369	237.317	1.85969	197.483	-1.7789	283.65	2.58519	310.733	-2.86591	200.25	1.18646	227.483	-5.45539	283.65	1.56538
280.717	-2.13517	200.267	1.41785	271.45	-2.02354	209.55	5.24524	243.65	-1.84147	237.4	1.70459	197.317	-1.5671	283.817	1.88797	280.717	-2.10308	200.267	1.59881	271.45	-2.13264	209.55	3.33624	243.65	-2.0434	237.4	1.85369	197.317	-1.76972	283.817	2.53472	310.717	-2.86547	200.267	1.1866	227.317	-6.00637	283.817	1.5819
280.7	-2.1351	200.283	1.41852	271.417	-2.02328	209.583	5.26666	243.567	-1.84123	237.483	1.7038	197.15	-1.5569	283.983	1.88741	280.7	-2.10294	200.283	1.59896	271.417	-2.13251	209.583	3.35169	243.567	-2.04322	237.483	1.84719	197.15	-1.76077	283.983	2.49233	310.7	-2.86512	200.283	1.18679	227.15	-6.59713	283.983	1.59839
280.683	-2.13504	200.3	1.41911	271.383	-2.02307	209.617	5.28764	243.483	-1.84098	237.567	1.70301	196.983	-1.54689	284.15	1.8862	280.683	-2.10294	200.3	1.59929	271.383	-2.13237	209.617	3.36674	243.483	-2.04305	237.567	1.84021	196.983	-1.75198	284.15	2.45338	310.683	-2.86491	200.3	1.18691	226.983	-7.17292	284.15	1.61492
280.667	-2.13498	200.317	1.41967	271.35	-2.02292	209.65	5.30662	243.4	-1.84072	237.65	1.7022	196.817	-1.53706	284.317	1.88454	280.667	-2.10301	200.317	1.59964	271.35	-2.13212	209.65	3.38182	243.4	-2.04291	237.65	1.83302	196.817	-1.74358	284.317	2.41811	310.667	-2.86476	200.317	1.1868	226.817	-7.69698	284.317	1.6315
280.65	-2.13492	200.333	1.42025	271.317	-2.02279	209.683	5.32495	243.317	-1.84041	237.733	1.70131	196.65	-1.5276	284.483	1.88235	280.65	-2.10313	200.333	1.59998	271.317	-2.13191	209.683	3.39679	243.317	-2.0428	237.733	1.82552	196.65	-1.73524	284.483	2.38522	310.65	-2.86465	200.333	1.18655	226.65	-8.16646	284.483	1.64836
280.633	-2.13491	200.35	1.42084	271.283	-2.02275	209.717	5.34171	243.233	-1.84013	237.817	1.70045	196.483	-1.51848	284.65	1.87991	280.633	-2.10322	200.35	1.60016	271.283	-2.13172	209.717	3.41168	243.233	-2.04286	237.817	1.81756	196.483	-1.72709	284.65	2.35738	310.633	-2.86461	200.35	1.18629	226.483	-8.41848	284.65	1.6652
280.617	-2.13487	200.367	1.42134	271.25	-2.0227	209.75	5.35675	243.15	-1.83985	237.9	1.69959	196.317	-1.50975	284.817	1.87747	280.617	-2.10338	200.367	1.60048	271.25	-2.13153	209.75	3.42616	243.15	-2.04288	237.9	1.80911	196.317	-1.7191	284.817	2.33177	310.617	-2.86463	200.367	1.18602	226.317	-8.51901	284.817	1.68215
280.6	-2.13483	200.383	1.42192	271.217	-2.02269	209.783	5.36964	243.067	-1.83956	237.983	1.69873	196.15	-1.50122	284.983	1.87547	280.6	-2.10353	200.383	1.60094	271.217	-2.13137	209.783	3.44057	243.067	-2.04294	237.983	1.8004	196.15	-1.71129	284.983	2.30882	310.6	-2.86468	200.383	1.18586	226.15	-8.43711	284.983	1.69917
280.583	-2.13483	200.4	1.42245	271.183	-2.02273	209.817	5.38179	242.983	-1.83927	238.067	1.69783	195.983	-1.49284	285.15	1.87403	280.583	-2.10364	200.4	1.60147	271.183	-2.13124	209.817	3.45481	242.983	-2.04303	238.067	1.7914	195.983	-1.70348	285.15	2.28767	310.583	-2.865	200.4	1.18546	225.983	-8.23233	285.15	1.71658
280.567	-2.13479	200.417	1.423	271.15	-2.02289	209.85	5.39201	242.9	-1.83901	238.15	1.69692	195.817	-1.48497	285.317	1.8731	280.567	-2.10391	200.417	1.6023	271.15	-2.13116	209.85	3.46887	242.9	-2.04323	238.15	1.782	195.817	-1.69575	285.317	2.27048	310.567	-2.86506	200.417	1.18535	225.817	-7.7917	285.317	1.73392
280.55	-2.13483	200.433	1.4236	271.117	-2.02302	209.883	5.40062	242.817	-1.83878	238.233	1.69596	195.65	-1.477	285.483	1.87246	280.55	-2.10415	200.433	1.6032	271.117	-2.1311	209.883	3.4822	242.817	-2.04335	238.233	1.77225	195.65	-1.68809	285.483	2.25475	310.55	-2.86506	200.433	1.18519	225.65	-7.283	285.483	1.75129
280.533	-2.1349	200.45	1.42411	271.083	-2.02317	209.917	5.40716	242.733	-1.83856	238.317	1.69499	195.483	-1.46903	285.65	1.87254	280.533	-2.1044	200.45	1.60422	271.083	-2.13115	209.917	3.49555	242.733	-2.04347	238.317	1.76164	195.483	-1.68065	285.65	2.24061	310.533	-2.86507	200.45	1.18506	225.483	-6.73237	285.65	1.7689
280.517	-2.13495	200.467	1.42459	271.05	-2.02335	209.95	5.41235	242.65	-1.83844	238.4	1.69399	195.317	-1.46112	285.817	1.87265	280.517	-2.10469	200.467	1.60535	271.05	-2.13116	209.95	3.50865	242.65	-2.04358	238.4	1.75083	195.317	-1.67319	285.817	2.22748	310.517	-2.86495	200.467	1.18523	225.317	-6.17588	285.817	1.78715
280.5	-2.13508	200.483	1.42504	271.017	-2.02355	209.983	5.41462	242.567	-1.83832	238.483	1.693	195.15	-1.4533	285.983	1.87298	280.5	-2.10521	200.483	1.60701	271.017	-2.13115	209.983	3.52154	242.567	-2.04365	238.483	1.73955	195.15	-1.66592	285.983	2.21659	310.5	-2.86485	200.483	1.18527	225.15	-5.63013	285.983	1.80541
280.483	-2.13515	200.5	1.4254	270.983	-2.02376	210.017	5.41563	242.483	-1.83821	238.567	1.69202	194.983	-1.4455	286.15	1.87339	280.483	-2.10568	200.5	1.60857	270.983	-2.13115	210.017	3.53343	242.483	-2.04371	238.567	1.72788	194.983	-1.65879	286.15	2.20681	310.483	-2.86474	200.5	1.1854	224.983	-5.14856	286.15	1.82388
280.467	-2.13514	200.517	1.42594	270.95	-2.02393	210.05	5.41473	242.4	-1.83811	238.65	1.69102	194.817	-1.43793	286.317	1.87384	280.467	-2.10613	200.517	1.61017	270.95	-2.13119	210.05	3.54541	242.4	-2.04375	238.65	1.71556	194.817	-1.65205	286.317	2.19789	310.467	-2.86462	200.517	1.18567	224.817	-4.71019	286.317	1.84253
280.45	-2.13508	200.533	1.42656	270.917	-2.02408	210.083	5.41238	242.317	-1.83813	238.733	1.68997	194.65	-1.43057	286.483	1.87426	280.45	-2.10655	200.533	1.61179	270.917	-2.13121	210.083	3.55714	242.317	-2.04376	238.733	1.70259	194.65	-1.64541	286.483	2.18959	310.45	-2.86466	200.533	1.18601	224.65	-4.32215	286.483	1.86188
280.433	-2.13485	200.55	1.42715	270.883	-2.02423	210.117	5.40644	242.233	-1.8381	238.817	1.68891	194.483	-1.42342	286.65	1.87471	280.433	-2.10715	200.55	1.61361	270.883	-2.13123	210.117	3.56864	242.233	-2.04375	238.817	1.68881	194.483	-1.63884	286.65	2.1827	310.433	-2.86481	200.55	1.18628	224.483	-3.96756	286.65	1.88123
280.417	-2.1346	200.567	1.42794	270.85	-2.0243	210.15	5.39902	242.15	-1.83809	238.9	1.68782	194.317	-1.4163	286.817	1.87517	280.417	-2.10766	200.567	1.61522	270.85	-2.13126	210.15	3.57913	242.15	-2.04367	238.9	1.67475	194.317	-1.63234	286.817	2.17635	310.417	-2.86505	200.567	1.18654	224.317	-3.68456	286.817	1.90079
280.4	-2.13438	200.583	1.42869	270.817	-2.02437	210.183	5.38945	242.067	-1.83808	238.983	1.6867	194.15	-1.40929	286.983	1.87568	280.4	-2.10823	200.583	1.61672	270.817	-2.13126	210.183	3.58995	242.067	-2.04361	238.983	1.66001	194.15	-1.62622	286.983	2.1707	310.4	-2.8653	200.583	1.18665	224.15	-3.43207	286.983	1.92054
280.383	-2.13426	200.6	1.42941	270.783	-2.02439	210.217	5.37827	241.983	-1.83808	239.067	1.68548	193.983	-1.40237	287.15	1.87617	280.383	-2.10887	200.6	1.61815	270.783	-2.13128	210.217	3.60006	241.983	-2.04353	239.067	1.6447	193.983	-1.61999	287.15	2.16548	310.383	-2.86561	200.6	1.18665	223.983	-3.21146	287.15	1.94095
280.367	-2.13392	200.617	1.43015	270.75	-2.02437	210.25	5.36299	241.9	-1.83808	239.15	1.68428	193.817	-1.39568	287.317	1.87667	280.367	-2.10949	200.617	1.6192	270.75	-2.1313	210.25	3.60946	241.9	-2.04344	239.15	1.62859	193.817	-1.6138	287.317	2.16127	310.367	-2.86576	200.617	1.1867	223.817	-3.01081	287.317	1.96124
280.35	-2.13371	200.633	1.431	270.717	-2.02421	210.283	5.3461	241.817	-1.83806	239.233	1.68308	193.65	-1.38913	287.483	1.87718	280.35	-2.11013	200.633	1.62034	270.717	-2.13131	210.283	3.61827	241.817	-2.04326	239.233	1.61196	193.65	-1.60768	287.483	2.15744	310.35	-2.86584	200.633	1.18661	223.65	-2.85064	287.483	1.98206
280.333	-2.1335	200.65	1.43188	270.683	-2.02404	210.317	5.32685	241.733	-1.83801	239.317	1.68186	193.483	-1.38277	287.65	1.87771	280.333	-2.11075	200.65	1.6214	270.683	-2.13129	210.317	3.62734	241.733	-2.04305	239.317	1.59411	193.483	-1.60166	287.65	2.15412	310.333	-2.86591	200.65	1.18648	223.483	-2.70691	287.65	2.00337
280.317	-2.13328	200.667	1.43278	270.65	-2.02381	210.35	5.30607	241.65	-1.83795	239.4	1.68058	193.317	-1.37645	287.817	1.87824	280.317	-2.11139	200.667	1.62237	270.65	-2.13128	210.35	3.63575	241.65	-2.04281	239.4	1.57584	193.317	-1.59567	287.817	2.1511	310.317	-2.86585	200.667	1.18626	223.317	-2.58044	287.817	2.02479
280.3	-2.13319	200.683	1.43371	270.617	-2.02356	210.383	5.28117	241.567	-1.83782	239.483	1.67932	193.15	-1.37042	287.983	1.87876	280.3	-2.11204	200.683	1.6229	270.617	-2.13127	210.383	3.64381	241.567	-2.04255	239.483	1.55691	193.15	-1.58992	287.983	2.14876	310.3	-2.86578	200.683	1.18584	223.15	-2.46487	287.983	2.04659
280.283	-2.13302	200.7	1.43467	270.583	-2.02312	210.417	5.25447	241.483	-1.83769	239.567	1.67806	192.983	-1.36435	288.15	1.87927	280.283	-2.11252	200.7	1.62348	270.583	-2.13123	210.417	3.65039	241.483	-2.04218	239.567	1.53747	192.983	-1.58434	288.15	2.14669	310.283	-2.86568	200.7	1.18549	222.983	-2.37064	288.15	2.06931
280.267	-2.13287	200.717	1.43565	270.55	-2.02276	210.45	5.22528	241.4	-1.83755	239.65	1.6768	192.817	-1.35854	288.317	1.8798	280.267	-2.11289	200.717	1.62405	270.55	-2.13113	210.45	3.65698	241.4	-2.04186	239.65	1.51673	192.817	-1.57922	288.317	2.1448	310.267	-2.8656	200.717	1.18519	222.817	-2.28378	288.317	2.09229
280.25	-2.13276	200.733	1.43668	270.517	-2.02238	210.483	5.19442	241.317	-1.8374	239.733	1.67551	192.65	-1.35292	288.483	1.88031	280.25	-2.1132	200.733	1.62461	270.517	-2.131	210.483	3.66304	241.317	-2.04156	239.733	1.49549	192.65	-1.57419	288.483	2.14298	310.25	-2.86535	200.733	1.18463	222.65	-2.20666	288.483	2.11628
280.233	-2.13274	200.75	1.43774	270.483	-2.02201	210.517	5.15983	241.233	-1.83715	239.817	1.67422	192.483	-1.34751	288.65	1.88083	280.233	-2.11322	200.75	1.62494	270.483	-2.13085	210.517	3.66872	241.233	-2.04126	239.817	1.47354	192.483	-1.5694	288.65	2.14125	310.233	-2.86498	200.75	1.18422	222.483	-2.13686	288.65	2.14046
280.217	-2.13269	200.767	1.43871	270.45	-2.02166	210.55	5.12356	241.15	-1.83692	239.9	1.67291	192.317	-1.34211	288.817	1.88133	280.217	-2.11328	200.767	1.62535	270.45	-2.13068	210.55	3.67299	241.15	-2.04099	239.9	1.45074	192.317	-1.56487	288.817	2.13951	310.217	-2.86464	200.767	1.18373	222.317	-2.08105	288.817	2.16506
280.2	-2.13267	200.783	1.43969	270.417	-2.02133	210.583	5.0849	241.067	-1.83665	239.983	1.6716	192.15	-1.33683	288.983	1.88182	280.2	-2.11322	200.783	1.62575	270.417	-2.13037	210.583	3.67731	241.067	-2.04076	239.983	1.42729	192.15	-1.56051	288.983	2.13778	310.2	-2.86438	200.783	1.18329	222.15	-2.03052	288.983	2.18985
280.183	-2.1327	200.8	1.4407	270.383	-2.02104	210.617	5.04454	240.983	-1.83637	240.067	1.67022	191.983	-1.33167	289.15	1.88229	280.183	-2.11307	200.8	1.6262	270.383	-2.13011	210.617	3.68121	240.983	-2.04057	240.067	1.40176	191.983	-1.55662	289.15	2.13615	310.183	-2.86398	200.8	1.18291	221.983	-1.98553	289.15	2.21616
280.167	-2.13283	200.817	1.44168	270.35	-2.02079	210.65	5.00018	240.9	-1.83602	240.15	1.66883	191.817	-1.32664	289.317	1.88277	280.167	-2.11286	200.817	1.62682	270.35	-2.12984	210.65	3.68477	240.9	-2.04039	240.15	1.37532	191.817	-1.55277	289.317	2.13475	310.167	-2.86363	200.817	1.18251	221.817	-1.94403	289.317	2.24304
280.15	-2.13286	200.833	1.44254	270.317	-2.02067	210.683	4.95431	240.817	-1.83569	240.233	1.66742	191.65	-1.32158	289.483	1.88324	280.15	-2.1128	200.833	1.62748	270.317	-2.12956	210.683	3.68689	240.817	-2.04036	240.233	1.34778	191.65	-1.54891	289.483	2.13332	310.15	-2.86322	200.833	1.1822	221.65	-1.90987	289.483	2.27072
280.133	-2.13287	200.85	1.44354	270.283	-2.02059	210.717	4.9063	240.733	-1.83537	240.317	1.666	191.483	-1.31658	289.65	1.88369	280.133	-2.11279	200.85	1.62827	270.283	-2.1293	210.717	3.689	240.733	-2.04032	240.317	1.31953	191.483	-1.54501	289.65	2.13212	310.133	-2.86279	200.85	1.18177	221.483	-1.87871	289.65	2.29892
280.117	-2.13291	200.867	1.44449	270.25	-2.02057	210.75	4.85697	240.65	-1.83506	240.4	1.66451	191.317	-1.31161	289.817	1.88415	280.117	-2.11275	200.867	1.62916	270.25	-2.1291	210.75	3.69061	240.65	-2.0403	240.4	1.28963	191.317	-1.54116	289.817	2.13111	310.117	-2.86253	200.867	1.18168	221.317	-1.85085	289.817	2.32847
280.1	-2.13295	200.883	1.44538	270.217	-2.02058	210.783	4.80417	240.567	-1.83474	240.483	1.66305	191.15	-1.30684	289.983	1.88461	280.1	-2.11283	200.883	1.63035	270.217	-2.1289	210.783	3.6918	240.567	-2.0403	240.483	1.25899	191.15	-1.53725	289.983	2.13022	310.1	-2.86223	200.883	1.18146	221.15	-1.82532	289.983	2.35869
280.083	-2.13299	200.9	1.44614	270.183	-2.02077	210.817	4.74978	240.483	-1.83445	240.567	1.66161	190.983	-1.30204	290.15	1.88508	280.083	-2.11288	200.9	1.63143	270.183	-2.12871	210.817	3.69161	240.483	-2.04041	240.567	1.22731	190.983	-1.53331	290.15	2.12946	310.083	-2.86197	200.9	1.18121	220.983	-1.80275	290.15	2.38993
280.067	-2.13307	200.917	1.44688	270.15	-2.0209	210.85	4.69334	240.4	-1.83419	240.65	1.66017					280.067	-2.11299	200.917	1.63252	270.15	-2.12863	210.85	3.69164	240.4	-2.04047	240.65	1.19492					310.067	-2.86169	200.917	1.18099	220.817	-1.78255	290.317	2.4219
280.05	-2.13314	200.933	1.44763	270.117	-2.02104	210.883	4.63624	240.317	-1.83395	240.733	1.65872					280.05	-2.11315	200.933	1.63363	270.117	-2.1285	210.883	3.6905	240.317	-2.04055	240.733	1.16051					310.05	-2.86152	200.933	1.18075	220.65	-1.76393	290.483	2.45574
280.033	-2.1332	200.95	1.44841	270.083	-2.02119	210.917	4.57707	240.233	-1.83381	240.817	1.65728					280.033	-2.11339	200.95	1.635	270.083	-2.12836	210.917	3.6883	240.233	-2.04064	240.817	1.12508					310.033	-2.86141	200.95	1.18082	220.483	-1.7464	290.65	2.49042
280.017	-2.13323	200.967	1.44905	270.05	-2.0214	210.95	4.51636	240.15	-1.83367	240.9	1.65584					280.017	-2.11362	200.967	1.63628	270.05	-2.12825	210.95	3.68517	240.15	-2.04074	240.9	1.08817					310.017	-2.8612	200.967	1.18084	220.317	-1.73119	290.817	2.52629
280	-2.1333	200.983	1.44977	270.017	-2.02159	210.983	4.45483	240.067	-1.83354	240.983	1.65441					280	-2.11382	200.983	1.63758	270.017	-2.12814	210.983	3.68194	240.067	-2.04081	240.983	1.05024					310	-2.86096	200.983	1.18097	220.15	-1.71682	290.983	2.56301
279.983	-2.13338	201	1.45049	269.983	-2.02177	211.017	4.39249	239.983	-1.83342	241.067	1.65295					279.983	-2.11401	201	1.63893	269.983	-2.12804	211.017	3.67819	239.983	-2.04089	241.067	1.00966					309.983	-2.86119	201	1.18113	219.983	-1.70356	291.15	2.60207
279.967	-2.13337	201.017	1.4512	269.95	-2.02195	211.05	4.32798	239.9	-1.83342	241.15	1.65145					279.967	-2.11431	201.017	1.6404	269.95	-2.12794	211.05	3.6741	239.9	-2.04096	241.15	0.96795					309.967	-2.8613	201.017	1.18151	219.817	-1.69093	291.317	2.64223
279.95	-2.13332	201.033	1.45208	269.917	-2.02208	211.083	4.26309	239.817	-1.83338	241.233	1.64994					279.95	-2.11459	201.033	1.64179	269.917	-2.12783	211.083	3.6686	239.817	-2.041	241.233	0.92463					309.95	-2.8613	201.033	1.18187	219.65	-1.67983	291.483	2.68395
279.933	-2.13321	201.05	1.45296	269.883	-2.02218	211.117	4.19789	239.733	-1.83335	241.317	1.64842					279.933	-2.11488	201.05	1.64314	269.883	-2.12778	211.117	3.66329	239.733	-2.04103	241.317	0.88025					309.933	-2.86136	201.05	1.18214	219.483	-1.6688	291.65	2.72676
279.917	-2.13305	201.067	1.45392	269.85	-2.02227	211.15	4.13202	239.65	-1.83333	241.4	1.6468					279.917	-2.1152	201.067	1.64446	269.85	-2.12771	211.15	3.65687	239.65	-2.04104	241.4	0.83325					309.917	-2.86157	201.067	1.18232	219.317	-1.65824	291.817	2.77211
279.9	-2.13275	201.083	1.45488	269.817	-2.02234	211.183	4.06563	239.567	-1.83334	241.483	1.64516					279.9	-2.11561	201.083	1.6456	269.817	-2.12763	211.183	3.64954	239.567	-2.04103	241.483	0.78508					309.9	-2.86166	201.083	1.1828	219.15	-1.64805	291.983	2.81959
279.883	-2.13249	201.1	1.45596	269.783	-2.02231	211.217	3.99944	239.483	-1.83333	241.567	1.64349					279.883	-2.11608	201.1	1.64674	269.783	-2.12756	211.217	3.64134	239.483	-2.04097	241.567	0.73521					309.883	-2.86179	201.1	1.18328	218.983	-1.6388	292.15	2.8688
279.867	-2.13228	201.117	1.45689	269.75	-2.0223	211.25	3.93319	239.4	-1.83331	241.65	1.64179					279.867	-2.11666	201.117	1.64782	269.75	-2.1275	211.25	3.63306	239.4	-2.04093	241.65	0.68413					309.867	-2.86199	201.117	1.18375	218.817	-1.62972	292.317	2.91932
279.85	-2.13211	201.133	1.45779	269.717	-2.02229	211.283	3.86691	239.317	-1.83329	241.733	1.6401					279.85	-2.11725	201.133	1.64889	269.717	-2.12745	211.283	3.62435	239.317	-2.04089	241.733	0.62999					309.85	-2.86199	201.133	1.1843	218.65	-1.62109	292.483	2.97299
279.833	-2.1319	201.15	1.45873	269.683	-2.02226	211.317	3.80054	239.233	-1.83325	241.817	1.63832					279.833	-2.11798	201.15	1.64967	269.683	-2.12742	211.317	3.61528	239.233	-2.04084	241.817	0.57454					309.833	-2.86192	201.15	1.18531	218.483	-1.6129	292.65	3.02931
279.817	-2.13171	201.167	1.45952	269.65	-2.02215	211.35	3.73445	239.15	-1.83321	241.9	1.63665					279.817	-2.11861	201.167	1.6506	269.65	-2.12741	211.35	3.60484	239.15	-2.04071	241.9	0.51747					309.817	-2.86183	201.167	1.186	218.317	-1.60511	292.817	3.08755
279.8	-2.13147	201.183	1.46027	269.617	-2.02202	211.383	3.66847	239.067	-1.83315	241.983	1.63502					279.8	-2.11914	201.183	1.65153	269.617	-2.12741	211.383	3.59441	239.067	-2.04056	241.983	0.45948					309.8	-2.86178	201.183	1.18654	218.15	-1.59726	292.983	3.14697
279.783	-2.13127	201.2	1.46101	269.583	-2.02187	211.417	3.60292	238.983	-1.83307	242.067	1.63339					279.783	-2.11958	201.2	1.6524	269.583	-2.12739	211.417	3.58361	238.983	-2.04037	242.067	0.39684					309.783	-2.86155	201.2	1.18706	217.983	-1.5899	293.15	3.21156
279.767	-2.13117	201.217	1.46177	269.55	-2.02167	211.45	3.53828	238.9	-1.83292	242.15	1.63182					279.767	-2.11973	201.217	1.65327	269.55	-2.12735	211.45	3.57248	238.9	-2.04014	242.15	0.33305					309.767	-2.86135	201.217	1.18763	217.817	-1.58298	293.317	3.27863
279.75	-2.131	201.233	1.46238	269.517	-2.02133	211.483	3.47428	238.817	-1.83277	242.233	1.6302					279.75	-2.11987	201.233	1.6543	269.517	-2.12728	211.483	3.56006	238.817	-2.03981	242.233	0.26755					309.75	-2.86118	201.233	1.18811	217.65	-1.57646	293.483	3.34876
279.733	-2.13084	201.25	1.46304	269.483	-2.021	211.517	3.41128	238.733	-1.83259	242.317	1.6286					279.733	-2.11992	201.25	1.65538	269.483	-2.12718	211.517	3.54753	238.733	-2.03953	242.317	0.20085					309.733	-2.86106	201.25	1.18837	217.483	-1.56997	293.65	3.42116
279.717	-2.1307	201.267	1.46369	269.45	-2.02062	211.55	3.34907	238.65	-1.8324	242.4	1.62703					279.717	-2.11993	201.267	1.65652	269.45	-2.12705	211.55	3.53448	238.65	-2.03924	242.4	0.13121					309.717	-2.86061	201.267	1.18855	217.317	-1.56366	293.817	3.49901
279.7	-2.13067	201.283	1.46437	269.417	-2.02022	211.583	3.28888	238.567	-1.83208	242.483	1.62549					279.7	-2.11962	201.283	1.65773	269.417	-2.12691	211.583	3.52139	238.567	-2.03894	242.483	0.05921					309.7	-2.86024	201.283	1.18855	217.15	-1.55748	293.983	3.58001
279.683	-2.1307	201.3	1.46505	269.383	-2.0197	211.617	3.22897	238.483	-1.8318	242.567	1.62396					279.683	-2.11946	201.3	1.65923	269.383	-2.12675	211.617	3.50725	238.483	-2.03862	242.567	-0.01476					309.683	-2.86007	201.3	1.1887	216.983	-1.55193	294.15	3.66502
279.667	-2.13075	201.317	1.46568	269.35	-2.01923	211.65	3.1712	238.4	-1.83153	242.65	1.62248					279.667	-2.11928	201.317	1.66057	269.35	-2.12648	211.65	3.49331	238.4	-2.03833	242.65	-0.09097					309.667	-2.86007	201.317	1.18879	216.817	-1.54639	294.317	3.75289
279.65	-2.13077	201.333	1.46624	269.317	-2.01877	211.683	3.11515	238.317	-1.83126	242.733	1.62104					279.65	-2.11909	201.333	1.66182	269.317	-2.12627	211.683	3.47931	238.317	-2.03808	242.733	-0.16991					309.65	-2.85988	201.333	1.18874	216.65	-1.54081	294.483	3.8479
279.633	-2.13082	201.35	1.46676	269.283	-2.0183	211.717	3.06035	238.233	-1.83097	242.817	1.61971					279.633	-2.11902	201.35	1.66305	269.283	-2.12605	211.717	3.4648	238.233	-2.03783	242.817	-0.25086					309.633	-2.85967	201.35	1.18838	216.483	-1.53529	294.65	3.94693
279.617	-2.13099	201.367	1.46732	269.25	-2.01785	211.75	3.00704	238.15	-1.83071	242.9	1.61826					279.617	-2.11893	201.367	1.66444	269.25	-2.12581	211.75	3.44879	238.15	-2.03767	242.9	-0.33343					309.617	-2.85946	201.367	1.18828	216.317	-1.53001	294.817	4.05092
279.6	-2.13106	201.383	1.46795	269.217	-2.01745	211.783	2.95567	238.067	-1.83048	242.983	1.61675					279.6	-2.11881	201.383	1.66578	269.217	-2.12561	211.783	3.43275	238.067	-2.03753	242.983	-0.41777					309.6	-2.85928	201.383	1.18829	216.15	-1.52459	294.983	4.15846
279.583	-2.13118	201.4	1.46861	269.183	-2.01711	211.817	2.9055	237.983	-1.83027	243.067	1.61523					279.583	-2.11864	201.4	1.66712	269.183	-2.12544	211.817	3.4167	237.983	-2.03743	243.067	-0.50648					309.583	-2.85915	201.4	1.18822	215.983	-1.51918	295.15	4.27535
279.567	-2.13133	201.417	1.46931	269.15	-2.01681	211.85	2.85826	237.9	-1.83016	243.15	1.61371					279.567	-2.11856	201.417	1.66848	269.15	-2.12531	211.85	3.40045	237.9	-2.03738	243.15	-0.59663					309.567	-2.8589	201.417	1.18809	215.817	-1.5138	295.317	4.39746
279.55	-2.13141	201.433	1.47001	269.117	-2.01665	211.883	2.81255	237.817	-1.83004	243.233	1.61227					279.55	-2.11847	201.433	1.67	269.117	-2.12519	211.883	3.3832	237.817	-2.0375	243.233	-0.68936					309.55	-2.8586	201.433	1.18807	215.65	-1.50838	295.483	4.52607
279.533	-2.13151	201.45	1.4709	269.083	-2.0165	211.917	2.76856	237.733	-1.82994	243.317	1.6109					279.533	-2.11838	201.45	1.6714	269.083	-2.12524	211.917	3.36609	237.733	-2.03758	243.317	-0.78298					309.533	-2.85835	201.45	1.18815	215.483	-1.50297	295.65	4.65938
279.517	-2.13159	201.467	1.47168	269.05	-2.01641	211.95	2.72472	237.65	-1.82987	243.4	1.60959					279.517	-2.11832	201.467	1.67275	269.05	-2.12527	211.95	3.34876	237.65	-2.03768	243.4	-0.88141					309.517	-2.85805	201.467	1.18832	215.317	-1.49767	295.817	4.80446
279.5	-2.13165	201.483	1.47249	269.017	-2.01635	211.983	2.68428	237.567	-1.82989	243.483	1.60848					279.5	-2.11836	201.483	1.67409	269.017	-2.12531	211.983	3.33127	237.567	-2.0378	243.483	-0.98202					309.5	-2.85794	201.483	1.18853	215.15	-1.4926	295.983	4.95611
279.483	-2.13176	201.5	1.47333	268.983	-2.01651	212.017	2.64537	237.483	-1.82987	243.567	1.60739					279.483	-2.11841	201.5	1.67528	268.983	-2.12537	212.017	3.31289	237.483	-2.03804	243.567	-1.08443					309.483	-2.85794	201.5	1.18853	214.983	-1.49596	296.15	5.11592
279.467	-2.13189	201.517	1.47433	268.95	-2.01662	212.05	2.60839	237.4	-1.82987	243.65	1.60637					279.467	-2.11854	201.517	1.67639	268.95	-2.12557	212.05	3.29475	237.4	-2.03824	243.65	-1.18874					309.467	-2.858	201.517	1.18855	214.817	-1.49675	296.317	5.28155
279.45	-2.13205	201.533	1.47533	268.917	-2.01675	212.083	2.57212	237.317	-1.82988	243.733	1.60539					279.45	-2.11871	201.533	1.67737	268.917	-2.12571	212.083	3.27659	237.317	-2.03841	243.733	-1.29753					309.45	-2.85835	201.533	1.18861	214.65	-1.49258	296.483	5.4622
279.433	-2.13221	201.55	1.47638	268.883	-2.0169	212.117	2.53758	237.233	-1.82994	243.817	1.60468					279.433	-2.11916	201.55	1.67822	268.883	-2.12583	212.117	3.25834	237.233	-2.03856	243.817	-1.40847					309.433	-2.85852	201.55	1.18872	214.483	-1.48712	296.65	5.65107
279.417	-2.13231	201.567	1.47748	268.85	-2.01719	212.15	2.50475	237.15	-1.82998	243.9	1.60388					279.417	-2.11953	201.567	1.6787	268.85	-2.12592	212.15	3.23966	237.15	-2.03869	243.9	-1.52196					309.417	-2.85868	201.567	1.18886	214.317	-1.4907	296.817	5.8502
279.4	-2.13233	201.583	1.47872	268.817	-2.0174	212.183	2.47406	237.067	-1.83003	243.983	1.60308					279.4	-2.11993	201.583	1.67938	268.817	-2.12596	212.183	3.2212	237.067	-2.0388	243.983	-1.63721					309.4	-2.85884	201.583	1.18892	214.15	-1.49218	296.983	6.05674
279.383	-2.13229	201.6	1.47987	268.783	-2.01757	212.217	2.44402	236.983	-1.83007	244.067	1.60228					279.383	-2.12042	201.6	1.68003	268.783	-2.12598	212.217	3.20282	236.983	-2.03888	244.067	-1.75653					309.383	-2.85903	201.6	1.18891	213.983	-1.48837	297.15	6.28161
279.367	-2.1322	201.617	1.48106	268.75	-2.01771	212.25	2.41583	236.9	-1.83013	244.15	1.60154					279.367	-2.12108	201.617	1.68057	268.75	-2.12598	212.25	3.1845	236.9	-2.03893	244.15	-1.87799					309.367	-2.85914	201.617	1.18892	213.817	-1.48306	297.317	6.51663
279.35	-2.1319	201.633	1.48224	268.717	-2.01779	212.283	2.38913	236.817	-1.83013	244.233	1.60075					279.35	-2.12164	201.633	1.68084	268.717	-2.12597	212.283	3.16633	236.817	-2.03889	244.233	-2.00196					309.35	-2.85934	201.633	1.18879	213.65	-1.47705	297.483	6.76385
279.333	-2.13168	201.65	1.48344	268.683	-2.01785	212.317	2.36329	236.733	-1.83011	244.317	1.59992					279.333	-2.12215	201.65	1.68127	268.683	-2.12589	212.317	3.14824	236.733	-2.03888	244.317	-2.12764					309.333	-2.85949	201.65	1.18875	213.483	-1.4716	297.65	7.02408
279.317	-2.13146	201.667	1.48478	268.65	-2.0179	212.35	2.33828	236.65	-1.83007	244.4	1.59907					279.317	-2.12261	201.667	1.68177	268.65	-2.12588	212.35	3.13027	236.65	-2.03886	244.4	-2.25762					309.317	-2.85959	201.667	1.18879	213.317	-1.46627	297.817	7.29304
279.3	-2.13126	201.683	1.48615	268.617	-2.01795	212.383	2.31525	236.567	-1.82993	244.483	1.59814					279.3	-2.12295	201.683	1.68225	268.617	-2.12587	212.383	3.11237	236.567	-2.03884	244.483	-2.389					309.3	-2.85974	201.683	1.1884	213.15	-1.46102	297.983	7.58324
279.283	-2.13092	201.7	1.4875	268.583	-2.01787	212.417	2.29265	236.483	-1.82981	244.567	1.59721					279.283	-2.12313	201.7	1.68264	268.583	-2.12584	212.417	3.09486	236.483	-2.03875	244.567	-2.5231					309.283	-2.85974	201.7	1.18804	212.983	-1.45642	298.15	7.88437
279.267	-2.1307	201.717	1.4889	268.55	-2.01782	212.45	2.27188	236.4	-1.82967	244.65	1.59624					279.267	-2.12318	201.717	1.68308	268.55	-2.12584	212.45	3.07733	236.4	-2.03866	244.65	-2.65844					309.267	-2.85962	201.717	1.18772	212.817	-1.45153	298.317	8.19788
279.25	-2.13052	201.733	1.4902	268.517	-2.01774	212.483	2.25157	236.317	-1.82952	244.733	1.59525					279.25	-2.12318	201.733	1.68362	268.517	-2.12582	212.483	3.05991	236.317	-2.03853	244.733	-2.79669					309.25	-2.85948	201.733	1.18752	212.65	-1.44677	298.483	8.51978
279.233	-2.1303	201.75	1.49143	268.483	-2.01764	212.517	2.23308	236.233	-1.82931	244.817	1.59416					279.233	-2.1229	201.75	1.68421	268.483	-2.12576	212.517	3.04257	236.233	-2.03838	244.817	-2.9372					309.233	-2.85912	201.75	1.18738	212.483	-1.44224	298.65	8.86051
279.217	-2.13011	201.767	1.49262	268.45	-2.01747	212.55	2.21496	236.15	-1.82911	244.9	1.5931					279.217	-2.12279	201.767	1.68504	268.45	-2.12566	212.55	3.02565	236.15	-2.03811	244.9	-3.07942					309.217	-2.85874	201.767	1.18727	212.317	-1.44277	298.817	9.20947
279.2	-2.12995	201.783	1.49365	268.417	-2.01729	212.583	2.1979	236.067	-1.82888	244.983	1.59201					279.2	-2.12269	201.783	1.68588	268.417	-2.12544	212.583	3.00868	236.067	-2.03785	244.983	-3.22289					309.2	-2.85826	201.783	1.18728	212.15	-1.46427	298.983	9.56671
279.183	-2.12982	201.8	1.49476	268.383	-2.01706	212.617	2.18193	235.983	-1.82862	245.067	1.59089					279.183	-2.1226	201.8	1.68677	268.383	-2.12521	212.617	2.99177	235.983	-2.03757	245.067	-3.36929					309.183	-2.85772	201.8	1.18731	211.983	-1.50311	299.15	9.92892
279.167	-2.12969	201.817	1.49582	268.35	-2.0168	212.65	2.1669	235.9	-1.82832	245.15	1.58967					279.167	-2.12254	201.817	1.68772	268.35	-2.12496	212.65	2.97492	235.9	-2.03728	245.15	-3.51684					309.167	-2.85701	201.817	1.18766	211.817	-1.5312	299.317	10.2936
279.15	-2.12952	201.833	1.49683	268.317	-2.01644	212.683	2.15175	235.817	-1.82802	245.233	1.58845					279.15	-2.12246	201.833	1.68905	268.317	-2.1247	212.683	2.95857	235.817	-2.0369	245.233	-3.66585					309.15	-2.85652	201.833	1.18784	211.65	-1.53418	299.483	10.653
279.133	-2.12936	201.85	1.49783	268.283	-2.01613	212.717	2.13785	235.733	-1.82772	245.317	1.5872					279.133	-2.12233	201.85	1.69027	268.283	-2.12433	212.717	2.94219	235.733	-2.0366	245.317	-3.81576					309.133	-2.85609	201.85	1.18801	211.483	-1.53421	299.65	10.9958
279.117	-2.12925	201.867	1.49876	268.25	-2.01583	212.75	2.12503	235.65	-1.82742	245.4	1.58591					279.117	-2.12222	201.867	1.69153	268.25	-2.12403	212.75	2.92592	235.65	-2.03632	245.4	-3.96749					309.117	-2.85573	201.867	1.1881	211.317	-1.53292	299.817	11.3206
279.1	-2.12915	201.883	1.49965	268.217	-2.01556	212.783	2.11323	235.567	-1.82709	245.483	1.58458					279.1	-2.12212	201.883	1.69282	268.217	-2.12377	212.783	2.90977	235.567	-2.03606	245.483	-4.11993					309.1	-2.85555	201.883	1.18792	211.15	-1.53091	299.983	11.546
279.083	-2.1291	201.9	1.50049	268.183	-2.01528	212.817	2.10141	235.483	-1.82683	245.567	1.58313					279.083	-2.12204	201.9	1.69443	268.183	-2.12354	212.817	2.89423	235.483	-2.03587	245.567	-4.27314					309.083	-2.8554	201.9	1.18758	210.983	-1.52817	300.15	11.6699
279.067	-2.12906	201.917	1.5012	268.15	-2.01501	212.85	2.09003	235.4	-1.82659	245.65	1.5817					279.067	-2.12205	201.917	1.69613	268.15	-2.12336	212.85	2.87865	235.4	-2.03569	245.65	-4.42651					309.067	-2.8553	201.917	1.18721	210.817	-1.52561	300.317	11.6451
279.05	-2.12903	201.933	1.50196	268.117	-2.01474	212.883	2.07897	235.317	-1.82637	245.733	1.58025					279.05	-2.1221	201.933	1.69792	268.117	-2.12322	212.883	2.86325	235.317	-2.03553	245.733	-4.57983					309.05	-2.85523	201.933	1.1869	210.65	-1.52313	300.483	11.509
279.033	-2.12898	201.95	1.50282	268.083	-2.01448	212.917	2.0692	235.233	-1.82627	245.817	1.57879					279.033	-2.1222	201.95	1.69974	268.083	-2.12311	212.917	2.848	235.233	-2.0354	245.817	-4.73313					309.033	-2.85533	201.95	1.18629	210.483	-1.5206	300.65	11.1166
279.017	-2.12899	201.967	1.50377	268.05	-2.01421	212.95	2.05954	235.15	-1.82616	245.9	1.57723					279.017	-2.1225	201.967	1.70198	268.05	-2.12302	212.95	2.83346	235.15	-2.03539	245.9	-4.88607					309.017	-2.85529	201.967	1.18595	210.317	-1.51804	300.817	10.6036
279	-2.12896	201.983	1.50484	268.017	-2.01401	212.983	2.05041	235.067	-1.82606	245.983	1.5757					279	-2.1227	201.983	1.70406	268.017	-2.12305	212.983	2.81884	235.067	-2.03539	245.983	-5.03838					309	-2.85528	201.983	1.18563	210.15	-1.51543	300.983	9.93807
278.983	-2.12891	202	1.50598	267.983	-2.01384	213.017	2.04131	234.983	-1.82597	246.067	1.57414					278.983	-2.12288	202	1.70619	267.983	-2.12302	213.017	2.8044	234.983	-2.03542	246.067	-5.18875					308.983	-2.85528	202	1.18537	209.983	-1.51292	301.15	9.1553
278.967	-2.12881	202.017	1.50713	267.95	-2.01372	213.05	2.03318	234.9	-1.82599	246.15	1.57256					278.967	-2.12308	202.017	1.70835	267.95	-2.12302	213.05	2.79016	234.9	-2.03548	246.15	-5.33792					308.967	-2.85521	202.017	1.18573	209.817	-1.51047	301.317	8.16242
278.95	-2.12872	202.033	1.5083	267.917	-2.01363	213.083	2.0249	234.817	-1.82598	246.233	1.57089					278.95	-2.12335	202.033	1.71061	267.917	-2.12304	213.083	2.77669	234.817	-2.03571	246.233	-5.48542					308.95	-2.85508	202.033	1.18603	209.65	-1.50806	301.483	7.21465
278.933	-2.12869	202.05	1.50977	267.883	-2.01371	213.117	2.01685	234.733	-1.82597	246.317	1.56924					278.933	-2.12367	202.05	1.71266	267.883	-2.12311	213.117	2.76315	234.733	-2.03589	246.317	-5.63191					308.933	-2.85481	202.05	1.18634	209.483	-1.50579	301.65	6.38201
278.917	-2.12868	202.067	1.51111	267.85	-2.01378	213.15	2.00897	234.65	-1.82595	246.4	1.56759					278.917	-2.12408	202.067	1.71459	267.85	-2.12317	213.15	2.74984	234.65	-2.03605	246.4	-5.77327					308.917	-2.85451	202.067	1.18665	209.317	-1.50349	301.817	5.63909
278.9	-2.12872	202.083	1.51246	267.817	-2.0139	213.183	2.00197	234.567	-1.82594	246.483	1.56594					278.9	-2.12451	202.083	1.71647	267.817	-2.12325	213.183	2.73671	234.567	-2.03622	246.483	-5.91178					308.9	-2.85421	202.083	1.1872	209.15	-1.5012	301.983	5.08466
278.883	-2.12871	202.1	1.51387	267.783	-2.01406	213.217	1.9948	234.483	-1.82593	246.567	1.56423					278.883	-2.12504	202.1	1.718	267.783	-2.12335	213.217	2.72444	234.483	-2.03644	246.567	-6.04641					308.883	-2.85418	202.1	1.1874	208.983	-1.49889	302.15	4.60297
278.867	-2.12865	202.117	1.51516	267.75	-2.01438	213.25	1.9878	234.4	-1.8259	246.65	1.56254					278.867	-2.12553	202.117	1.71952	267.75	-2.12349	213.25	2.71201	234.4	-2.03659	246.65	-6.17827					308.867	-2.85434	202.117	1.18755	208.817	-1.49661	302.317	4.19302
278.85	-2.12852	202.133	1.51645	267.717	-2.0146	213.283	1.98096	234.317	-1.82585	246.733	1.56086					278.85	-2.12602	202.133	1.72095	267.717	-2.12359	213.283	2.69972	234.317	-2.03672	246.733	-6.30194					308.85	-2.85457	202.133	1.18773	208.65	-1.49427	302.483	3.8265
278.833	-2.12834	202.15	1.5177	267.683	-2.0148	213.317	1.97504	234.233	-1.82577	246.817	1.55918					278.833	-2.12646	202.15	1.7223	267.683	-2.12368	213.317	2.68766	234.233	-2.03684	246.817	-6.4209					308.833	-2.85501	202.15	1.18781	208.483	-1.49191	302.65	3.54288
278.817	-2.128	202.167	1.51888	267.65	-2.01496	213.35	1.96905	234.15	-1.82564	246.9	1.5575					278.817	-2.12689	202.167	1.72337	267.65	-2.12377	213.35	2.67578	234.15	-2.03689	246.9	-6.53383					308.817	-2.85525	202.167	1.18808	208.317	-1.48953	302.817	3.29204
278.8	-2.12782	202.183	1.51989	267.617	-2.01512	213.383	1.96323	234.067	-1.82552	246.983	1.55583					278.8	-2.12729	202.183	1.72461	267.617	-2.12386	213.383	2.66476	234.067	-2.03697	246.983	-6.64236					308.8	-2.85555	202.183	1.18834	208.15	-1.48704	302.983	3.07483
278.783	-2.12766	202.2	1.52092	267.583	-2.01523	213.417	1.95756	233.983	-1.82538	247.067	1.55414					278.783	-2.12761	202.2	1.7259	267.583	-2.12394	213.417	2.6536	233.983	-2.03706	247.067	-6.7391					308.783	-2.85592	202.2	1.18854	207.983	-1.48459	303.15	2.87856
278.767	-2.12751	202.217	1.5219	267.55	-2.01531	213.45	1.95288	233.9	-1.82522	247.15	1.55244					278.767	-2.12787	202.217	1.72717	267.55	-2.12398	213.45	2.64259	233.9	-2.03712	247.15	-6.82908					308.767	-2.85613	202.217	1.18876	207.817	-1.48215	303.317	2.72372
278.75	-2.12739	202.233	1.52281	267.517	-2.01537	213.483	1.94796	233.817	-1.82499	247.233	1.55072					278.75	-2.12788	202.233	1.72851	267.517	-2.124	213.483	2.63174	233.817	-2.03716	247.233	-6.91073					308.75	-2.85619	202.233	1.18871	207.65	-1.47969	303.483	2.58604
278.733	-2.12724	202.25	1.52349	267.483	-2.01534	213.517	1.94319	233.733	-1.82476	247.317	1.54899					278.733	-2.12785	202.25	1.7298	267.483	-2.12392	213.517	2.62167	233.733	-2.03717	247.317	-6.98638					308.733	-2.85613	202.25	1.18855	207.483	-1.47719	303.65	2.46605
278.717	-2.12712	202.267	1.5243	267.45	-2.01532	213.55	1.93857	233.65	-1.82451	247.4	1.54726					278.717	-2.12779	202.267	1.73112	267.45	-2.12382	213.55	2.61137	233.65	-2.03714	247.4	-7.04648					308.717	-2.85596	202.267	1.18836	207.317	-1.4758	303.817	2.35713
278.7	-2.12709	202.283	1.52517	267.417	-2.01526	213.583	1.93464	233.567	-1.82424	247.483	1.54551					278.7	-2.12774	202.283	1.73244	267.417	-2.12371	213.583	2.60113	233.567	-2.03707	247.483	-7.09788					308.7	-2.85555	202.283	1.18767	207.15	-1.47642	303.983	2.27082
278.683	-2.12713	202.3	1.52604	267.383	-2.01516	213.617	1.93059	233.483	-1.8239	247.567	1.54374					278.683	-2.1274	202.3	1.7339	267.383	-2.12358	213.617	2.59097	233.483	-2.03689	247.567	-7.13877					308.683	-2.8553	202.3	1.18739	206.983	-1.47677	304.15	2.19379
278.667	-2.12714	202.317	1.5269	267.35	-2.01491	213.65	1.92666	233.4	-1.8236	247.65	1.54201					278.667	-2.12716	202.317	1.73541	267.35	-2.12329	213.65	2.58133	233.4	-2.03673	247.65	-7.17219					308.667	-2.85506	202.317	1.18733	206.817	-1.47455	304.317	2.12636
278.65	-2.12714	202.333	1.52784	267.317	-2.01469	213.683	1.92286	233.317	-1.82329	247.733	1.54028					278.65	-2.12696	202.333	1.73699	267.317	-2.12303	213.683	2.57161	233.317	-2.03655	247.733	-7.18701					308.65	-2.85473	202.333	1.18734	206.65	-1.47182	304.483	2.06501
278.633	-2.12713	202.35	1.5288	267.283	-2.01444	213.717	1.91916	233.233	-1.82299	247.817	1.53856					278.633	-2.1268	202.35	1.73863	267.283	-2.12274	213.717	2.56202	233.233	-2.03636	247.817	-7.19197					308.633	-2.8545	202.35	1.18764	206.483	-1.46906	304.65	2.01631
278.617	-2.12715	202.367	1.52974	267.25	-2.01415	213.75	1.916	233.15	-1.82271	247.9	1.53686					278.617	-2.12667	202.367	1.74045	267.25	-2.12245	213.75	2.55254	233.15	-2.03608	247.9	-7.18517					308.617	-2.8543	202.367	1.18774	206.317	-1.46636	304.817	1.97272
278.6	-2.12711	202.383	1.53088	267.217	-2.01373	213.783	1.91264	233.067	-1.82245	247.983	1.53512					278.6	-2.12649	202.383	1.74211	267.217	-2.12209	213.783	2.54354	233.067	-2.03586	247.983	-7.17017					308.6	-2.85406	202.383	1.18775	206.15	-1.46372	304.983	1.93461
278.583	-2.12706	202.4	1.53199	267.183	-2.01337	213.817	1.90934	232.983	-1.82221	248.067	1.53339					278.583	-2.12641	202.4	1.7437	267.183	-2.12176	213.817	2.53446	232.983	-2.03567	248.067	-7.13551					308.583	-2.8538	202.4	1.18774	205.983	-1.46115	305.15	1.89996
278.567	-2.12704	202.417	1.53313	267.15	-2.01299	213.85	1.90613	232.9	-1.822	248.15	1.53166					278.567	-2.12643	202.417	1.74524	267.15	-2.12144	213.85	2.52548	232.9	-2.03549	248.15	-7.09064					308.567	-2.8536	202.417	1.18776	205.817	-1.45863	305.317	1.87242
278.55	-2.12696	202.433	1.53427	267.117	-2.01261	213.883	1.90323	232.817	-1.82189	248.233	1.52991					278.55	-2.12664	202.433	1.74661	267.117	-2.12113	213.883	2.51662	232.817	-2.03536	248.233	-7.03423					308.55	-2.85337	202.433	1.1877	205.65	-1.45607	305.483	1.84767
278.533	-2.12692	202.45	1.53547	267.083	-2.01227	213.917	1.90026	232.733	-1.82175	248.317	1.52822					278.533	-2.12681	202.45	1.74796	267.083	-2.12083	213.917	2.50827	232.733	-2.03525	248.317	-6.97001					308.533	-2.8532	202.45	1.18774	205.483	-1.45382	305.65	1.82611
278.517	-2.12687	202.467	1.53662	267.05	-2.01199	213.95	1.89734	232.65	-1.82163	248.4	1.5265					278.517	-2.1269	202.467	1.74919	267.05	-2.12062	213.95	2.49988	232.65	-2.03518	248.4	-6.88761					308.517	-2.85307	202.467	1.18784	205.317	-1.45186	305.817	1.80698
278.5	-2.12684	202.483	1.53775	267.017	-2.01173	213.983	1.89444	232.567	-1.82154	248.483	1.52477					278.5	-2.12698	202.483	1.75034	267.017	-2.12042	213.983	2.49165	232.567	-2.03512	248.483	-6.79644					308.5	-2.85287	202.483	1.18804	205.15	-1.45063	305.983	1.79078
278.483	-2.12694	202.5	1.53892	266.983	-2.01147	214.017	1.89179	232.483	-1.82153	248.567	1.52324					278.483	-2.12716	202.5	1.75123	266.983	-2.12023	214.017	2.48353	232.483	-2.03522	248.567	-6.69553					308.483	-2.85273	202.5	1.18847	204.983	-1.44943	306.15	1.77691
278.467	-2.12695	202.517	1.54008	266.95	-2.01134	214.05	1.88905	232.4	-1.82151	248.65	1.52269					278.467	-2.12729	202.517	1.75216	266.95	-2.12005	214.05	2.47593	232.4	-2.03531	248.65	-6.58809					308.467	-2.8525	202.517	1.18885	204.817	-1.44774	306.317	1.76458
278.45	-2.12694	202.533	1.54128	266.917	-2.01123	214.083	1.88629	232.317	-1.82152	248.733	1.52428					278.45	-2.12745	202.533	1.75306	266.917	-2.12003	214.083	2.46825	232.317	-2.03542	248.733	-6.46635					308.45	-2.85219	202.533	1.18923	204.65	-1.44619	306.483	1.7533
278.433	-2.12692	202.55	1.54252	266.883	-2.01115	214.117	1.88354	232.233	-1.82155	248.817	1.52685					278.433	-2.12764	202.55	1.75391	266.883	-2.11994	214.117	2.46066	232.233	-2.03555	248.817	-6.33816					308.433	-2.85211	202.55	1.18962	204.483	-1.44743	306.65	1.74439
278.417	-2.12685	202.567	1.54375	266.85	-2.0111	214.15	1.88084	232.15	-1.82162	248.9	1.52967					278.417	-2.12773	202.567	1.75452	266.85	-2.11986	214.15	2.45319	232.15	-2.03582	248.9	-6.203					308.417	-2.85211	202.567	1.19005	204.317	-1.45187	306.817	1.73625
278.4	-2.12674	202.583	1.54519	266.817	-2.01121	214.183	1.87814	232.067	-1.82166	248.983	1.5321					278.4	-2.12791	202.583	1.75519	266.817	-2.1198	214.183	2.44623	232.067	-2.03601	248.983	-6.06334					308.4	-2.85217	202.583	1.19037	204.15	-1.45148	306.983	1.72909
278.383	-2.12656	202.6	1.54666	266.783	-2.01133	214.217	1.87548	231.983	-1.82168	249.067	1.53336					278.383	-2.12819	202.6	1.75591	266.783	-2.11977	214.217	2.43921	231.983	-2.03619	249.067	-5.91458					308.383	-2.85219	202.6	1.19064	203.983	-1.44979	307.15	1.72257
278.367	-2.12635	202.617	1.54817	266.75	-2.0115	214.25	1.87285	231.9	-1.82171	249.15	1.53364					278.367	-2.12854	202.617	1.75662	266.75	-2.11972	214.25	2.43229	231.9	-2.03636	249.15	-5.76221					308.367	-2.85239	202.617	1.19092	203.817	-1.44592	307.317	1.71754
278.35	-2.12607	202.633	1.5497	266.717	-2.0117	214.283	1.8704	231.817	-1.82171	249.233	1.53126					278.35	-2.12913	202.633	1.75736	266.717	-2.11968	214.283	2.4255	231.817	-2.03653	249.233	-5.60598					308.35	-2.85248	202.633	1.19102	203.65	-1.44159	307.483	1.71311
278.333	-2.12593	202.65	1.55131	266.683	-2.01199	214.317	1.86798	231.733	-1.82173	249.317	1.52789					278.333	-2.12961	202.65	1.75825	266.683	-2.11966	214.317	2.41925	231.733	-2.03666	249.317	-5.44724					308.333	-2.85253	202.65	1.19122	203.483	-1.43724	307.65	1.70908
278.317	-2.12578	202.667	1.5528	266.65	-2.01222	214.35	1.8656	231.65	-1.82173	249.4	1.52336					278.317	-2.13003	202.667	1.75925	266.65	-2.11966	214.35	2.41294	231.65	-2.0368	249.4	-5.28583					308.317	-2.85257	202.667	1.19137	203.317	-1.43373	307.817	1.70539
278.3	-2.12564	202.683	1.5542	266.617	-2.01245	214.383	1.86326	231.567	-1.82171	249.483	1.51854					278.3	-2.13045	202.683	1.7603	266.617	-2.11966	214.383	2.40672	231.567	-2.03694	249.483	-5.12278					308.3	-2.85259	202.683	1.1915	203.15	-1.43103	307.983	1.70258
278.283	-2.12566	202.7	1.55552	266.583	-2.01266	214.417	1.86129	231.483	-1.82165	249.567	1.51371					278.283	-2.13095	202.7	1.76168	266.583	-2.11965	214.417	2.40062	231.483	-2.03708	249.567	-4.95917					308.283	-2.8526	202.7	1.19177	202.983	-1.42843	308.15	1.69998
278.267	-2.12565	202.717	1.55675	266.55	-2.01279	214.45	1.85927	231.4	-1.82157	249.65	1.50904					278.267	-2.13131	202.717	1.76299	266.55	-2.11963	214.45	2.39512	231.4	-2.03717	249.65	-4.79554					308.267	-2.85258	202.717	1.19204	202.817	-1.42618	308.317	1.69781
278.25	-2.12566	202.733	1.55812	266.517	-2.01291	214.483	1.85731	231.317	-1.82147	249.733	1.50478					278.25	-2.13154	202.733	1.7643	266.517	-2.11965	214.483	2.38955	231.317	-2.03725	249.733	-4.63199					308.25	-2.85254	202.733	1.1922	202.65	-1.42383	308.483	1.69569
278.233	-2.12569	202.75	1.55947	266.483	-2.01301	214.517	1.85538	231.233	-1.82135	249.817	1.50083					278.233	-2.13167	202.75	1.76569	266.483	-2.11966	214.517	2.38411	231.233	-2.03729	249.817	-4.46926					308.233	-2.8524	202.75	1.19224	202.483	-1.42192	308.65	1.69422
278.217	-2.12575	202.767	1.56078	266.45	-2.0131	214.55	1.85369	231.15	-1.82113	249.9	1.4978					278.217	-2.13158	202.767	1.76737	266.45	-2.11966	214.55	2.37876	231.15	-2.03731	249.9	-4.30788					308.217	-2.85234	202.767	1.19217	202.317	-1.42078	308.817	1.6928
278.2	-2.12577	202.783	1.56202	266.417	-2.01309	214.583	1.85189	231.067	-1.82095	249.983	1.49493					278.2	-2.13152	202.783	1.769	266.417	-2.11963	214.583	2.37392	231.067	-2.03722	249.983	-4.14762					308.2	-2.85231	202.783	1.19197	202.15	-1.42027	308.983	1.6914
278.183	-2.12575	202.8	1.56329	266.383	-2.01311	214.617	1.85007	230.983	-1.82077	250.067	1.49241					278.183	-2.13136	202.8	1.77069	266.383	-2.11954	214.617	2.36895	230.983	-2.03713	250.067	-3.99011					308.183	-2.8523	202.8	1.19157	201.983	-1.41796	309.15	1.6901
278.167	-2.12572	202.817	1.56454	266.35	-2.01312	214.65	1.8483	230.9	-1.82058	250.15	1.48994					278.167	-2.13111	202.817	1.77248	266.35	-2.11945	214.65	2.36403	230.9	-2.03701	250.15	-3.83524					308.167	-2.85222	202.817	1.19104	201.817	-1.41527	309.317	1.68929
278.15	-2.12569	202.833	1.56582	266.317	-2.01314	214.683	1.84657	230.817	-1.82037	250.233	1.48804					278.15	-2.13059	202.833	1.77472	266.317	-2.11932	214.683	2.35916	230.817	-2.03687	250.233	-3.68326					308.15	-2.85215	202.833	1.19016	201.65	-1.41252	309.483	1.6884
278.133	-2.1257	202.85	1.56718	266.283	-2.01305	214.717	1.84482	230.733	-1.82018	250.317	1.48619					278.133	-2.13026	202.85	1.77682	266.283	-2.11914	214.717	2.35458	230.733	-2.0366	250.317	-3.5345					308.133	-2.85205	202.85	1.18953	201.483	-1.40971	309.65	1.68758
278.117	-2.12564	202.867	1.56855	266.25	-2.01291	214.75	1.84305	230.65	-1.82003	250.4	1.4843					278.117	-2.13007	202.867	1.77893	266.25	-2.11888	214.75	2.34995	230.65	-2.03638	250.4	-3.388					308.117	-2.85198	202.867	1.18897	201.317	-1.407	309.817	1.68684
278.1	-2.12557	202.883	1.56991	266.217	-2.01271	214.783	1.84129	230.567	-1.81991	250.483	1.48244					278.1	-2.12993	202.883	1.78111	266.217	-2.11862	214.783	2.34536	230.567	-2.03616	250.483	-3.2472					308.1	-2.8518	202.883	1.18844	201.15	-1.40438	309.983	1.68651
278.083	-2.12552	202.9	1.57133	266.183	-2.01246	214.817	1.83954	230.483	-1.81984	250.567	1.48084					278.083	-2.12992	202.9	1.78368	266.183	-2.11834	214.817	2.34081	230.483	-2.03594	250.567	-3.1094					308.083	-2.85156	202.9	1.18803	200.983	-1.40178	310.15	1.68607
278.067	-2.12547	202.917	1.57283	266.15	-2.01203	214.85	1.83779	230.4	-1.8198	250.65	1.47911					278.067	-2.12998	202.917	1.78615	266.15	-2.11809	214.85	2.33647	230.4	-2.03572	250.65	-2.97524					308.067	-2.85138	202.917	1.1876	200.817	-1.39923	310.317	1.68569
278.05	-2.12547	202.933	1.57446	266.117	-2.01167	214.883	1.83605	230.317	-1.81979	250.733	1.47738					278.05	-2.13011	202.933	1.78857	266.117	-2.11783	214.883	2.33208	230.317	-2.03555	250.733	-2.84335					308.05	-2.85118	202.933	1.18713	200.65	-1.39671	310.483	1.68536
278.033	-2.12548	202.95	1.57609	266.083	-2.01129	214.917	1.8343	230.233	-1.81981	250.817	1.47565					278.033	-2.13025	202.95	1.79096	266.083	-2.11761	214.917	2.32771	230.233	-2.0354	250.817	-2.71756					308.033	-2.8507	202.95	1.18658	200.483	-1.39425	310.65	1.6853
278.017	-2.12537	202.967	1.57775	266.05	-2.01091	214.95	1.83259	230.15	-1.81994	250.9	1.47388					278.017	-2.13071	202.967	1.79357	266.05	-2.11745	214.95	2.32336	230.15	-2.03528	250.9	-2.595					308.017	-2.8504	202.967	1.18614	200.317	-1.39183	310.817	1.68519
278	-2.12525	202.983	1.57943	266.017	-2.01051	214.983	1.83089	230.067	-1.82003	250.983	1.4721					278	-2.13101	202.983	1.79605	266.017	-2.11731	214.983	2.31914	230.067	-2.03529	250.983	-2.47625					308	-2.85019	202.983	1.18561	200.15	-1.38961	310.983	1.68512
277.983	-2.12513	203	1.58104	265.983	-2.01015	215.017	1.82921	229.983	-1.82014	251.067	1.4703					277.983	-2.13127	203	1.79837	265.983	-2.11733	215.017	2.31486	229.983	-2.0353	251.067	-2.35998					307.983	-2.84997	203	1.1851	199.983	-1.38736	311.15	1.68508
277.967	-2.12498	203.017	1.5826	265.95	-2.00979	215.05	1.82754	229.9	-1.82025	251.15	1.4685					277.967	-2.1315	203.017	1.80056	265.95	-2.11731	215.05	2.31055	229.9	-2.03536	251.15	-2.24964					307.967	-2.8498	203.017	1.18464	199.817	-1.38515	311.317	1.68523
277.95	-2.12472	203.033	1.58419	265.917	-2.00945	215.083	1.82596	229.817	-1.82041	251.233	1.46663					277.95	-2.13171	203.033	1.80255	265.917	-2.1173	215.083	2.30624	229.817	-2.03545	251.233	-2.14233					307.95	-2.84972	203.033	1.18415	199.65	-1.38298	311.483	1.68533
277.933	-2.12456	203.05	1.58583	265.883	-2.00928	215.117	1.82437	229.733	-1.82053	251.317	1.46472					277.933	-2.13195	203.05	1.80446	265.883	-2.11731	215.117	2.30199	229.733	-2.03569	251.317	-2.03822					307.933	-2.84967	203.05	1.18372	199.483	-1.38106	311.65	1.68544
277.917	-2.12447	203.067	1.58723	265.85	-2.00909	215.15	1.82284	229.65	-1.82062	251.4	1.46271					277.917	-2.13219	203.067	1.8062	265.85	-2.11746	215.15	2.29774	229.65	-2.03589	251.4	-1.93638					307.917	-2.84976	203.067	1.18331	199.317	-1.37915	311.817	1.68557
277.9	-2.12441	203.083	1.58865	265.817	-2.00891	215.183	1.82133	229.567	-1.82072	251.483	1.46063					277.9	-2.13243	203.083	1.80779	265.817	-2.11756	215.183	2.29351	229.567	-2.0361	251.483	-1.84013					307.9	-2.84989	203.083	1.18296	199.15	-1.37726	311.983	1.68579
277.883	-2.12434	203.1	1.59004	265.783	-2.00876	215.217	1.81996	229.483	-1.82076	251.567	1.45832					277.883	-2.13266	203.1	1.80886	265.783	-2.11768	215.217	2.28931	229.483	-2.03632	251.567	-1.74657					307.883	-2.8499	203.1	1.18283	198.983	-1.37534	312.15	1.68598
277.867	-2.12422	203.117	1.59139	265.75	-2.00888	215.25	1.81859	229.4	-1.8208	251.65	1.45607					277.867	-2.13289	203.117	1.81014	265.75	-2.11781	215.25	2.28529	229.4	-2.03661	251.65	-1.65601					307.867	-2.84978	203.117	1.18266	198.817	-1.37376	312.317	1.68617
277.85	-2.12407	203.133	1.59248	265.717	-2.00896	215.283	1.81725	229.317	-1.82083	251.733	1.45386					277.85	-2.13309	203.133	1.81147	265.717	-2.11801	215.283	2.28131	229.317	-2.03684	251.733	-1.56743					307.85	-2.84961	203.133	1.18259	198.65	-1.37242	312.483	1.68637
277.833	-2.12393	203.15	1.59361	265.683	-2.0091	215.317	1.81595	229.233	-1.82085	251.817	1.45168					277.833	-2.13325	203.15	1.81282	265.683	-2.1182	215.317	2.27742	229.233	-2.03704	251.817	-1.48357					307.833	-2.84922	203.15	1.18261	198.483	-1.37167	312.65	1.68658
277.817	-2.12387	203.167	1.59471	265.65	-2.00928	215.35	1.81482	229.15	-1.82077	251.9	1.44944					277.817	-2.13348	203.167	1.8141	265.65	-2.11837	215.35	2.27359	229.15	-2.03723	251.9	-1.4019					307.817	-2.84898	203.167	1.18285	198.317	-1.3709	312.817	1.68679
277.8	-2.12382	203.183	1.59577	265.617	-2.00968	215.383	1.81363	229.067	-1.82069	251.983	1.44734					277.8	-2.13378	203.183	1.81554	265.617	-2.11854	215.383	2.27001	229.067	-2.03735	251.983	-1.3227					307.8	-2.84883	203.183	1.18301	198.15	-1.36936	312.983	1.68698
277.783	-2.12369	203.2	1.59676	265.583	-2.01001	215.417	1.81243	228.983	-1.8206	252.067	1.4453					277.783	-2.13407	203.2	1.81704	265.583	-2.11866	215.417	2.26633	228.983	-2.03746	252.067	-1.24517					307.783	-2.84872	203.2	1.18327	197.983	-1.36715	313.15	1.68715
277.767	-2.12353	203.217	1.59795	265.55	-2.01036	215.45	1.81123	228.9	-1.82048	252.15	1.44329					277.767	-2.13429	203.217	1.81862	265.55	-2.11873	215.45	2.26267	228.9	-2.03754	252.15	-1.17204					307.767	-2.84848	203.217	1.18362	197.817	-1.36485	313.317	1.6873
277.75	-2.12355	203.233	1.59917	265.517	-2.01073	215.483	1.81011	228.817	-1.82026	252.233	1.4415					277.75	-2.13452	203.233	1.82055	265.517	-2.11877	215.483	2.25905	228.817	-2.0376	252.233	-1.10026					307.75	-2.84825	203.233	1.18421	197.65	-1.36272	313.483	1.68738
277.733	-2.12353	203.25	1.60037	265.483	-2.01116	215.517	1.80901	228.733	-1.82009	252.317	1.43959					277.733	-2.13472	203.25	1.82237	265.483	-2.1188	215.517	2.25555	228.733	-2.03755	252.317	-1.03043					307.733	-2.84809	203.25	1.18483	197.483	-1.3603	313.65	1.68747
277.717	-2.12347	203.267	1.60178	265.45	-2.01154	215.55	1.80797	228.65	-1.81991	252.4	1.43761					277.717	-2.13489	203.267	1.82425	265.45	-2.1187	215.55	2.25204	228.65	-2.03752	252.4	-0.96196					307.717	-2.84796	203.267	1.18552	197.317	-1.35825	313.817	1.68755
277.7	-2.12339	203.283	1.60304	265.417	-2.01188	215.583	1.80692	228.567	-1.81972	252.483	1.43558					277.7	-2.13502	203.283	1.82618	265.417	-2.11862	215.583	2.24859	228.567	-2.03749	252.483	-0.89674					307.7	-2.84788	203.283	1.18627	197.15	-1.35691	313.983	1.68764
277.683	-2.12336	203.3	1.60428	265.383	-2.01219	215.617	1.80596	228.483	-1.81949	252.567	1.43356					277.683	-2.13486	203.3	1.82829	265.383	-2.11852	215.617	2.24516	228.483	-2.03745	252.567	-0.83284					307.683	-2.84781	203.3	1.18731	196.983	-1.3557	314.15	1.68768
277.667	-2.12331	203.317	1.60553	265.35	-2.01243	215.65	1.80501	228.4	-1.81929	252.65	1.43151					277.667	-2.13477	203.317	1.83039	265.35	-2.11841	215.65	2.24188	228.4	-2.03733	252.65	-0.77073					307.667	-2.84776	203.317	1.18831	196.817	-1.35318	314.317	1.68774
277.65	-2.12325	203.333	1.60659	265.317	-2.01263	215.683	1.80408	228.317	-1.81912	252.733	1.42919					277.65	-2.13465	203.333	1.8325	265.317	-2.11826	215.683	2.23858	228.317	-2.03723	252.733	-0.70981					307.65	-2.84773	203.333	1.18932	196.65	-1.35109	314.483	1.68779
277.633	-2.12323	203.35	1.60772	265.283	-2.0128	215.717	1.80317	228.233	-1.81896	252.817	1.42605					277.633	-2.13445	203.35	1.83466	265.283	-2.1181	215.717	2.23524	228.233	-2.03713	252.817	-0.65161					307.633	-2.84782	203.35	1.19039	196.483	-1.34909	314.65	1.68784
277.617	-2.12324	203.367	1.60895	265.25	-2.01294	215.75	1.8023	228.15	-1.81888	252.9	1.42219					277.617	-2.1342	203.367	1.8369	265.25	-2.11791	215.75	2.23191	228.15	-2.03703	252.9	-0.59451					307.617	-2.84785	203.367	1.19142	196.317	-1.34707	314.817	1.68791
277.6	-2.12326	203.383	1.61022	265.217	-2.01291	215.783	1.80136	228.067	-1.81883	252.983	1.4181					277.6	-2.13386	203.383	1.83927	265.217	-2.1177	215.783	2.22865	228.067	-2.03694	252.983	-0.53888					307.6	-2.84782	203.383	1.19221	196.15	-1.34485	314.983	1.68796
277.583	-2.1233	203.4	1.61166	265.183	-2.01291	215.817	1.80039	227.983	-1.81879	253.067	1.41443					277.583	-2.13359	203.4	1.84152	265.183	-2.11741	215.817	2.22539	227.983	-2.03686	253.067	-0.48419					307.583	-2.84772	203.4	1.19272	195.983	-1.34278	315.15	1.68798
277.567	-2.12331	203.417	1.61317	265.15	-2.01288	215.85	1.79941	227.9	-1.81877	253.15	1.41079					277.567	-2.13338	203.417	1.84367	265.15	-2.11712	215.85	2.22212	227.9	-2.0368	253.15	-0.43158					307.567	-2.84771	203.417	1.19306	195.817	-1.34075	315.317	1.688
277.55	-2.1234	203.433	1.61477	265.117	-2.01282	215.883	1.79837	227.817	-1.8189	253.233	1.40733					277.55	-2.13321	203.433	1.84572	265.117	-2.1168	215.883	2.21885	227.817	-2.03677	253.233	-0.37987					307.55	-2.84759	203.433	1.19287	195.65	-1.33868	315.483	1.688
277.533	-2.12349	203.45	1.61641	265.083	-2.01265	215.917	1.79736	227.733	-1.819	253.317	1.40387					277.533	-2.13308	203.45	1.84747	265.083	-2.11646	215.917	2.21562	227.733	-2.03682	253.317	-0.32942					307.533	-2.8474	203.45	1.19289	195.483	-1.33675	315.65	1.68802
277.517	-2.12358	203.467	1.61854	265.05	-2.01248	215.95	1.79635	227.65	-1.81912	253.4	1.40027					277.517	-2.13294	203.467	1.84908	265.05	-2.11609	215.95	2.21241	227.65	-2.03689	253.4	-0.27981					307.517	-2.84719	203.467	1.19298	195.317	-1.33491	315.817	1.68804
277.5	-2.12366	203.483	1.6206	265.017	-2.01224	215.983	1.79531	227.567	-1.81925	253.483	1.39662					277.5	-2.13287	203.483	1.85054	265.017	-2.1158	215.983	2.20924	227.567	-2.03698	253.483	-0.23206					307.5	-2.84679	203.483	1.19298	195.15	-1.33417	315.983	1.68807
277.483	-2.12364	203.5	1.62273	264.983	-2.01194	216.017	1.79427	227.483	-1.81946	253.567	1.39298					277.483	-2.13285	203.5	1.8519	264.983	-2.11553	216.017	2.2061	227.483	-2.03711	253.567	-0.1851					307.483	-2.84647	203.5	1.19278	194.983	-1.33522	316.15	1.68813
277.467	-2.12359	203.517	1.6249	264.95	-2.01143	216.05	1.79321	227.4	-1.81965	253.65	1.38919					277.467	-2.133	203.517	1.85262	264.95	-2.11525	216.05	2.20314	227.4	-2.03738	253.65	-0.13926					307.467	-2.84615	203.517	1.19275	194.817	-1.34227	316.317	1.68818
277.45	-2.12354	203.533	1.62719	264.917	-2.01092	216.083	1.79213	227.317	-1.81983	253.733	1.3855					277.45	-2.13319	203.533	1.85358	264.917	-2.11505	216.083	2.2003	227.317	-2.03764	253.733	-0.09419					307.45	-2.84583	203.533	1.19278	194.65	-1.3423	316.483	1.68823
277.433	-2.12347	203.55	1.62936	264.883	-2.01037	216.117	1.79104	227.233	-1.82001	253.817	1.38186					277.433	-2.1334	203.55	1.85463	264.883	-2.11485	216.117	2.19755	227.233	-2.03794	253.817	-0.05093					307.433	-2.84537	203.55	1.1929	194.483	-1.33916	316.65	1.68828
277.417	-2.12334	203.567	1.63152	264.85	-2.00982	216.15	1.78999	227.15	-1.82018	253.9	1.37824					277.417	-2.1336	203.567	1.85567	264.85	-2.11465	216.15	2.19484	227.15	-2.03826	253.9	-0.00842					307.417	-2.84506	203.567	1.19352	194.317	-1.33554	316.817	1.68836
277.4	-2.12316	203.583	1.63362	264.817	-2.00908	216.183	1.78894	227.067	-1.82034	253.983	1.37471					277.4	-2.13407	203.583	1.8567	264.817	-2.11447	216.183	2.19258	227.067	-2.03874	253.983	0.03304					307.4	-2.84483	203.583	1.19398	194.15	-1.33209	316.983	1.68844
277.383	-2.12308	203.6	1.63554	264.783	-2.00846	216.217	1.78793	226.983	-1.82047	254.067	1.37114					277.383	-2.13445	203.6	1.85785	264.783	-2.11438	216.217	2.19025	226.983	-2.03918	254.067	0.07379					307.383	-2.84461	203.6	1.19423	193.983	-1.32885	317.15	1.68854
277.367	-2.12301	203.617	1.6375	264.75	-2.00789	216.25	1.78695	226.9	-1.82059	254.15	1.36755					277.367	-2.1348	203.617	1.85909	264.75	-2.11433	216.25	2.18799	226.9	-2.03963	254.15	0.11304					307.367	-2.84437	203.617	1.1944	193.817	-1.32578	317.317	1.68865
277.35	-2.1229	203.633	1.63945	264.717	-2.00735	216.283	1.7861	226.817	-1.82061	254.233	1.36392					277.35	-2.13516	203.633	1.86041	264.717	-2.11433	216.283	2.18577	226.817	-2.04008	254.233	0.15163					307.35	-2.84421	203.633	1.19501	193.65	-1.32284	317.483	1.68878
277.333	-2.12289	203.65	1.6414	264.683	-2.00694	216.317	1.78523	226.733	-1.82064	254.317	1.36026					277.333	-2.13557	203.65	1.86209	264.683	-2.11432	216.317	2.18387	226.733	-2.04058	254.317	0.18929					307.333	-2.84404	203.65	1.19541	193.483	-1.3206	317.65	1.68891
277.317	-2.12281	203.667	1.64322	264.65	-2.00655	216.35	1.78435	226.65	-1.82065	254.4	1.35651					277.317	-2.136	203.667	1.8638	264.65	-2.11442	216.35	2.18184	226.65	-2.04102	254.4	0.22628					307.317	-2.84383	203.667	1.19557	193.317	-1.31815	317.817	1.68906
277.3	-2.1227	203.683	1.64503	264.617	-2.00623	216.383	1.78347	226.567	-1.82063	254.483	1.35265					277.3	-2.13644	203.683	1.8656	264.617	-2.11447	216.383	2.17979	226.567	-2.04145	254.483	0.26182					307.3	-2.84363	203.683	1.19555	193.15	-1.31577	317.983	1.68921
277.283	-2.12256	203.7	1.64675	264.583	-2.00596	216.417	1.78267	226.483	-1.82051	254.567	1.34872					277.283	-2.13688	203.7	1.86749	264.583	-2.11449	216.417	2.17776	226.483	-2.04186	254.567	0.2968					307.283	-2.84343	203.7	1.19532	192.983	-1.31347	318.15	1.6894
277.267	-2.1224	203.717	1.64837	264.55	-2.00592	216.45	1.78185	226.4	-1.82041	254.65	1.3445					277.267	-2.13725	203.717	1.86973	264.55	-2.11448	216.45	2.17575	226.4	-2.0422	254.65	0.33102					307.267	-2.84327	203.717	1.19533	192.817	-1.31154	318.317	1.68956
277.25	-2.12229	203.733	1.64978	264.517	-2.00584	216.483	1.78104	226.317	-1.82031	254.733	1.34035					277.25	-2.13752	203.733	1.87191	264.517	-2.11439	216.483	2.17378	226.317	-2.04257	254.733	0.36471					307.25	-2.84322	203.733	1.1954	192.65	-1.30954	318.483	1.68971
277.233	-2.12223	203.75	1.65128	264.483	-2.00578	216.517	1.78022	226.233	-1.8202	254.817	1.33595					277.233	-2.1377	203.75	1.87422	264.483	-2.11431	216.517	2.17184	226.233	-2.04294	254.817	0.39716					307.233	-2.84339	203.75	1.19542	192.483	-1.30763	318.65	1.68985
277.217	-2.12215	203.767	1.65282	264.45	-2.00575	216.55	1.7794	226.15	-1.82003	254.9	1.33143					277.217	-2.13779	203.767	1.87666	264.45	-2.11419	216.55	2.16997	226.15	-2.04332	254.9	0.42891					307.217	-2.84358	203.767	1.19512	192.317	-1.30579	318.817	1.68998
277.2	-2.1222	203.783	1.65438	264.417	-2.00587	216.583	1.77854	226.067	-1.8199	254.983	1.3263					277.2	-2.1376	203.783	1.87947	264.417	-2.11404	216.583	2.16813	226.067	-2.04362	254.983	0.45988					307.2	-2.84378	203.783	1.19503	192.15	-1.30417	318.983	1.69009
277.183	-2.12224	203.8	1.65579	264.383	-2.0059	216.617	1.77767	225.983	-1.81978	255.067	1.32117					277.183	-2.1375	203.8	1.88222	264.383	-2.11384	216.617	2.16643	225.983	-2.0439	255.067	0.49077					307.183	-2.84392	203.8	1.19507	191.983	-1.30243	319.15	1.6902
277.167	-2.12225	203.817	1.65737	264.35	-2.00593	216.65	1.77679	225.9	-1.81968	255.15	1.31586					277.167	-2.13741	203.817	1.88504	264.35	-2.1137	216.65	2.16473	225.9	-2.04416	255.15	0.52022					307.167	-2.84406	203.817	1.19507	191.817	-1.30067	319.317	1.69029
277.15	-2.12219	203.833	1.65907	264.317	-2.00595	216.683	1.77588	225.817	-1.81963	255.233	1.3104					277.15	-2.1373	203.833	1.88794	264.317	-2.11357	216.683	2.16309	225.817	-2.04439	255.233	0.54905					307.15	-2.84446	203.833	1.1946	191.65	-1.29897	319.483	1.69036
277.133	-2.12216	203.85	1.66087	264.283	-2.00599	216.717	1.77487	225.733	-1.81961	255.317	1.3043					277.133	-2.13703	203.85	1.89119	264.283	-2.11345	216.717	2.16148	225.733	-2.0445	255.317	0.57708					307.133	-2.84462	203.85	1.19409	191.483	-1.2973	319.65	1.69045
277.117	-2.12214	203.867	1.66287	264.25	-2.00603	216.75	1.77386	225.65	-1.81962	255.4	1.2982					277.117	-2.13687	203.867	1.89428	264.25	-2.11343	216.75	2.16007	225.65	-2.0446	255.4	0.60484					307.117	-2.84465	203.867	1.19358	191.317	-1.29559	319.817	1.69055
277.1	-2.12212	203.883	1.66478	264.217	-2.00605	216.783	1.77286	225.567	-1.81966	255.483	1.29193					277.1	-2.13675	203.883	1.89745	264.217	-2.11339	216.783	2.15863	225.567	-2.04467	255.483	0.63192					307.1	-2.84462	203.883	1.1931	191.15	-1.29384	319.983	1.69064
277.083	-2.12206	203.9	1.66671	264.183	-2.00608	216.817	1.77183	225.483	-1.8198	255.567	1.2855					277.083	-2.13661	203.9	1.90062	264.183	-2.11333	216.817	2.15718	225.483	-2.04473	255.567	0.65832					307.083	-2.84456	203.9	1.19263	190.983	-1.29208	320.15	1.69073
277.067	-2.12188	203.917	1.66864	264.15	-2.00612	216.85	1.77081	225.4	-1.81991	255.65	1.27851					277.067	-2.13658	203.917	1.9039	264.15	-2.11328	216.85	2.15571	225.4	-2.04468	255.65	0.68391					307.067	-2.84463	203.917	1.19189
277.05	-2.12175	203.933	1.6707	264.117	-2.00617	216.883	1.76986	225.317	-1.82003	255.733	1.27155					277.05	-2.1366	203.933	1.90711	264.117	-2.11326	216.883	2.15428	225.317	-2.04468	255.733	0.70923					307.05	-2.8446	203.933	1.19133
277.033	-2.12166	203.95	1.67259	264.083	-2.00623	216.917	1.76897	225.233	-1.82017	255.817	1.26445					277.033	-2.13665	203.95	1.91023	264.083	-2.11318	216.917	2.15282	225.233	-2.04468	255.817	0.73368					307.033	-2.84456	203.95	1.19076
277.017	-2.1216	203.967	1.67445	264.05	-2.00629	216.95	1.76811	225.15	-1.82036	255.9	1.25721					277.017	-2.13676	203.967	1.91337	264.05	-2.11307	216.95	2.15134	225.15	-2.0447	255.9	0.75795					307.017	-2.84439	203.967	1.19014
277	-2.12156	203.983	1.6763	264.017	-2.00641	216.983	1.76745	225.067	-1.82053	255.983	1.24948					277	-2.13694	203.983	1.91643	264.017	-2.11293	216.983	2.14988	225.067	-2.04475	255.983	0.78138					307	-2.84417	203.983	1.18974
276.983	-2.1215	204	1.67795	263.983	-2.0065	217.017	1.76676	224.983	-1.82068	256.067	1.24169					276.983	-2.13707	204	1.91953	263.983	-2.11278	217.017	2.14837	224.983	-2.04485	256.067	0.80455					306.983	-2.84393	204	1.18936
276.967	-2.12141	204.017	1.67972	263.95	-2.00656	217.05	1.76611	224.9	-1.82082	256.15	1.23372					276.967	-2.1372	204.017	1.92263	263.95	-2.11253	217.05	2.14688	224.9	-2.04501	256.15	0.82689					306.967	-2.84362	204.017	1.18907
276.95	-2.12129	204.033	1.68152	263.917	-2.00661	217.083	1.76549	224.817	-1.82098	256.233	1.22575					276.95	-2.13734	204.033	1.92579	263.917	-2.11234	217.083	2.14539	224.817	-2.04521	256.233	0.84909					306.95	-2.84329	204.033	1.18887
276.933	-2.1212	204.05	1.68331	263.883	-2.0066	217.117	1.76501	224.733	-1.82113	256.317	1.21743					276.933	-2.13747	204.05	1.92898	263.883	-2.1122	217.117	2.14389	224.733	-2.04558	256.317	0.87045					306.933	-2.84304	204.05	1.18889
276.917	-2.12109	204.067	1.685	263.85	-2.00651	217.15	1.76441	224.65	-1.82127	256.4	1.20915					276.917	-2.13763	204.067	1.93224	263.85	-2.11208	217.15	2.14242	224.65	-2.04592	256.4	0.89134					306.917	-2.84287	204.067	1.18893
276.9	-2.12098	204.083	1.68675	263.817	-2.00635	217.183	1.76373	224.567	-1.82139	256.483	1.20079					276.9	-2.13783	204.083	1.93549	263.817	-2.11209	217.183	2.14098	224.567	-2.0463	256.483	0.91112					306.9	-2.84269	204.083	1.18898
276.883	-2.12088	204.1	1.68855	263.783	-2.00618	217.217	1.76305	224.483	-1.82146	256.567	1.19238					276.883	-2.13806	204.1	1.9387	263.783	-2.11208	217.217	2.13956	224.483	-2.0467	256.567	0.93035					306.883	-2.84254	204.1	1.18906
276.867	-2.12076	204.117	1.69033	263.75	-2.00581	217.25	1.76232	224.4	-1.82151	256.65	1.18368					276.867	-2.13836	204.117	1.94211	263.75	-2.11212	217.25	2.13818	224.4	-2.04724	256.65	0.94884					306.867	-2.8423	204.117	1.18934
276.85	-2.12065	204.133	1.69206	263.717	-2.00554	217.283	1.76164	224.317	-1.82154	256.733	1.17504					276.85	-2.13861	204.133	1.94542	263.717	-2.11217	217.283	2.13688	224.317	-2.04773	256.733	0.96708					306.85	-2.84212	204.133	1.18955
276.833	-2.12058	204.15	1.69384	263.683	-2.00529	217.317	1.76099	224.233	-1.82155	256.817	1.16637					276.833	-2.13885	204.15	1.9487	263.683	-2.11241	217.317	2.13559	224.233	-2.04821	256.817	0.98462					306.833	-2.84197	204.15	1.18991
276.817	-2.12056	204.167	1.69564	263.65	-2.00506	217.35	1.76035	224.15	-1.82146	256.9	1.15768					276.817	-2.1391	204.167	1.952	263.65	-2.11256	217.35	2.13434	224.15	-2.0487	256.9	1.00154					306.817	-2.84155	204.167	1.19037
276.8	-2.12061	204.183	1.69747	263.617	-2.00482	217.383	1.75974	224.067	-1.82139	256.983	1.14885					276.8	-2.13943	204.183	1.95539	263.617	-2.11271	217.383	2.13311	224.067	-2.04921	256.983	1.01768					306.8	-2.84128	204.183	1.1907
276.783	-2.12062	204.2	1.69924	263.583	-2.00469	217.417	1.75913	223.983	-1.82132	257.067	1.14009					276.783	-2.13972	204.2	1.9588	263.583	-2.11289	217.417	2.13219	223.983	-2.04971	257.067	1.03356					306.783	-2.84107	204.2	1.19085
276.767	-2.1206	204.217	1.70101	263.55	-2.00458	217.45	1.75849	223.9	-1.82125	257.15	1.13136					276.767	-2.14	204.217	1.96215	263.55	-2.11305	217.45	2.13122	223.9	-2.0502	257.15	1.04856					306.767	-2.84082	204.217	1.19092
276.75	-2.12056	204.233	1.70273	263.517	-2.00451	217.483	1.75787	223.817	-1.82116	257.233	1.12264					276.75	-2.14027	204.233	1.96544	263.517	-2.11315	217.483	2.1303	223.817	-2.05068	257.233	1.06334					306.75	-2.84065	204.233	1.19102
276.733	-2.12046	204.25	1.70442	263.483	-2.00447	217.517	1.75724	223.733	-1.82109	257.317	1.11401					276.733	-2.14037	204.25	1.9688	263.483	-2.11323	217.517	2.12941	223.733	-2.05115	257.317	1.07725					306.733	-2.84041	204.25	1.19116
276.717	-2.12039	204.267	1.70611	263.45	-2.00465	217.55	1.75657	223.65	-1.82105	257.4	1.10542					276.717	-2.14046	204.267	1.97213	263.45	-2.11331	217.55	2.1287	223.65	-2.05163	257.4	1.0909					306.717	-2.84017	204.267	1.19133
276.7	-2.12033	204.283	1.70789	263.417	-2.0048	217.583	1.75588	223.567	-1.82103	257.483	1.0969					276.7	-2.14054	204.283	1.97539	263.417	-2.11329	217.583	2.12788	223.567	-2.05209	257.483	1.1037					306.7	-2.83994	204.283	1.19134
276.683	-2.12024	204.3	1.70972	263.383	-2.00497	217.617	1.75517	223.483	-1.82104	257.567	1.08842					276.683	-2.14059	204.3	1.97856	263.383	-2.11327	217.617	2.12701	223.483	-2.05254	257.567	1.11632					306.683	-2.83982	204.3	1.19129
276.667	-2.12012	204.317	1.71153	263.35	-2.00517	217.65	1.75442	223.4	-1.82114	257.65	1.08018					276.667	-2.14035	204.317	1.98142	263.35	-2.11323	217.65	2.12612	223.4	-2.05296	257.65	1.12855					306.667	-2.83974	204.317	1.19155
276.65	-2.12009	204.333	1.71352	263.317	-2.0055	217.683	1.75373	223.317	-1.82126	257.733	1.07194					276.65	-2.1402	204.333	1.98434	263.317	-2.11318	217.683	2.12511	223.317	-2.05337	257.733	1.14045					306.65	-2.83976	204.333	1.19174
276.633	-2.12004	204.35	1.71553	263.283	-2.00577	217.717	1.75308	223.233	-1.82142	257.817	1.06378					276.633	-2.14006	204.35	1.9872	263.283	-2.11307	217.717	2.12401	223.233	-2.05376	257.817	1.15156					306.633	-2.83999	204.35	1.1918
276.617	-2.11996	204.367	1.71762	263.25	-2.00603	217.75	1.75245	223.15	-1.8216	257.9	1.05568					276.617	-2.13996	204.367	1.99002	263.25	-2.11296	217.75	2.12282	223.15	-2.05412	257.9	1.16247					306.617	-2.84038	204.367	1.19176
276.6	-2.11996	204.383	1.71979	263.217	-2.00631	217.783	1.75189	223.067	-1.82193	257.983	1.04791					276.6	-2.13985	204.383	1.99244	263.217	-2.11284	217.783	2.12165	223.067	-2.05438	257.983	1.17298					306.6	-2.84065	204.383	1.19192
276.583	-2.11991	204.4	1.722	263.183	-2.00657	217.817	1.75131	222.983	-1.82221	258.067	1.04012					276.583	-2.13982	204.4	1.99486	263.183	-2.11272	217.817	2.12026	222.983	-2.05466	258.067	1.18302					306.583	-2.84097	204.4	1.19214
276.567	-2.11989	204.417	1.72461	263.15	-2.00678	217.85	1.75076	222.9	-1.82249	258.15	1.03241					276.567	-2.13987	204.417	1.99713	263.15	-2.11256	217.85	2.11897	222.9	-2.05493	258.15	1.19276					306.567	-2.84131	204.417	1.19226
276.55	-2.11988	204.433	1.72722	263.117	-2.00695	217.883	1.75023	222.817	-1.82276	258.233	1.02478					276.55	-2.13991	204.433	1.99928	263.117	-2.11239	217.883	2.11772	222.817	-2.05521	258.233	1.20173					306.55	-2.84162	204.433	1.19223
276.533	-2.11986	204.45	1.72992	263.083	-2.00711	217.917	1.7497	222.733	-1.82306	258.317	1.01752					276.533	-2.14001	204.45	2.00096	263.083	-2.1122	217.917	2.11647	222.733	-2.05547	258.317	1.21054					306.533	-2.84186	204.45	1.1922
276.517	-2.11986	204.467	1.73271	263.05	-2.00716	217.95	1.74919	222.65	-1.82335	258.4	1.01019					276.517	-2.14002	204.467	2.00273	263.05	-2.112	217.95	2.1153	222.65	-2.0558	258.4	1.21889					306.517	-2.84207	204.467	1.19224
276.5	-2.11984	204.483	1.7358	263.017	-2.00724	217.983	1.74873	222.567	-1.82364	258.483	1.00293					276.5	-2.14006	204.483	2.00447	263.017	-2.11171	217.983	2.11418	222.567	-2.05616	258.483	1.22678					306.5	-2.84229	204.483	1.19227
276.483	-2.11979	204.5	1.73865	262.983	-2.0073	218.017	1.74827	222.483	-1.82392	258.567	0.99572					276.483	-2.14012	204.5	2.0062	262.983	-2.11143	218.017	2.11311	222.483	-2.05653	258.567	1.23427					306.483	-2.84209	204.5	1.19222
276.467	-2.11975	204.517	1.74149	262.95	-2.00733	218.05	1.74781	222.4	-1.82415	258.65	0.9888					276.467	-2.14002	204.517	2.00774	262.95	-2.11115	218.05	2.11207	222.4	-2.05709	258.65	1.24175					306.467	-2.84193	204.517	1.19195
276.45	-2.11967	204.533	1.74434	262.917	-2.00728	218.083	1.74734	222.317	-1.82441	258.733	0.98182					276.45	-2.14006	204.533	2.0094	262.917	-2.11088	218.083	2.11117	222.317	-2.05763	258.733	1.24878					306.45	-2.84177	204.533	1.19203
276.433	-2.11959	204.55	1.74716	262.883	-2.00724	218.117	1.74685	222.233	-1.82467	258.817	0.97489					276.433	-2.14013	204.55	2.01106	262.883	-2.11056	218.117	2.11022	222.233	-2.05819	258.817	1.25572					306.433	-2.84156	204.55	1.19222
276.417	-2.11949	204.567	1.75003	262.85	-2.00717	218.15	1.74635	222.15	-1.82492	258.9	0.968					276.417	-2.14019	204.567	2.01271	262.85	-2.11031	218.15	2.1093	222.15	-2.05878	258.9	1.26209					306.417	-2.8412	204.567	1.19226
276.4	-2.11923	204.583	1.75284	262.817	-2.00707	218.183	1.74581	222.067	-1.82515	258.983	0.96133					276.4	-2.14032	204.583	2.01465	262.817	-2.11011	218.183	2.1084	222.067	-2.05954	258.983	1.26846					306.4	-2.841	204.583	1.19257
276.383	-2.11898	204.6	1.75561	262.783	-2.00685	218.217	1.74523	221.983	-1.82537	259.067	0.95462					276.383	-2.14047	204.6	2.01659	262.783	-2.10993	218.217	2.10756	221.983	-2.06027	259.067	1.27435					306.383	-2.84093	204.6	1.19306
276.367	-2.11879	204.617	1.75831	262.75	-2.00662	218.25	1.7446	221.9	-1.82559	259.15	0.94795					276.367	-2.14069	204.617	2.01863	262.75	-2.10992	218.25	2.10673	221.9	-2.06103	259.15	1.28016					306.367	-2.84087	204.617	1.19331
276.35	-2.11862	204.633	1.76091	262.717	-2.00633	218.283	1.74392	221.817	-1.8258	259.233	0.94133					276.35	-2.14098	204.633	2.02074	262.717	-2.10988	218.283	2.10592	221.817	-2.06183	259.233	1.28534					306.35	-2.84097	204.633	1.19335
276.333	-2.11833	204.65	1.76343	262.683	-2.00604	218.317	1.74316	221.733	-1.826	259.317	0.93493					276.333	-2.14145	204.65	2.02329	262.683	-2.10987	218.317	2.10513	221.733	-2.06275	259.317	1.29051					306.333	-2.84096	204.65	1.19383
276.317	-2.11814	204.667	1.76595	262.65	-2.00557	218.35	1.74242	221.65	-1.82621	259.4	0.92851					276.317	-2.14187	204.667	2.02588	262.65	-2.1099	218.35	2.10447	221.65	-2.06363	259.4	1.29549					306.317	-2.84094	204.667	1.194
276.3	-2.11795	204.683	1.7682	262.617	-2.00517	218.383	1.74169	221.567	-1.82641	259.483	0.92217					276.3	-2.14224	204.683	2.0287	262.617	-2.11003	218.383	2.10374	221.567	-2.06452	259.483	1.30032					306.3	-2.8409	204.683	1.19402
276.283	-2.11778	204.7	1.77053	262.583	-2.00478	218.417	1.74095	221.483	-1.82663	259.567	0.91588					276.283	-2.14261	204.7	2.03168	262.583	-2.11009	218.417	2.10301	221.483	-2.06542	259.567	1.30442					306.283	-2.84082	204.7	1.19417
276.267	-2.11773	204.717	1.77287	262.55	-2.0044	218.45	1.74023	221.4	-1.82685	259.65	0.90988					276.267	-2.14308	204.717	2.03532	262.55	-2.11017	218.45	2.1023	221.4	-2.06641	259.65	1.30873					306.267	-2.84065	204.717	1.19422
276.25	-2.11763	204.733	1.77526	262.517	-2.00404	218.483	1.73954	221.317	-1.82709	259.733	0.90385					276.25	-2.14336	204.733	2.03886	262.517	-2.11026	218.483	2.10159	221.317	-2.06737	259.733	1.31297					306.25	-2.84036	204.733	1.1941
276.233	-2.11756	204.75	1.77765	262.483	-2.00372	218.517	1.73886	221.233	-1.82737	259.817	0.89789					276.233	-2.14352	204.75	2.04253	262.483	-2.11036	218.517	2.10085	221.233	-2.06832	259.817	1.31712					306.233	-2.83993	204.75	1.19404
276.217	-2.11751	204.767	1.78009	262.45	-2.00347	218.55	1.73822	221.15	-1.82767	259.9	0.89202					276.217	-2.14358	204.767	2.04631	262.45	-2.11046	218.55	2.10012	221.15	-2.06929	259.9	1.32088					306.217	-2.83937	204.767	1.1941
276.2	-2.11758	204.783	1.78264	262.417	-2.00326	218.583	1.73765	221.067	-1.82803	259.983	0.88652					276.2	-2.14338	204.783	2.05059	262.417	-2.11055	218.583	2.09938	221.067	-2.07029	259.983	1.32471					306.2	-2.83892	204.783	1.19378
276.183	-2.1176	204.8	1.78528	262.383	-2.00323	218.617	1.73709	220.983	-1.82842	260.067	0.88095					276.183	-2.1433	204.8	2.0547	262.383	-2.11063	218.617	2.09863	220.983	-2.07126	260.067	1.32846					306.183	-2.83849	204.8	1.1934
276.167	-2.11762	204.817	1.78822	262.35	-2.00317	218.65	1.73659	220.9	-1.82886	260.15	0.87541					276.167	-2.14319	204.817	2.05882	262.35	-2.11072	218.65	2.09792	220.9	-2.07224	260.15	1.33214					306.167	-2.83808	204.817	1.19313
276.15	-2.11768	204.833	1.79098	262.317	-2.00316	218.683	1.73615	220.817	-1.82933	260.233	0.87007					276.15	-2.14305	204.833	2.06293	262.317	-2.11077	218.683	2.09724	220.817	-2.07322	260.233	1.33548					306.15	-2.83769	204.833	1.1929
276.133	-2.1178	204.85	1.7937	262.283	-2.00318	218.717	1.73579	220.733	-1.82994	260.317	0.86528					276.133	-2.14279	204.85	2.06695	262.283	-2.11079	218.717	2.09656	220.733	-2.07419	260.317	1.33889					306.133	-2.83746	204.85	1.19226
276.117	-2.11789	204.867	1.79642	262.25	-2.00341	218.75	1.73541	220.65	-1.8305	260.4	0.86045					276.117	-2.14261	204.867	2.07086	262.25	-2.11079	218.75	2.09592	220.65	-2.07517	260.4	1.34227					306.117	-2.83725	204.867	1.19182
276.1	-2.11801	204.883	1.79933	262.217	-2.00361	218.783	1.73502	220.567	-1.83106	260.483	0.85584					276.1	-2.14244	204.883	2.07478	262.217	-2.11062	218.783	2.09529	220.567	-2.07614	260.483	1.34562					306.1	-2.83708	204.883	1.19163
276.083	-2.11812	204.9	1.80209	262.183	-2.00385	218.817	1.73463	220.483	-1.83162	260.567	0.85151					276.083	-2.14228	204.9	2.07869	262.183	-2.11045	218.817	2.0947	220.483	-2.07712	260.567	1.34875					306.083	-2.83725	204.9	1.19149
276.067	-2.11827	204.917	1.8048	262.15	-2.00411	218.85	1.73434	220.4	-1.83224	260.65	0.84736					276.067	-2.14219	204.917	2.08257	262.15	-2.11028	218.85	2.09412	220.4	-2.07815	260.65	1.35196					306.067	-2.83722	204.917	1.19106
276.05	-2.1184	204.933	1.80748	262.117	-2.00446	218.883	1.73402	220.317	-1.8328	260.733	0.84313					276.05	-2.14214	204.933	2.08623	262.117	-2.11008	218.883	2.09356	220.317	-2.07921	260.733	1.35515					306.05	-2.83726	204.933	1.19054
276.033	-2.11854	204.95	1.81006	262.083	-2.00474	218.917	1.73368	220.233	-1.83334	260.817	0.83913					276.033	-2.14209	204.95	2.08997	262.083	-2.10977	218.917	2.09301	220.233	-2.08032	260.817	1.35832					306.033	-2.83739	204.95	1.19012
276.017	-2.11868	204.967	1.81264	262.05	-2.00503	218.95	1.73334	220.15	-1.83387	260.9	0.83526					276.017	-2.14204	204.967	2.09369	262.05	-2.1095	218.95	2.09249	220.15	-2.08147	260.9	1.36147					306.017	-2.83749	204.967	1.18977
276	-2.11879	204.983	1.81516	262.017	-2.00534	218.983	1.73297	220.067	-1.83437	260.983	0.83191					276	-2.14219	204.983	2.09738	262.017	-2.10922	218.983	2.09198	220.067	-2.08284	260.983	1.36466					306	-2.83748	204.983	1.18911
275.983	-2.11887	205	1.8176	261.983	-2.00558	219.017	1.73259	219.983	-1.83488	261.067	0.82856					275.983	-2.14236	205	2.10108	261.983	-2.10893	219.017	2.0915	219.983	-2.08423	261.067	1.36788					305.983	-2.83746	205	1.18862
275.967	-2.11887	205.017	1.81983	261.95	-2.00576	219.05	1.73216	219.9	-1.83536	261.15	0.82542					275.967	-2.14253	205.017	2.10466	261.95	-2.10866	219.05	2.09101	219.9	-2.08573	261.15	1.37114					305.967	-2.83752	205.017	1.18839
275.95	-2.11877	205.033	1.82209	261.917	-2.0059	219.083	1.7317	219.817	-1.83584	261.233	0.82253					275.95	-2.14268	205.033	2.10812	261.917	-2.10836	219.083	2.09053	219.817	-2.08729	261.233	1.37453					305.95	-2.83753	205.033	1.18847
275.933	-2.11863	205.05	1.82433	261.883	-2.00602	219.117	1.73109	219.733	-1.83628	261.317	0.8199					275.933	-2.14291	205.05	2.11154	261.883	-2.10805	219.117	2.09007	219.733	-2.08926	261.317	1.37795					305.933	-2.83752	205.05	1.18879
275.917	-2.11832	205.067	1.82652	261.85	-2.00601	219.15	1.73053	219.65	-1.83672	261.4	0.81724					275.917	-2.14313	205.067	2.11476	261.85	-2.10777	219.15	2.08962	219.65	-2.09116	261.4	1.38146					305.917	-2.83734	205.067	1.18886
275.9	-2.11807	205.083	1.82865	261.817	-2.00602	219.183	1.72995	219.567	-1.83715	261.483	0.81469					275.9	-2.14337	205.083	2.11805	261.817	-2.10752	219.183	2.08915	219.567	-2.09307	261.483	1.38504					305.9	-2.83702	205.083	1.18916
275.883	-2.11781	205.1	1.83095	261.783	-2.00603	219.217	1.72934	219.483	-1.83756	261.567	0.81222					275.883	-2.14363	205.1	2.1213	261.783	-2.1073	219.217	2.08869	219.483	-2.0952	261.567	1.38891					305.883	-2.83664	205.1	1.18983
275.867	-2.11754	205.117	1.83333	261.75	-2.00601	219.25	1.7286	219.4	-1.83793	261.65	0.81012					275.867	-2.14385	205.117	2.1245	261.75	-2.10712	219.25	2.08823	219.4	-2.09788	261.65	1.39272					305.867	-2.83639	205.117	1.19022
275.85	-2.11717	205.133	1.83566	261.717	-2.00587	219.283	1.72788	219.317	-1.83835	261.733	0.80785					275.85	-2.14414	205.133	2.12761	261.717	-2.10697	219.283	2.08777	219.317	-2.10054	261.733	1.39677					305.85	-2.83623	205.133	1.19048
275.833	-2.11685	205.15	1.83819	261.683	-2.00572	219.317	1.72717	219.233	-1.8388	261.817	0.80568					275.833	-2.14447	205.15	2.13074	261.683	-2.10697	219.317	2.08731	219.233	-2.10342	261.817	1.40096					305.833	-2.83609	205.15	1.19093
275.817	-2.11658	205.167	1.84072	261.65	-2.00553	219.35	1.72647	219.15	-1.83927	261.9	0.80368					275.817	-2.1448	205.167	2.13385	261.65	-2.10694	219.35	2.08686	219.15	-2.10657	261.9	1.40574					305.817	-2.83597	205.167	1.19134
275.8	-2.1164	205.183	1.84332	261.617	-2.00531	219.383	1.72576	219.067	-1.83982	261.983	0.80276					275.8	-2.14515	205.183	2.13693	261.617	-2.10692	219.383	2.08641	219.067	-2.11	261.983	1.41045					305.8	-2.83591	205.183	1.19115
275.783	-2.1163	205.2	1.84596	261.583	-2.00492	219.417	1.72512	218.983	-1.84038	262.067	0.80465					275.783	-2.14541	205.2	2.14001	261.583	-2.10692	219.417	2.08599	218.983	-2.11334	262.067	1.41539					305.783	-2.83581	205.2	1.19138
275.767	-2.11627	205.217	1.84886	261.55	-2.00455	219.45	1.72453	218.9	-1.841	262.15	0.80953					275.767	-2.14563	205.217	2.14312	261.55	-2.10704	219.45	2.08558	218.9	-2.11672	262.15	1.42088					305.767	-2.83571	205.217	1.1916
275.75	-2.11628	205.233	1.85179	261.517	-2.00416	219.483	1.72392	218.817	-1.84165	262.233	0.81498					275.75	-2.14586	205.233	2.14627	261.517	-2.10715	219.483	2.08515	218.817	-2.12046	262.233	1.4266					305.75	-2.83583	205.233	1.19159
275.733	-2.1163	205.25	1.85473	261.483	-2.00376	219.517	1.72342	218.733	-1.84247	262.317	0.81956					275.733	-2.14584	205.25	2.14944	261.483	-2.10724	219.517	2.08472	218.733	-2.12453	262.317	1.43258					305.733	-2.83576	205.25	1.19186
275.717	-2.1165	205.267	1.85766	261.45	-2.0032	219.55	1.72286	218.65	-1.84327	262.4	0.82103					275.717	-2.14584	205.267	2.15297	261.45	-2.10735	219.55	2.08431	218.65	-2.12882	262.4	1.43904					305.717	-2.83562	205.267	1.19207
275.7	-2.11654	205.283	1.86085	261.417	-2.00274	219.583	1.72229	218.567	-1.84411	262.483	0.81895					275.7	-2.14583	205.283	2.15658	261.417	-2.10749	219.583	2.08388	218.567	-2.13298	262.483	1.44599					305.7	-2.83547	205.283	1.19228
275.683	-2.11654	205.3	1.86402	261.383	-2.00234	219.617	1.72172	218.483	-1.845	262.567	0.81455					275.683	-2.14581	205.3	2.16027	261.383	-2.10758	219.617	2.08345	218.483	-2.1374	262.567	1.45318					305.683	-2.83533	205.3	1.19282
275.667	-2.1166	205.317	1.86731	261.35	-2.00196	219.65	1.72119	218.4	-1.84601	262.65	0.80828					275.667	-2.14554	205.317	2.16404	261.35	-2.10762	219.65	2.08303	218.4	-2.14196	262.65	1.46065					305.667	-2.83512	205.317	1.19301
275.65	-2.11658	205.333	1.87067	261.317	-2.00167	219.683	1.72072	218.317	-1.847	262.733	0.80241					275.65	-2.14529	205.333	2.16824	261.317	-2.10766	219.683	2.0826	218.317	-2.14706	262.733	1.46851					305.65	-2.83497	205.333	1.19305
275.633	-2.11654	205.35	1.87416	261.283	-2.00145	219.717	1.72026	218.233	-1.84801	262.817	0.79664					275.633	-2.14508	205.35	2.17228	261.283	-2.10758	219.717	2.08213	218.233	-2.15218	262.817	1.47669					305.633	-2.83486	205.35	1.19311
275.617	-2.11643	205.367	1.87762	261.25	-2.00128	219.75	1.71981	218.15	-1.84904	262.9	0.79135					275.617	-2.14493	205.367	2.17635	261.25	-2.1075	219.75	2.08164	218.15	-2.1575	262.9	1.48566					305.617	-2.83476	205.367	1.1929
275.6	-2.11632	205.383	1.88112	261.217	-2.00114	219.783	1.71937	218.067	-1.85014	262.983	0.7875					275.6	-2.14474	205.383	2.18047	261.217	-2.10743	219.783	2.08114	218.067	-2.16282	262.983	1.49484					305.6	-2.83475	205.383	1.19183
275.583	-2.11616	205.4	1.88463	261.183	-2.00129	219.817	1.71897	217.983	-1.85122	263.067	0.78429					275.583	-2.14458	205.4	2.18475	261.183	-2.10734	219.817	2.08062	217.983	-2.16853	263.067	1.50443					305.583	-2.83469	205.4	1.19128
275.567	-2.11599	205.417	1.88831	261.15	-2.0014	219.85	1.71846	217.9	-1.85232	263.15	0.78187					275.567	-2.14447	205.417	2.1891	261.15	-2.1072	219.85	2.08011	217.9	-2.17418	263.15	1.51435					305.567	-2.83466	205.417	1.1907
275.55	-2.11581	205.433	1.89193	261.117	-2.00153	219.883	1.71787	217.817	-1.85342	263.233	0.77968					275.55	-2.1444	205.433	2.19347	261.117	-2.1071	219.883	2.07964	217.817	-2.1799	263.233	1.5251					305.55	-2.83468	205.433	1.18991
275.533	-2.11566	205.45	1.89552	261.083	-2.00168	219.917	1.71726	217.733	-1.85456	263.317	0.77831					275.533	-2.14434	205.45	2.1979	261.083	-2.10704	219.917	2.07916	217.733	-2.18567	263.317	1.53601					305.533	-2.83483	205.45	1.18882
275.517	-2.11544	205.467	1.89912	261.05	-2.00202	219.95	1.71647	217.65	-1.85567	263.4	0.77708					275.517	-2.14447	205.467	2.20264	261.05	-2.10697	219.95	2.07869	217.65	-2.19177	263.4	1.54733					305.517	-2.83508	205.467	1.18818
275.5	-2.11523	205.483	1.90279	261.017	-2.00227	219.983	1.71576	217.567	-1.85679	263.483	0.77624					275.5	-2.14457	205.483	2.20725	261.017	-2.10694	219.983	2.07826	217.567	-2.19782	263.483	1.55896					305.5	-2.8353	205.483	1.18772
275.483	-2.11502	205.5	1.90657	260.983	-2.00253	220.017	1.71511	217.483	-1.85791	263.567	0.77577					275.483	-2.1447	205.5	2.21186	260.983	-2.10685	220.017	2.07785	217.483	-2.20393	263.567	1.57144					305.483	-2.83547	205.5	1.18726
275.467	-2.11479	205.517	1.91041	260.95	-2.00279	220.05	1.71447	217.4	-1.85905	263.65	0.77573					275.467	-2.14485	205.517	2.21651	260.95	-2.10674	220.05	2.07745	217.4	-2.21008	263.65	1.58412					305.467	-2.83591	205.517	1.18681
275.45	-2.11468	205.533	1.91423	260.917	-2.00305	220.083	1.71373	217.317	-1.86021	263.733	0.77576					275.45	-2.14506	205.533	2.22148	260.917	-2.1066	220.083	2.07714	217.317	-2.21651	263.733	1.59727					305.45	-2.83609	205.533	1.18652
275.433	-2.11456	205.55	1.91815	260.883	-2.00326	220.117	1.71301	217.233	-1.8614	263.817	0.77582					275.433	-2.14517	205.55	2.22649	260.883	-2.10639	220.117	2.07681	217.233	-2.2229	263.817	1.6108					305.433	-2.83616	205.55	1.18646
275.417	-2.11445	205.567	1.92196	260.85	-2.00345	220.15	1.71228	217.15	-1.86262	263.9	0.776					275.417	-2.14529	205.567	2.23159	260.85	-2.10617	220.15	2.07649	217.15	-2.22936	263.9	1.62533					305.417	-2.83613	205.567	1.1864
275.4	-2.11434	205.583	1.92576	260.817	-2.00361	220.183	1.71156	217.067	-1.86393	263.983	0.77626					275.4	-2.14543	205.583	2.23673	260.817	-2.10591	220.183	2.07619	217.067	-2.23585	263.983	1.64006					305.4	-2.8359	205.583	1.1863
275.383	-2.11435	205.6	1.92952	260.783	-2.00363	220.217	1.71074	216.983	-1.86525	264.067	0.77682					275.383	-2.14555	205.6	2.24246	260.783	-2.10559	220.217	2.07596	216.983	-2.24258	264.067	1.65527					305.383	-2.83577	205.6	1.18643
275.367	-2.11424	205.617	1.93322	260.75	-2.00366	220.25	1.70996	216.9	-1.86661	264.15	0.77726					275.367	-2.14576	205.617	2.24809	260.75	-2.10521	220.25	2.07568	216.9	-2.24923	264.15	1.67086					305.367	-2.83556	205.617	1.18677
275.35	-2.11408	205.633	1.93691	260.717	-2.00369	220.283	1.7092	216.817	-1.868	264.233	0.77766					275.35	-2.14602	205.633	2.25379	260.717	-2.10492	220.283	2.07537	216.817	-2.25586	264.233	1.68721					305.35	-2.8353	205.633	1.18701
275.333	-2.11392	205.65	1.9405	260.683	-2.0037	220.317	1.70847	216.733	-1.86956	264.317	0.77801					275.333	-2.14635	205.65	2.25951	260.683	-2.10471	220.317	2.07505	216.733	-2.2625	264.317	1.70415					305.333	-2.83506	205.65	1.18717
275.317	-2.11376	205.667	1.94402	260.65	-2.00369	220.35	1.70776	216.65	-1.87111	264.4	0.77824					275.317	-2.14676	205.667	2.26559	260.65	-2.10454	220.35	2.07472	216.65	-2.26915	264.4	1.72141					305.317	-2.83484	205.667	1.18761
275.3	-2.11364	205.683	1.94755	260.617	-2.00352	220.383	1.70709	216.567	-1.87272	264.483	0.77853					275.3	-2.14708	205.683	2.27161	260.617	-2.10449	220.383	2.07434	216.567	-2.27573	264.483	1.73899					305.3	-2.83462	205.683	1.18805
275.283	-2.11354	205.7	1.95112	260.583	-2.00334	220.417	1.70645	216.483	-1.87437	264.567	0.77867					275.283	-2.14741	205.7	2.27775	260.583	-2.10442	220.417	2.07392	216.483	-2.28225	264.567	1.75742					305.283	-2.83437	205.7	1.18828
275.267	-2.11345	205.717	1.95475	260.55	-2.00312	220.45	1.70584	216.4	-1.87623	264.65	0.77854					275.267	-2.14775	205.717	2.28399	260.55	-2.10435	220.45	2.07351	216.4	-2.28872	264.65	1.77601					305.267	-2.83412	205.717	1.18902
275.25	-2.1135	205.733	1.95843	260.517	-2.0029	220.483	1.70536	216.317	-1.87806	264.733	0.77833					275.25	-2.14792	205.733	2.29049	260.517	-2.10429	220.483	2.07293	216.317	-2.29495	264.733	1.79499					305.25	-2.83386	205.733	1.18941
275.233	-2.11358	205.75	1.96228	260.483	-2.00249	220.517	1.70483	216.233	-1.87995	264.817	0.77814					275.233	-2.14812	205.75	2.29702	260.483	-2.10445	220.517	2.07236	216.233	-2.30119	264.817	1.81429					305.233	-2.83353	205.75	1.18973
275.217	-2.11365	205.767	1.96622	260.45	-2.0021	220.55	1.70426	216.15	-1.88193	264.9	0.77878					275.217	-2.14829	205.767	2.30363	260.45	-2.10457	220.55	2.07174	216.15	-2.30734	264.9	1.83446					305.217	-2.83308	205.767	1.19036
275.2	-2.11373	205.783	1.97024	260.417	-2.00167	220.583	1.70369	216.067	-1.88397	264.983	0.78					275.2	-2.14838	205.783	2.31032	260.417	-2.10475	220.583	2.07114	216.067	-2.31345	264.983	1.85483					305.2	-2.83274	205.783	1.19067
275.183	-2.11384	205.8	1.97432	260.383	-2.00121	220.617	1.70313	215.983	-1.88629	265.067	0.78272					275.183	-2.14834	205.8	2.31731	260.383	-2.10494	220.617	2.07057	215.983	-2.31924	265.067	1.87565					305.183	-2.83248	205.8	1.19103
275.167	-2.11387	205.817	1.97876	260.35	-2.00068	220.65	1.70257	215.9	-1.88859	265.15	0.78549					275.167	-2.14828	205.817	2.32412	260.35	-2.10526	220.65	2.07006	215.9	-2.32507	265.15	1.8968					305.167	-2.83234	205.817	1.1913
275.15	-2.11392	205.833	1.98303	260.317	-2.00022	220.683	1.70202	215.817	-1.89095	265.233	0.78873					275.15	-2.14816	205.833	2.3309	260.317	-2.10551	220.683	2.06963	215.817	-2.33082	265.233	1.9189					305.15	-2.83224	205.833	1.19118
275.133	-2.11405	205.85	1.9872	260.283	-1.99977	220.717	1.70149	215.733	-1.89338	265.317	0.7924					275.133	-2.14802	205.85	2.33768	260.283	-2.10572	220.717	2.06924	215.733	-2.33651	265.317	1.94119					305.133	-2.83241	205.85	1.19083
275.117	-2.11415	205.867	1.99127	260.25	-1.9993	220.75	1.70093	215.65	-1.89617	265.4	0.79648					275.117	-2.14775	205.867	2.3444	260.25	-2.10592	220.75	2.06888	215.65	-2.34189	265.4	1.96392					305.117	-2.83237	205.867	1.19061
275.1	-2.11429	205.883	1.99526	260.217	-1.99888	220.783	1.70036	215.567	-1.89894	265.483	0.80058					275.1	-2.14756	205.883	2.35106	260.217	-2.10603	220.783	2.06871	215.567	-2.34731	265.483	1.98701					305.1	-2.8323	205.883	1.19033
275.083	-2.11443	205.9	1.99916	260.183	-1.99846	220.817	1.69981	215.483	-1.90181	265.567	0.80489					275.083	-2.14738	205.9	2.3577	260.183	-2.10614	220.817	2.06835	215.483	-2.35268	265.567	2.01101					305.083	-2.83224	205.9	1.19029
275.067	-2.11449	205.917	2.00296	260.15	-1.99804	220.85	1.69928	215.4	-1.90478	265.65	0.80944					275.067	-2.14715	205.917	2.36431	260.15	-2.10622	220.85	2.06788	215.4	-2.35801	265.65	2.03521					305.067	-2.8321	205.917	1.1901
275.05	-2.11464	205.933	2.00671	260.117	-1.99768	220.883	1.69877	215.317	-1.90812	265.733	0.81425					275.05	-2.14691	205.933	2.37072	260.117	-2.1063	220.883	2.06739	215.317	-2.36307	265.733	2.05985					305.05	-2.83212	205.933	1.18985
275.033	-2.11469	205.95	2.01022	260.083	-1.99749	220.917	1.69825	215.233	-1.91135	265.817	0.81901					275.033	-2.14674	205.95	2.37707	260.083	-2.10622	220.917	2.06678	215.233	-2.36819	265.817	2.08481					305.033	-2.83219	205.95	1.18989
275.017	-2.11474	205.967	2.01385	260.05	-1.99735	220.95	1.69773	215.15	-1.91484	265.9	0.82387					275.017	-2.14663	205.967	2.38341	260.05	-2.10617	220.95	2.06634	215.15	-2.3733	265.9	2.11068					305.017	-2.8322	205.967	1.18986
275	-2.11479	205.983	2.01752	260.017	-1.99726	220.983	1.69722	215.067	-1.9185	265.983	0.82882					275	-2.14654	205.983	2.38978	260.017	-2.1061	220.983	2.06607	215.067	-2.37837	265.983	2.13676					305	-2.83212	205.983	1.18974
274.983	-2.11473	206	2.02123	259.983	-1.99719	221.017	1.6967	214.983	-1.92275	266.067	0.83413					274.983	-2.14653	206	2.39594	259.983	-2.10602	221.017	2.06591	214.983	-2.38335	266.067	2.1633					304.983	-2.83203	206	1.18984
274.967	-2.11469	206.017	2.02495	259.95	-1.9974	221.05	1.69619	214.9	-1.92702	266.15	0.83932					274.967	-2.14655	206.017	2.4022	259.95	-2.10585	221.05	2.06605	214.9	-2.38842	266.15	2.19018					304.967	-2.83199	206.017	1.18973
274.95	-2.11459	206.033	2.02872	259.917	-1.99749	221.083	1.69565	214.817	-1.93151	266.233	0.84472					274.95	-2.14655	206.033	2.4085	259.917	-2.10571	221.083	2.06618	214.817	-2.39352	266.233	2.21796					304.95	-2.83199	206.033	1.18976
274.933	-2.11446	206.05	2.0326	259.883	-1.99759	221.117	1.69509	214.733	-1.93617	266.317	0.85025					274.933	-2.14651	206.05	2.41486	259.883	-2.10555	221.117	2.06639	214.733	-2.39864	266.317	2.24587					304.933	-2.83167	206.05	1.18986
274.917	-2.11434	206.067	2.03652	259.85	-1.99773	221.15	1.69453	214.65	-1.94147	266.4	0.85628					274.917	-2.14664	206.067	2.42136	259.85	-2.10533	221.15	2.06664	214.65	-2.40389	266.4	2.27423					304.917	-2.83153	206.067	1.1898
274.9	-2.11419	206.083	2.04053	259.817	-1.99787	221.183	1.69401	214.567	-1.94668	266.483	0.8623					274.9	-2.1468	206.083	2.4279	259.817	-2.10507	221.183	2.0672	214.567	-2.40917	266.483	2.30305					304.9	-2.8315	206.083	1.19002
274.883	-2.11407	206.1	2.04452	259.783	-1.99799	221.217	1.69352	214.483	-1.9521	266.567	0.86847					274.883	-2.14698	206.1	2.43451	259.783	-2.10471	221.217	2.06753	214.483	-2.41451	266.567	2.332					304.883	-2.83142	206.1	1.18999
274.867	-2.11393	206.117	2.04856	259.75	-1.99808	221.25	1.69305	214.4	-1.95803	266.65	0.87478					274.867	-2.14717	206.117	2.44121	259.75	-2.10433	221.25	2.06773	214.4	-2.4199	266.65	2.36126					304.867	-2.83127	206.117	1.18989
274.85	-2.11363	206.133	2.05271	259.717	-1.99818	221.283	1.69261	214.317	-1.96434	266.733	0.88161					274.85	-2.14743	206.133	2.44821	259.717	-2.10393	221.283	2.06785	214.317	-2.42556	266.733	2.39128					304.85	-2.83121	206.133	1.19015
274.833	-2.11342	206.15	2.05701	259.683	-1.9982	221.317	1.69211	214.233	-1.9706	266.817	0.88845					274.833	-2.14765	206.15	2.45511	259.683	-2.10353	221.317	2.06755	214.233	-2.43118	266.817	2.42153					304.833	-2.83121	206.15	1.19029
274.817	-2.11324	206.167	2.06131	259.65	-1.99824	221.35	1.69163	214.15	-1.97736	266.9	0.8955					274.817	-2.14788	206.167	2.46191	259.65	-2.10302	221.35	2.06718	214.15	-2.43687	266.9	2.45264					304.817	-2.83119	206.167	1.19066
274.8	-2.11306	206.183	2.06574	259.617	-1.99828	221.383	1.69115	214.067	-1.98456	266.983	0.90283					274.8	-2.14816	206.183	2.46865	259.617	-2.10258	221.383	2.06671	214.067	-2.44262	266.983	2.48394					304.8	-2.83105	206.183	1.19073
274.783	-2.11277	206.2	2.07025	259.583	-1.99829	221.417	1.69057	213.983	-1.992	267.067	0.9104					274.783	-2.14848	206.2	2.47539	259.583	-2.1022	221.417	2.06618	213.983	-2.44864	267.067	2.51566					304.783	-2.8308	206.2	1.19152
274.767	-2.11254	206.217	2.07507	259.55	-1.9982	221.45	1.68996	213.9	-1.99974	267.15	0.91789					274.767	-2.14882	206.217	2.48213	259.55	-2.10188	221.45	2.06501	213.9	-2.45464	267.15	2.54768					304.767	-2.8305	206.217	1.19188
274.75	-2.11237	206.233	2.07986	259.517	-1.99811	221.483	1.68931	213.817	-2.00789	267.233	0.92567					274.75	-2.14911	206.233	2.48884	259.517	-2.10164	221.483	2.06407	213.817	-2.46071	267.233	2.58051					304.75	-2.83025	206.233	1.19227
274.733	-2.11223	206.25	2.08475	259.483	-1.998	221.517	1.68864	213.733	-2.01639	267.317	0.93364					274.733	-2.14936	206.25	2.49554	259.483	-2.10144	221.517	2.06308	213.733	-2.46685	267.317	2.61351					304.733	-2.82975	206.25	1.19276
274.717	-2.11209	206.267	2.08969	259.45	-1.99786	221.55	1.68792	213.65	-2.02578	267.4	0.94203					274.717	-2.14959	206.267	2.50202	259.45	-2.10129	221.55	2.06203	213.65	-2.4733	267.4	2.6469					304.717	-2.82943	206.267	1.19313
274.7	-2.11199	206.283	2.09496	259.417	-1.99758	221.583	1.68726	213.567	-2.03538	267.483	0.95063					274.7	-2.14973	206.283	2.50853	259.417	-2.10117	221.583	2.0607	213.567	-2.47972	267.483	2.68058					304.7	-2.82917	206.283	1.19359
274.683	-2.11197	206.3	2.10008	259.383	-1.99729	221.617	1.6866	213.483	-2.04544	267.567	0.95962					274.683	-2.14975	206.3	2.51501	259.383	-2.10121	221.617	2.0594	213.483	-2.48623	267.567	2.71508					304.683	-2.82894	206.3	1.19404
274.667	-2.11194	206.317	2.10522	259.35	-1.99699	221.65	1.68596	213.4	-2.05586	267.65	0.96903					274.667	-2.14969	206.317	2.52146	259.35	-2.10123	221.65	2.05807	213.4	-2.49282	267.65	2.74973					304.667	-2.82896	206.317	1.19427
274.65	-2.11201	206.333	2.11043	259.317	-1.99668	221.683	1.68542	213.317	-2.06693	267.733	0.97884					274.65	-2.14947	206.333	2.5278	259.317	-2.10126	221.683	2.05672	213.317	-2.49976	267.733	2.78477					304.65	-2.82889	206.333	1.19461
274.633	-2.11204	206.35	2.1159	259.283	-1.99624	221.717	1.68482	213.233	-2.07856	267.817	0.98872					274.633	-2.14942	206.35	2.5341	259.283	-2.1013	221.717	2.05525	213.233	-2.50665	267.817	2.82013					304.633	-2.82874	206.35	1.19476
274.617	-2.11206	206.367	2.12133	259.25	-1.99583	221.75	1.68417	213.15	-2.09094	267.9	0.99883					274.617	-2.14933	206.367	2.5404	259.25	-2.10144	221.75	2.05394	213.15	-2.5136	267.9	2.85628					304.617	-2.82859	206.367	1.19496
274.6	-2.11211	206.383	2.12674	259.217	-1.99541	221.783	1.68352	213.067	-2.1038	267.983	1.00911					274.6	-2.14925	206.383	2.54672	259.217	-2.10156	221.783	2.05273	213.067	-2.52061	267.983	2.89257					304.6	-2.82858	206.383	1.19477
274.583	-2.1122	206.4	2.13215	259.183	-1.99499	221.817	1.68286	212.983	-2.11789	268.067	1.01986					274.583	-2.14909	206.4	2.55296	259.183	-2.10168	221.817	2.05161	212.983	-2.52793	268.067	2.92924					304.583	-2.82853	206.4	1.19482
274.567	-2.11226	206.417	2.13772	259.15	-1.99462	221.85	1.68217	212.9	-2.13259	268.15	1.03083					274.567	-2.14886	206.417	2.55921	259.15	-2.10178	221.85	2.05084	212.9	-2.53519	268.15	2.96622					304.567	-2.82843	206.417	1.1946
274.55	-2.11231	206.433	2.14329	259.117	-1.99431	221.883	1.68147	212.817	-2.14815	268.233	1.04223					274.55	-2.14863	206.433	2.5655	259.117	-2.10188	221.883	2.05003	212.817	-2.54254	268.233	3.00398					304.55	-2.82828	206.433	1.19361
274.533	-2.11233	206.45	2.14892	259.083	-1.99405	221.917	1.68077	212.733	-2.16428	268.317	1.05405					274.533	-2.1484	206.45	2.57182	259.083	-2.10195	221.917	2.04928	212.733	-2.54995	268.317	3.04191					304.533	-2.82814	206.45	1.19051
274.517	-2.11236	206.467	2.15467	259.05	-1.99386	221.95	1.68004	212.65	-2.18198	268.4	1.06624					274.517	-2.14813	206.467	2.57825	259.05	-2.10198	221.95	2.04857	212.65	-2.55766	268.4	3.08025					304.517	-2.82802	206.467	1.19269
274.5	-2.11234	206.483	2.16051	259.017	-1.99389	221.983	1.67937	212.567	-2.20048	268.483	1.07838					274.5	-2.14802	206.483	2.58478	259.017	-2.10199	221.983	2.04825	212.567	-2.56538	268.483	3.11906					304.5	-2.82796	206.483	1.1929
274.483	-2.1123	206.5	2.16628	258.983	-1.99389	222.017	1.67875	212.483	-2.22008	268.567	1.09094					274.483	-2.14803	206.5	2.59144	258.983	-2.10189	222.017	2.04781	212.483	-2.5732	268.567	3.15818					304.483	-2.82787	206.5	1.19275
274.467	-2.11222	206.517	2.17207	258.95	-1.99399	222.05	1.67816	212.4	-2.24045	268.65	1.10378					274.467	-2.14807	206.517	2.59819	258.95	-2.10187	222.05	2.04741	212.4	-2.58111	268.65	3.19816					304.467	-2.82788	206.517	1.19254
274.45	-2.11212	206.533	2.17789	258.917	-1.99416	222.083	1.67767	212.317	-2.26265	268.733	1.11737					274.45	-2.14841	206.533	2.60538	258.917	-2.10183	222.083	2.04705	212.317	-2.58944	268.733	3.23836					304.45	-2.82793	206.533	1.19217
274.433	-2.11185	206.55	2.18381	258.883	-1.99458	222.117	1.67714	212.233	-2.28571	268.817	1.13112					274.433	-2.1486	206.55	2.61261	258.883	-2.10176	222.117	2.04687	212.233	-2.59766	268.817	3.27901					304.433	-2.82802	206.55	1.19182
274.417	-2.11166	206.567	2.18965	258.85	-1.99492	222.15	1.67655	212.15	-2.30997	268.9	1.14529					274.417	-2.1488	206.567	2.61997	258.85	-2.10161	222.15	2.04662	212.15	-2.60599	268.9	3.32002					304.417	-2.82809	206.567	1.19125
274.4	-2.11154	206.583	2.19551	258.817	-1.99529	222.183	1.67596	212.067	-2.33504	268.983	1.15989					274.4	-2.14904	206.583	2.6274	258.817	-2.10146	222.183	2.04632	212.067	-2.61464	268.983	3.36198					304.4	-2.82821	206.583	1.19101
274.383	-2.11145	206.6	2.2014	258.783	-1.9957	222.217	1.67539	211.983	-2.3622	269.067	1.17472					274.383	-2.14926	206.6	2.63528	258.783	-2.10125	222.217	2.04603	211.983	-2.62363	269.067	3.40415					304.383	-2.82837	206.6	1.19018
274.367	-2.11132	206.617	2.20727	258.75	-1.99622	222.25	1.67478	211.9	-2.39028	269.15	1.18984					274.367	-2.14938	206.617	2.64304	258.75	-2.10101	222.25	2.04584	211.9	-2.63255	269.15	3.4468					304.367	-2.8286	206.617	1.18975
274.35	-2.11123	206.633	2.21322	258.717	-1.99669	222.283	1.67412	211.817	-2.41962	269.233	1.20543					274.35	-2.14949	206.633	2.65084	258.717	-2.1007	222.283	2.04564	211.817	-2.64156	269.233	3.48981					304.35	-2.82884	206.633	1.18953
274.333	-2.11117	206.65	2.21927	258.683	-1.99716	222.317	1.67337	211.733	-2.44979	269.317	1.22147					274.333	-2.14961	206.65	2.65872	258.683	-2.10045	222.317	2.04542	211.733	-2.65063	269.317	3.53371					304.333	-2.8289	206.65	1.18913
274.317	-2.11117	206.667	2.22544	258.65	-1.99762	222.35	1.67244	211.65	-2.48202	269.4	1.23778					274.317	-2.1497	206.667	2.66709	258.65	-2.1002	222.35	2.04521	211.65	-2.66006	269.4	3.57779					304.317	-2.82907	206.667	1.18937
274.3	-2.11122	206.683	2.23162	258.617	-1.99799	222.383	1.6715	211.567	-2.51513	269.483	1.25439					274.3	-2.14985	206.683	2.67548	258.617	-2.09992	222.383	2.04504	211.567	-2.66935	269.483	3.6227					304.3	-2.82926	206.683	1.18933
274.283	-2.11121	206.7	2.23797	258.583	-1.99834	222.417	1.67051	211.483	-2.54939	269.567	1.27141					274.283	-2.15003	206.7	2.68399	258.583	-2.09966	222.417	2.04484	211.483	-2.67867	269.567	3.66786					304.283	-2.82947	206.7	1.1895
274.267	-2.11119	206.717	2.24422	258.55	-1.99866	222.45	1.66949	211.4	-2.58439	269.65	1.28875					274.267	-2.15024	206.717	2.69258	258.55	-2.09944	222.45	2.04465	211.4	-2.68802	269.65	3.71388					304.267	-2.82951	206.717	1.18938
274.25	-2.11118	206.733	2.25051	258.517	-1.99894	222.483	1.66832	211.317	-2.62128	269.733	1.30697					274.25	-2.15062	206.733	2.70176	258.517	-2.09927	222.483	2.04448	211.317	-2.69742	269.733	3.76015					304.25	-2.82951	206.733	1.19009
274.233	-2.11113	206.75	2.25685	258.483	-1.99904	222.517	1.66733	211.233	-2.659	269.817	1.32532					274.233	-2.15089	206.75	2.71077	258.483	-2.09913	222.517	2.04432	211.233	-2.70678	269.817	3.80734					304.233	-2.82951	206.75	1.19024
274.217	-2.11109	206.767	2.26324	258.45	-1.9992	222.55	1.66646	211.15	-2.6978	269.9	1.34404					274.217	-2.1511	206.767	2.7198	258.45	-2.099	222.55	2.04415	211.15	-2.71612	269.9	3.85483					304.217	-2.82952	206.767	1.19038
274.2	-2.11104	206.783	2.26967	258.417	-1.99931	222.583	1.66564	211.067	-2.73728	269.983	1.36307					274.2	-2.15128	206.783	2.72885	258.417	-2.09888	222.583	2.04397	211.067	-2.72545	269.983	3.90324					304.2	-2.82944	206.783	1.19034
274.183	-2.11097	206.8	2.2761	258.383	-1.99938	222.617	1.66517	210.983	-2.77828	270.067	1.38288					274.183	-2.15142	206.8	2.7381	258.383	-2.09881	222.617	2.04378	210.983	-2.73469	270.067	3.9519					304.183	-2.82927	206.8	1.19008
274.167	-2.11093	206.817	2.28249	258.35	-1.99933	222.65	1.66468	210.9	-2.8199	270.15	1.40289					274.167	-2.15141	206.817	2.74734	258.35	-2.09877	222.65	2.04358	210.9	-2.7439	270.15	4.00142					304.167	-2.82911	206.817	1.18983
274.15	-2.11095	206.833	2.28897	258.317	-1.99928	222.683	1.66429	210.817	-2.86231	270.233	1.4233					274.15	-2.15125	206.833	2.75665	258.317	-2.0989	222.683	2.04338	210.817	-2.75305	270.233	4.05103					304.15	-2.82895	206.833	1.1894
274.133	-2.11102	206.85	2.29539	258.283	-1.99917	222.717	1.66397	210.733	-2.90496	270.317	1.44405					274.133	-2.15105	206.85	2.76601	258.283	-2.09902	222.717	2.04316	210.733	-2.76215	270.317	4.10207					304.133	-2.82881	206.85	1.18932
274.117	-2.11112	206.867	2.30183	258.25	-1.999	222.75	1.664	210.65	-2.94847	270.4	1.4656					274.117	-2.15064	206.867	2.77545	258.25	-2.0992	222.75	2.04293	210.65	-2.77099	270.4	4.15366					304.117	-2.8287	206.867	1.18847
274.1	-2.11131	206.883	2.30824	258.217	-1.99863	222.783	1.66385	210.567	-2.99213	270.483	1.48734					274.1	-2.15034	206.883	2.7848	258.217	-2.0994	222.783	2.04271	210.567	-2.77987	270.483	4.20598					304.1	-2.82852	206.883	1.18806
274.083	-2.11138	206.9	2.31456	258.183	-1.99826	222.817	1.66367	210.483	-3.03609	270.567	1.50949					274.083	-2.15006	206.9	2.79411	258.183	-2.09983	222.817	2.04251	210.483	-2.78847	270.567	4.25877					304.083	-2.8282	206.9	1.18775
274.067	-2.11136	206.917	2.32097	258.15	-1.99784	222.85	1.66348	210.4	-3.08007	270.65	1.53198					274.067	-2.14982	206.917	2.80345	258.15	-2.10016	222.85	2.04234	210.4	-2.79693	270.65	4.3127					304.067	-2.82784	206.917	1.18712
274.05	-2.11128	206.933	2.32751	258.117	-1.99741	222.883	1.66333	210.317	-3.12398	270.733	1.5553					274.05	-2.1496	206.933	2.81293	258.117	-2.10045	222.883	2.04219	210.317	-2.8048	270.733	4.36718					304.05	-2.82737	206.933	1.18701
274.033	-2.11111	206.95	2.33408	258.083	-1.99677	222.917	1.66315	210.233	-3.1679	270.817	1.5788					274.033	-2.14942	206.95	2.82248	258.083	-2.10071	222.917	2.04205	210.233	-2.81276	270.817	4.42243					304.033	-2.827	206.95	1.18671
274.017	-2.11098	206.967	2.34085	258.05	-1.9962	222.95	1.66296	210.15	-3.21166	270.9	1.60273					274.017	-2.1493	206.967	2.83208	258.05	-2.10096	222.95	2.04187	210.15	-2.82026	270.9	4.47818					304.017	-2.8267	206.967	1.18658
274	-2.1109	206.983	2.34765	258.017	-1.99561	222.983	1.66272	210.067	-3.2551	270.983	1.62701					274	-2.14929	206.983	2.84167	258.017	-2.10118	222.983	2.04168	210.067	-2.82733	270.983	4.53526					304	-2.82641	206.983	1.18674
273.983	-2.11079	207	2.35455	257.983	-1.995	223.017	1.66236	209.983	-3.29785	271.067	1.65215					273.983	-2.14942	207	2.85127	257.983	-2.10136	223.017	2.04152	209.983	-2.83405	271.067	4.59295					303.983	-2.82597	207	1.18688
273.967	-2.11058	207.017	2.36149	257.95	-1.99436	223.05	1.66198	209.9	-3.33986	271.15	1.6775					273.967	-2.14961	207.017	2.86109	257.95	-2.10152	223.05	2.04135	209.9	-2.84082	271.15	4.65144					303.967	-2.82565	207.017	1.18703
273.95	-2.11039	207.033	2.36871	257.917	-1.99378	223.083	1.66159	209.817	-3.3808	271.233	1.7033					273.95	-2.14985	207.033	2.87089	257.917	-2.10151	223.083	2.0412	209.817	-2.84711	271.233	4.71048					303.95	-2.82535	207.033	1.18696
273.933	-2.11016	207.05	2.37586	257.883	-1.99324	223.117	1.66115	209.733	-3.42096	271.317	1.72961					273.933	-2.15016	207.05	2.88079	257.883	-2.10151	223.117	2.04106	209.733	-2.85297	271.317	4.77082					303.933	-2.82511	207.05	1.18718
273.917	-2.1099	207.067	2.38304	257.85	-1.99273	223.15	1.66056	209.65	-3.45914	271.4	1.75625					273.917	-2.15062	207.067	2.89074	257.85	-2.10146	223.15	2.04091	209.65	-2.85847	271.4	4.83182					303.917	-2.82488	207.067	1.18693
273.9	-2.10959	207.083	2.39023	257.817	-1.99234	223.183	1.66003	209.567	-3.49624	271.483	1.7838					273.9	-2.15097	207.083	2.9008	257.817	-2.10137	223.183	2.04077	209.567	-2.86402	271.483	4.89376					303.9	-2.82464	207.083	1.18679
273.883	-2.10934	207.1	2.39753	257.783	-1.99196	223.217	1.65946	209.483	-3.53173	271.567	1.81156					273.883	-2.15131	207.1	2.91087	257.783	-2.10104	223.217	2.04062	209.483	-2.86915	271.567	4.95636					303.883	-2.82443	207.1	1.18675
273.867	-2.10913	207.117	2.40481	257.75	-1.99163	223.25	1.65887	209.4	-3.56603	271.65	1.83981					273.867	-2.15166	207.117	2.92093	257.75	-2.10076	223.25	2.04047	209.4	-2.87397	271.65	5.02054					303.867	-2.82438	207.117	1.18641
273.85	-2.10894	207.133	2.41215	257.717	-1.99138	223.283	1.65815	209.317	-3.59775	271.733	1.86842					273.85	-2.15178	207.133	2.93098	257.717	-2.10046	223.283	2.04033	209.317	-2.87803	271.733	5.08534					303.85	-2.82453	207.133	1.18654
273.833	-2.10888	207.15	2.41957	257.683	-1.9912	223.317	1.65741	209.233	-3.62713	271.817	1.89794					273.833	-2.15193	207.15	2.94101	257.683	-2.10015	223.317	2.04022	209.233	-2.88186	271.817	5.15098					303.833	-2.82453	207.15	1.18649
273.817	-2.10883	207.167	2.42717	257.65	-1.99119	223.35	1.65661	209.15	-3.65392	271.9	1.92769					273.817	-2.1521	207.167	2.95093	257.65	-2.09964	223.35	2.04012	209.15	-2.88526	271.9	5.21723					303.817	-2.82445	207.167	1.18661
273.8	-2.10884	207.183	2.43477	257.617	-1.9911	223.383	1.65579	209.067	-3.67945	271.983	1.95836					273.8	-2.15226	207.183	2.96078	257.617	-2.09923	223.383	2.03997	209.067	-2.88829	271.983	5.28505					303.8	-2.82441	207.183	1.18674
273.783	-2.10887	207.2	2.44249	257.583	-1.99102	223.417	1.65486	208.983	-3.70186	272.067	1.98932					273.783	-2.15229	207.2	2.97058	257.583	-2.0988	223.417	2.03978	208.983	-2.8904	272.067	5.3535					303.783	-2.8244	207.2	1.18716
273.767	-2.10907	207.217	2.45029	257.55	-1.99096	223.45	1.65403	208.9	-3.7216	272.15	2.02108					273.767	-2.15246	207.217	2.98012	257.55	-2.09838	223.45	2.03962	208.9	-2.89229	272.15	5.42288					303.767	-2.82427	207.217	1.18756
273.75	-2.10915	207.233	2.45849	257.517	-1.99105	223.483	1.65319	208.817	-3.73868	272.233	2.05355					273.75	-2.15277	207.233	2.98986	257.517	-2.09801	223.483	2.03943	208.817	-2.89366	272.233	5.49292					303.75	-2.82424	207.233	1.18782
273.733	-2.10917	207.25	2.46662	257.483	-1.99112	223.517	1.65234	208.733	-3.7529	272.317	2.08691					273.733	-2.15311	207.25	2.9996	257.483	-2.09767	223.517	2.03923	208.733	-2.89464	272.317	5.56462					303.733	-2.82431	207.25	1.18833
273.717	-2.10919	207.267	2.47485	257.45	-1.99119	223.55	1.65154	208.65	-3.76525	272.4	2.12081					273.717	-2.15356	207.267	3.00934	257.45	-2.09737	223.55	2.03903	208.65	-2.89469	272.4	5.63706					303.717	-2.82426	207.267	1.18851
273.7	-2.10934	207.283	2.48315	257.417	-1.99126	223.583	1.65068	208.567	-3.77329	272.483	2.15611					273.7	-2.15387	207.283	3.01904	257.417	-2.09709	223.583	2.03877	208.567	-2.89452	272.483	5.71053					303.7	-2.82423	207.283	1.18877
273.683	-2.10956	207.3	2.49188	257.383	-1.9914	223.617	1.64978	208.483	-3.77893	272.567	2.19214					273.683	-2.15411	207.3	3.02869	257.383	-2.09695	223.617	2.03857	208.483	-2.89344	272.567	5.78475					303.683	-2.82419	207.3	1.18895
273.667	-2.10977	207.317	2.50061	257.35	-1.9915	223.65	1.64888	208.4	-3.78189	272.65	2.22919					273.667	-2.15432	207.317	3.03836	257.35	-2.09676	223.65	2.03838	208.4	-2.8919	272.65	5.86083					303.667	-2.82409	207.317	1.18933
273.65	-2.10994	207.333	2.5094	257.317	-1.99159	223.683	1.64793	208.317	-3.78284	272.733	2.26696					273.65	-2.15431	207.333	3.04809	257.317	-2.09661	223.683	2.03819	208.317	-2.88999	272.733	5.93774					303.65	-2.82397	207.333	1.18931
273.633	-2.11031	207.35	2.5182	257.283	-1.99168	223.717	1.64703	208.233	-3.77929	272.817	2.30667					273.633	-2.15424	207.35	3.05778	257.283	-2.0965	223.717	2.03798	208.233	-2.88732	272.817	6.01581					303.633	-2.82371	207.35	1.18926
273.617	-2.11059	207.367	2.52738	257.25	-1.99167	223.75	1.64614	208.15	-3.77329	272.9	2.34732					273.617	-2.15409	207.367	3.06752	257.25	-2.09659	223.75	2.03776	208.15	-2.884	272.9	6.09469					303.617	-2.82337	207.367	1.18921
273.6	-2.11081	207.383	2.53649	257.217	-1.99168	223.783	1.64523	208.067	-3.76459	272.983	2.38926					273.6	-2.15391	207.383	3.07732	257.217	-2.09668	223.783	2.03751	208.067	-2.87989	272.983	6.1756					303.6	-2.82301	207.383	1.18925
273.583	-2.11101	207.4	2.54564	257.183	-1.99166	223.817	1.64429	207.983	-3.75494	273.067	2.43209					273.583	-2.15341	207.4	3.08714	257.183	-2.09679	223.817	2.03725	207.983	-2.87549	273.067	6.25733					303.583	-2.8224	207.4	1.18905
273.567	-2.11105	207.417	2.55478	257.15	-1.99162	223.85	1.64333	207.9	-3.74038	273.15	2.4773					273.567	-2.153	207.417	3.09712	257.15	-2.09691	223.85	2.03698	207.9	-2.87042	273.15	6.34023					303.567	-2.822	207.417	1.18882
273.55	-2.11114	207.433	2.56413	257.117	-1.99141	223.883	1.64234	207.817	-3.72437	273.233	2.5236					273.55	-2.15261	207.433	3.10702	257.117	-2.09726	223.883	2.03657	207.817	-2.86464	273.233	6.42391					303.55	-2.8216	207.433	1.18856
273.533	-2.1112	207.45	2.57339	257.083	-1.99119	223.917	1.64134	207.733	-3.70635	273.317	2.5714					273.533	-2.1523	207.45	3.11695	257.083	-2.09752	223.917	2.03622	207.733	-2.85806	273.317	6.50977					303.533	-2.82117	207.45	1.1885
273.517	-2.11114	207.467	2.58272	257.05	-1.9909	223.95	1.64022	207.65	-3.68692	273.4	2.62019					273.517	-2.15205	207.467	3.12687	257.05	-2.09778	223.95	2.0359	207.65	-2.85122	273.4	6.59663					303.517	-2.82078	207.467	1.18817
273.5	-2.11082	207.483	2.59214	257.017	-1.99056	223.983	1.63911	207.567	-3.66426	273.483	2.67149					273.5	-2.15184	207.483	3.13681	257.017	-2.09803	223.983	2.03558	207.567	-2.84348	273.483	6.68481					303.5	-2.82033	207.483	1.18806
273.483	-2.11056	207.5	2.60177	256.983	-1.99	224.017	1.63801	207.483	-3.64028	273.567	2.72392					273.483	-2.15159	207.5	3.14689	256.983	-2.09827	224.017	2.03524	207.483	-2.83555	273.567	6.77384					303.483	-2.81993	207.5	1.1878
273.467	-2.11027	207.517	2.61144	256.95	-1.98949	224.05	1.63695	207.4	-3.61452	273.65	2.77795					273.467	-2.15138	207.517	3.15709	256.95	-2.09847	224.05	2.0349	207.4	-2.8272	273.65	6.86494					303.467	-2.81961	207.517	1.18778
273.45	-2.10997	207.533	2.62119	256.917	-1.98898	224.083	1.63587	207.317	-3.58757	273.733	2.83308					273.45	-2.15121	207.533	3.16739	256.917	-2.09866	224.083	2.03456	207.317	-2.81854	273.733	6.95704					303.45	-2.81931	207.533	1.18725
273.433	-2.10948	207.55	2.63102	256.883	-1.98844	224.117	1.63478	207.233	-3.55806	273.817	2.89099					273.433	-2.15119	207.55	3.17793	256.883	-2.09882	224.117	2.03423	207.233	-2.80905	273.817	7.05048					303.433	-2.81909	207.55	1.18711
273.417	-2.10913	207.567	2.64117	256.85	-1.9879	224.15	1.63374	207.15	-3.52761	273.9	2.95005					273.417	-2.15113	207.567	3.18853	256.85	-2.09887	224.15	2.0339	207.15	-2.79944	273.9	7.1448					303.417	-2.81894	207.567	1.18635
273.4	-2.10884	207.583	2.65116	256.817	-1.98747	224.183	1.63276	207.067	-3.49593	273.983	3.0107					273.4	-2.15109	207.583	3.19926	256.817	-2.09892	224.183	2.03358	207.067	-2.78947	273.983	7.24131					303.4	-2.81881	207.583	1.18448
273.383	-2.10858	207.6	2.66115	256.783	-1.98711	224.217	1.63179	206.983	-3.4635	274.067	3.07245					273.383	-2.15112	207.6	3.21006	256.783	-2.09893	224.217	2.03327	206.983	-2.7792	274.067	7.33879					303.383	-2.81904	207.6	1.1815
273.367	-2.10843	207.617	2.67119	256.75	-1.98679	224.25	1.63088	206.9	-3.42955	274.15	3.13669					273.367	-2.15128	207.617	3.22135	256.75	-2.09891	224.25	2.03296	206.9	-2.76823	274.15	7.4376					303.367	-2.81918	207.617	1.18634
273.35	-2.10823	207.633	2.68142	256.717	-1.98675	224.283	1.62991	206.817	-3.39511	274.233	3.20295					273.35	-2.15137	207.633	3.23256	256.717	-2.09876	224.283	2.03262	206.817	-2.75707	274.233	7.5373					303.35	-2.81931	207.633	1.18597
273.333	-2.10806	207.65	2.69166	256.683	-1.9867	224.317	1.62894	206.733	-3.35985	274.317	3.27074					273.333	-2.15147	207.65	3.24388	256.683	-2.09862	224.317	2.03226	206.733	-2.74557	274.317	7.63924					303.333	-2.81941	207.65	1.18904
273.317	-2.10792	207.667	2.70187	256.65	-1.98671	224.35	1.62797	206.65	-3.32392	274.4	3.33964					273.317	-2.15159	207.667	3.2553	256.65	-2.09845	224.35	2.03189	206.65	-2.734	274.4	7.74215					303.317	-2.81957	207.667	1.18344
273.3	-2.10787	207.683	2.71207	256.617	-1.98679	224.383	1.627	206.567	-3.28724	274.483	3.41132					273.3	-2.15187	207.683	3.26719	256.617	-2.09825	224.383	2.03151	206.567	-2.72194	274.483	7.84638					303.3	-2.81976	207.683	1.18745
273.283	-2.10786	207.7	2.72266	256.583	-1.98716	224.417	1.62604	206.483	-3.25039	274.567	3.48432					273.283	-2.15212	207.7	3.27901	256.583	-2.09794	224.417	2.03106	206.483	-2.70986	274.567	7.95148					303.283	-2.81995	207.7	1.18656
273.267	-2.10789	207.717	2.7332	256.55	-1.98747	224.45	1.6251	206.4	-3.21347	274.65	3.55916					273.267	-2.15236	207.717	3.29092	256.55	-2.09765	224.45	2.03063	206.4	-2.69735	274.65	8.05878					303.267	-2.82017	207.717	1.18934
273.25	-2.10794	207.733	2.74379	256.517	-1.98783	224.483	1.62417	206.317	-3.17634	274.733	3.63526					273.25	-2.15265	207.733	3.30291	256.517	-2.09734	224.483	2.0302	206.317	-2.6848	274.733	8.16709					303.25	-2.82056	207.733	1.18322
273.233	-2.10801	207.75	2.75439	256.483	-1.98822	224.517	1.62324	206.233	-3.13914	274.817	3.71435					273.233	-2.15305	207.75	3.31529	256.483	-2.097	224.517	2.02976	206.233	-2.67155	274.817	8.27672					303.233	-2.821	207.75	1.18779
273.217	-2.10804	207.767	2.76526	256.45	-1.9888	224.55	1.62229	206.15	-3.10208	274.9	3.79476					273.217	-2.15334	207.767	3.3276	256.45	-2.09657	224.55	2.02928	206.15	-2.65848	274.9	8.38721					303.217	-2.82144	207.767	1.18968
273.2	-2.10807	207.783	2.77608	256.417	-1.9893	224.583	1.62133	206.067	-3.0651	274.983	3.87702					273.2	-2.15359	207.783	3.33988	256.417	-2.0962	224.583	2.02878	206.067	-2.64533	274.983	8.49979					303.2	-2.82188	207.783	1.19065
273.183	-2.10811	207.8	2.78692	256.383	-1.98982	224.617	1.62038	205.983	-3.02819	275.067	3.96053					273.183	-2.15378	207.8	3.3522	256.383	-2.09588	224.617	2.02823	205.983	-2.63209	275.067	8.61334					303.183	-2.82251	207.8	1.19141
273.167	-2.10807	207.817	2.79781	256.35	-1.99036	224.65	1.61937	205.9	-2.99128	275.15	4.04676					273.167	-2.15389	207.817	3.36454	256.35	-2.09559	224.65	2.02763	205.9	-2.6184	275.15	8.72822					303.167	-2.82286	207.817	1.19135
273.15	-2.1081	207.833	2.80884	256.317	-1.99093	224.683	1.61837	205.817	-2.95448	275.233	4.13507					273.15	-2.15398	207.833	3.3767	256.317	-2.09533	224.683	2.02694	205.817	-2.60477	275.233	8.84401					303.15	-2.82304	207.833	1.19136
273.133	-2.10818	207.85	2.81977	256.283	-1.99145	224.717	1.6174	205.733	-2.9181	275.317	4.22495					273.133	-2.15399	207.85	3.38873	256.283	-2.09506	224.717	2.02629	205.733	-2.59107	275.317	8.96205					303.133	-2.82311	207.85	1.19164
273.117	-2.10827	207.867	2.8308	256.25	-1.9919	224.75	1.61644	205.65	-2.88205	275.4	4.31596					273.117	-2.15394	207.867	3.40071	256.25	-2.09479	224.75	2.02569	205.65	-2.57729	275.4	9.08102					303.117	-2.8228	207.867	1.19188
273.1	-2.10839	207.883	2.84194	256.217	-1.9923	224.783	1.61545	205.567	-2.84676	275.483	4.40981					273.1	-2.15372	207.883	3.41249	256.217	-2.09456	224.783	2.0251	205.567	-2.56313	275.483	9.2012					303.1	-2.82257	207.883	1.19161
273.083	-2.10845	207.9	2.85331	256.183	-1.99251	224.817	1.61446	205.483	-2.81174	275.567	4.5049					273.083	-2.15358	207.9	3.42441	256.183	-2.09449	224.817	2.02444	205.483	-2.54908	275.567	9.32212					303.083	-2.82227	207.9	1.19156
273.067	-2.10842	207.917	2.86467	256.15	-1.99269	224.85	1.61347	205.4	-2.77766	275.65	4.60171					273.067	-2.15347	207.917	3.43633	256.15	-2.0944	224.85	2.02384	205.4	-2.53501	275.65	9.44483					303.067	-2.82184	207.917	1.19093
273.05	-2.10833	207.933	2.87614	256.117	-1.99283	224.883	1.61247	205.317	-2.74389	275.733	4.69966					273.05	-2.15334	207.933	3.44818	256.117	-2.09435	224.883	2.0233	205.317	-2.52089	275.733	9.5683					303.05	-2.82102	207.933	1.19056
273.033	-2.1081	207.95	2.8877	256.083	-1.99292	224.917	1.61146	205.233	-2.71085	275.817	4.80003					273.033	-2.15307	207.95	3.46012	256.083	-2.09432	224.917	2.02279	205.233	-2.50663	275.817	9.6928					303.033	-2.82031	207.95	1.19064
273.017	-2.10787	207.967	2.89974	256.05	-1.99273	224.95	1.61041	205.15	-2.67843	275.9	4.90129					273.017	-2.15281	207.967	3.4721	256.05	-2.09439	224.95	2.02241	205.15	-2.49248	275.9	9.81798					303.017	-2.81961	207.967	1.18914
273	-2.10761	207.983	2.91174	256.017	-1.99263	224.983	1.60934	205.067	-2.64684	275.983	5.00375					273	-2.15259	207.983	3.48409	256.017	-2.09442	224.983	2.02204	205.067	-2.47837	275.983	9.94487					303	-2.81886	207.983	1.18771
272.983	-2.10737	208	2.92385	255.983	-1.99249	225.017	1.60829	204.983	-2.61577	276.067	5.10704					272.983	-2.15239	208	3.49613	255.983	-2.09443	225.017	2.02168	204.983	-2.46428	276.067	10.0725					302.983	-2.81804	208	1.19051
272.967	-2.10715	208.017	2.93606	255.95	-1.99229	225.05	1.60719	204.9	-2.58588	276.15	5.21094					272.967	-2.1522	208.017	3.50826	255.95	-2.09445	225.05	2.02136	204.9	-2.4503	276.15	10.2012					302.967	-2.81747	208.017	1.19056
272.95	-2.10686	208.033	2.94884	255.917	-1.99193	225.083	1.60607	204.817	-2.55652	276.233	5.31446					272.95	-2.15207	208.033	3.52033	255.917	-2.09448	225.083	2.02118	204.817	-2.43638	276.233	10.3306					302.95	-2.81701	208.033	1.19257
272.933	-2.10663	208.05	2.96152	255.883	-1.99153	225.117	1.60496	204.733	-2.52796	276.317	5.41805					272.933	-2.15204	208.05	3.53237	255.883	-2.09454	225.117	2.02095	204.733	-2.42256	276.317	10.4607					302.933	-2.81661	208.05	1.19492
272.917	-2.10643	208.067	2.97432	255.85	-1.99106	225.15	1.60385	204.65	-2.49995	276.4	5.52167					272.917	-2.15213	208.067	3.5444	255.85	-2.0946	225.15	2.0207	204.65	-2.40881	276.4	10.5913					302.917	-2.81661	208.067	1.19218
272.9	-2.10627	208.083	2.98729	255.817	-1.99051	225.183	1.60268	204.567	-2.47311	276.483	5.6234					272.9	-2.15247	208.083	3.55654	255.817	-2.09463	225.183	2.02042	204.567	-2.39539	276.483	10.7227					302.9	-2.81656	208.083	1.19214
272.883	-2.10626	208.1	3.0004	255.783	-1.98974	225.217	1.60153	204.483	-2.44684	276.567	5.72389					272.883	-2.15267	208.1	3.56853	255.783	-2.09471	225.217	2.02014	204.483	-2.38191	276.567	10.8544					302.883	-2.8164	208.1	1.19177
272.867	-2.10616	208.117	3.01399	255.75	-1.98907	225.25	1.60034	204.4	-2.42121	276.65	5.82142					272.867	-2.15284	208.117	3.58041	255.75	-2.09474	225.25	2.01988	204.4	-2.36854	276.65	10.9861					302.867	-2.81625	208.117	1.19224
272.85	-2.1061	208.133	3.02745	255.717	-1.98845	225.283	1.59913	204.317	-2.39564	276.733	5.9166					272.85	-2.15302	208.133	3.59224	255.717	-2.09474	225.283	2.01961	204.317	-2.35551	276.733	11.1176					302.85	-2.81639	208.133	1.1925
272.833	-2.10613	208.15	3.04104	255.683	-1.98784	225.317	1.59789	204.233	-2.37146	276.817	6.00434					272.833	-2.15325	208.15	3.60388	255.683	-2.09473	225.317	2.01935	204.233	-2.34276	276.817	11.2493					302.833	-2.81645	208.15	1.19292
272.817	-2.10619	208.167	3.05474	255.65	-1.98719	225.35	1.59671	204.15	-2.34791	276.9	6.08652					272.817	-2.15344	208.167	3.6154	255.65	-2.0947	225.35	2.01895	204.15	-2.32997	276.9	11.3807					302.817	-2.81647	208.167	1.1929
272.8	-2.10621	208.183	3.06905	255.617	-1.98657	225.383	1.59559	204.067	-2.32505	276.983	6.16083					272.8	-2.15364	208.183	3.62676	255.617	-2.09461	225.383	2.01851	204.067	-2.31727	276.983	11.5115					302.8	-2.81648	208.183	1.19475
272.783	-2.10622	208.2	3.08338	255.583	-1.986	225.417	1.59448	203.983	-2.30227	277.067	6.22901					272.783	-2.15384	208.2	3.63799	255.583	-2.09453	225.417	2.01804	203.983	-2.30468	277.067	11.6413					302.783	-2.81652	208.2	1.20009
272.767	-2.1062	208.217	3.09786	255.55	-1.98545	225.45	1.5934	203.9	-2.28099	277.15	6.27973					272.767	-2.15404	208.217	3.64888	255.55	-2.09443	225.45	2.01758	203.9	-2.29252	277.15	11.7698					302.767	-2.81661	208.217	1.19628
[truncated: 6,707 more rows]

## Sheet: Supplementary Figure 30b
[P666,14][TCM]																[P666,14][TFSI]																[P666,14][TAU]																[P666,14][BOB]
[truncated: 2,404 more rows]
[truncated: 14 more columns]

[truncated: 23 more sheets: Supplementary Figure 31a, Supplementary Figure 31b, Supplementary Figure 31c, Supplementary Figure 32, Supplementary Figure 33a, Supplementary Figure 33b, Supplementary Figure 33c, Supplementary Figure 33d, Supplementary Figure 33e, Supplementary Figure 33f, Supplementary Figure 34, Supplementary Figure 35, Supplementary Figure 36a, Supplementary Figure 36b, Supplementary Figure 36c, Supplementary Figure 37a, Supplementary Figure 37b, Supplementary Figure 37c, Supplementary Figure 37d, Supplementary Figure 38a …]
